# Supplementary material for: Molecular Characterisation of Transport Mechanisms at the Developing Mouse Blood–CSF Interface: A Transcriptome Approach
Source: PLoS One. 2012 Mar 21;7(3):e33554. doi: 10.1371/journal.pone.0033554 (PMC3310074; doi:10.1371/journal.pone.0033554)
Supplement: Table S3 — Total and plasma protein positive choroid plexus epithelial cells during normal mouse development. Data are expressed as mean ± s.e.m. rounded to the nearest whole cell. These values are for cells actually counted and represent approximately 10% of all choroid plexus epithelial cells at each age. % Total cells is the percentage of protein positive cells in relation to total plexus cell numbers. The lateral ventricular choroid plexus was not present in E12 embryos, hence no cell count data is available at this age. These data were used to select ages for microarray screening – the highest percentage of protein positive cells was seen at E15, and this age was compared with adult for the remainder of the study. n refers to the number of animals. *comparing youngest and oldest ages. Abbreviations: E, embryonic day; P, postnatal days. (XLSX) [file pone.0033554.s003.xlsx]

## Sheet: 2xFFC_E15vsAdult_genelevel
Transcript	Fold change	Regulation	[Adult]	[E15]	genesymbol	genedescription	genbank	refseq	Gene Ontology
Cluster ID.	([Adult] vs [E15])	([Adult] vs [E15])	(normalized)	(normalized)					Biological Process	Molecular Function	Cellular Component
6828699	234.252	up	4.07523	-3.79668	Prlr	prolactin receptor	BC096586		BC096586 // GO:0007595 // lactation // inferred from mutant phenotype /// BC096586 // GO:0030155 // regulation of cell adhesion // inferred from mutant phenotype /// BC096586 // GO:0030856 // regulation of epithelial cell differentiation // inferred from mutant phenotype	BC096586 // GO:0004872 // receptor activity // inferred from electronic annotation /// BC096586 // GO:0004896 // hematopoietin/interferon-class (D200-domain) cytokine receptor activity // inferred from electronic annotation /// BC096586 // GO:0004925 // prolactin receptor activity // inferred from direct assay /// BC096586 // GO:0004925 // prolactin receptor activity // inferred from mutant pheno…	BC096586 // GO:0016020 // membrane // inferred from electronic annotation /// BC096586 // GO:0016021 // integral to membrane // inferred from electronic annotation
6828697	97.1274	up	3.32391	-3.2779	Agxt2|Prlr	alanine-glyoxylate aminotransferase 2 | prolactin receptor	M22959	NM_001031851|NM_011169	NM_001031851 // GO:0008150 // biological_process // no biological data available /// NM_011169 // GO:0007595 // lactation // inferred from mutant phenotype /// NM_011169 // GO:0030155 // regulation of cell adhesion // inferred from mutant phenotype /// NM_011169 // GO:0030856 // regulation of epithelial cell differentiation // inferred from mutant phenotype /// ENSMUST00000022858 // GO:0008150 //…	NM_001031851 // GO:0003674 // molecular_function // no biological data available /// NM_001031851 // GO:0003824 // catalytic activity // inferred from electronic annotation /// NM_001031851 // GO:0008453 // alanine-glyoxylate transaminase activity // inferred from electronic annotation /// NM_001031851 // GO:0008483 // transaminase activity // inferred from electronic annotation /// NM_001031851 …	NM_001031851 // GO:0005575 // cellular_component // no biological data available /// NM_001031851 // GO:0005739 // mitochondrion // inferred from electronic annotation /// NM_011169 // GO:0016020 // membrane // inferred from electronic annotation /// NM_011169 // GO:0016021 // integral to membrane // inferred from electronic annotation /// ENSMUST00000022858 // GO:0005575 // cellular_component //…
6972159	28.7939	up	2.42089	-2.4268	Cox8b	cytochrome c oxidase, subunit VIIIb	BC086930	NM_007751		NM_007751 // GO:0004129 // cytochrome-c oxidase activity // inferred from electronic annotation /// ENSMUST00000026561 // GO:0004129 // cytochrome-c oxidase activity // inferred from electronic annotation /// BC086930 // GO:0004129 // cytochrome-c oxidase activity // inferred from electronic annotation	NM_007751 // GO:0005739 // mitochondrion // inferred from direct assay /// NM_007751 // GO:0016020 // membrane // inferred from electronic annotation /// NM_007751 // GO:0016021 // integral to membrane // inferred from reviewed computational analysis /// ENSMUST00000026561 // GO:0005739 // mitochondrion // inferred from direct assay /// ENSMUST00000026561 // GO:0016020 // membrane // inferred fro…
6935777	27.3863	up	2.38953	-2.38585	Kl	klotho	AB005141	NM_013823	NM_013823 // GO:0005975 // carbohydrate metabolic process // inferred from electronic annotation /// NM_013823 // GO:0006112 // energy reserve metabolic process // inferred from mutant phenotype /// NM_013823 // GO:0007568 // aging // inferred from mutant phenotype /// NM_013823 // GO:0008152 // metabolic process // inferred from electronic annotation /// ENSMUST00000078856 // GO:0005975 // carbo…	NM_013823 // GO:0003824 // catalytic activity // inferred from electronic annotation /// NM_013823 // GO:0004553 // hydrolase activity, hydrolyzing O-glycosyl compounds // inferred from electronic annotation /// NM_013823 // GO:0004566 // beta-glucuronidase activity // inferred from electronic annotation /// NM_013823 // GO:0005515 // protein binding // inferred from physical interaction /// NM_0…	NM_013823 // GO:0005576 // extracellular region // inferred from sequence or structural similarity /// NM_013823 // GO:0016020 // membrane // inferred from electronic annotation /// NM_013823 // GO:0016021 // integral to membrane // inferred from sequence or structural similarity /// ENSMUST00000078856 // GO:0005576 // extracellular region // inferred from sequence or structural similarity /// EN…
6797544	25.2955	up	2.32139	-2.33942	D12Ertd647e	DNA segment, Chr 12, ERATO Doi 647, expressed	BC128276	NM_026790
6873271	24.0947	up	2.27296	-2.31768	Scd1	stearoyl-Coenzyme A desaturase 1	BC007474	NM_009127	NM_009127 // GO:0006629 // lipid metabolic process // inferred from electronic annotation /// NM_009127 // GO:0006633 // fatty acid biosynthetic process // inferred from mutant phenotype /// NM_009127 // GO:0008610 // lipid biosynthetic process // inferred from electronic annotation /// ENSMUST00000041331 // GO:0006629 // lipid metabolic process // inferred from electronic annotation /// ENSMUST0…	NM_009127 // GO:0004768 // stearoyl-CoA 9-desaturase activity // inferred from electronic annotation /// NM_009127 // GO:0005506 // iron ion binding // inferred from electronic annotation /// NM_009127 // GO:0016491 // oxidoreductase activity // inferred from electronic annotation /// NM_009127 // GO:0016717 // oxidoreductase activity, acting on paired donors, with oxidation of a pair of donors r…	NM_009127 // GO:0005783 // endoplasmic reticulum // inferred from electronic annotation /// NM_009127 // GO:0016020 // membrane // inferred from electronic annotation /// NM_009127 // GO:0016021 // integral to membrane // inferred from electronic annotation /// ENSMUST00000041331 // GO:0005783 // endoplasmic reticulum // inferred from electronic annotation /// ENSMUST00000041331 // GO:0016020 // …
6764953	18.4497	up	2.14016	-2.06537	Tgfb2	transforming growth factor, beta 2	BC011170	NM_009367	NM_009367 // GO:0001501 // skeletal development // inferred from mutant phenotype /// NM_009367 // GO:0001568 // blood vessel development // inferred from mutant phenotype /// NM_009367 // GO:0001942 // hair follicle development // inferred from mutant phenotype /// NM_009367 // GO:0001974 // blood vessel remodeling // inferred from mutant phenotype /// NM_009367 // GO:0006917 // induction of apo…	NM_009367 // GO:0005160 // transforming growth factor beta receptor binding // inferred from electronic annotation /// NM_009367 // GO:0005515 // protein binding // inferred from physical interaction /// NM_009367 // GO:0008083 // growth factor activity // traceable author statement /// ENSMUST00000045288 // GO:0005160 // transforming growth factor beta receptor binding // inferred from electroni…	NM_009367 // GO:0005576 // extracellular region // inferred from electronic annotation /// NM_009367 // GO:0005615 // extracellular space // inferred from reviewed computational analysis /// NM_009367 // GO:0030424 // axon // inferred from direct assay /// NM_009367 // GO:0043025 // cell soma // inferred from direct assay /// ENSMUST00000045288 // GO:0005576 // extracellular region // inferred fr…
6805370	18.3165	up	2.03909	-2.15598	Hist1h2bc|Hist1h2bj|Hist1h2bk|Hist1h2bb|Hist1h2be|Hist1h2bg|RP23-38E20.1|LOC665622|LOC100046213|Hist1h2bf|Hist1h2bl|Hist1h2bn	histone cluster 1, H2bc | histone cluster 1, H2bj | histone cluster 1, H2bk | histone cluster 1, H2bb | histone cluster 1, H2be | histone cluster 1, H2bg | H2b histone family, member A | H2b histone family member | similar to Hist1h2bj protein | histone cluster 1, H2bf | histone cluster 1, H2bl | histone cluster 1, H2bn	BC019673	NM_023422|NM_178198|NM_175665	NM_023422 // GO:0006334 // nucleosome assembly // inferred from reviewed computational analysis /// NM_023422 // GO:0051276 // chromosome organization and biogenesis // inferred from reviewed computational analysis /// BC019673 // GO:0006334 // nucleosome assembly // inferred from reviewed computational analysis /// BC019673 // GO:0051276 // chromosome organization and biogenesis // inferred from…	NM_023422 // GO:0003677 // DNA binding // inferred from reviewed computational analysis /// BC019673 // GO:0003677 // DNA binding // inferred from reviewed computational analysis /// NM_178198 // GO:0003677 // DNA binding // inferred from electronic annotation /// NM_175665 // GO:0003677 // DNA binding // inferred from electronic annotation /// ENSMUST00000018246 // GO:0003677 // DNA binding // i…	NM_023422 // GO:0000786 // nucleosome // inferred from reviewed computational analysis /// NM_023422 // GO:0005634 // nucleus // inferred from reviewed computational analysis /// NM_023422 // GO:0005694 // chromosome // inferred from reviewed computational analysis /// BC019673 // GO:0000786 // nucleosome // inferred from reviewed computational analysis /// BC019673 // GO:0005634 // nucleus // in…
7015831	17.8883	up	2.21433	-1.94662	Maob	monoamine oxidase B	BC113788	NM_172778		NM_172778 // GO:0008131 // amine oxidase activity // inferred from reviewed computational analysis /// NM_172778 // GO:0009055 // electron carrier activity // inferred from electronic annotation /// NM_172778 // GO:0016491 // oxidoreductase activity // inferred from reviewed computational analysis /// ENSMUST00000040820 // GO:0008131 // amine oxidase activity // inferred from reviewed computation…	NM_172778 // GO:0005739 // mitochondrion // inferred from reviewed computational analysis /// NM_172778 // GO:0005743 // mitochondrial inner membrane // inferred from direct assay /// NM_172778 // GO:0016020 // membrane // inferred from electronic annotation /// NM_172778 // GO:0016021 // integral to membrane // inferred from reviewed computational analysis /// ENSMUST00000040820 // GO:0005739 //…
6953810	17.8087	up	2.23022	-1.92429	Inmt	indolethylamine N-methyltransferase	BC013518	NM_009349		NM_009349 // GO:0008168 // methyltransferase activity // inferred from electronic annotation /// NM_009349 // GO:0016740 // transferase activity // inferred from electronic annotation /// NM_009349 // GO:0030748 // amine N-methyltransferase activity // inferred from electronic annotation /// ENSMUST00000003569 // GO:0008168 // methyltransferase activity // inferred from electronic annotation /// …	NM_009349 // GO:0005737 // cytoplasm // inferred from electronic annotation /// ENSMUST00000003569 // GO:0005737 // cytoplasm // inferred from electronic annotation /// BC013518 // GO:0005737 // cytoplasm // inferred from electronic annotation
6971649	16.3717	up	2.53382	-1.49931	Cpxm2	carboxypeptidase X 2 (M14 family)	AF017639	NM_018867	NM_018867 // GO:0006508 // proteolysis // inferred from direct assay /// NM_018867 // GO:0007155 // cell adhesion // inferred from electronic annotation /// ENSMUST00000033149 // GO:0006508 // proteolysis // inferred from direct assay /// ENSMUST00000033149 // GO:0007155 // cell adhesion // inferred from electronic annotation /// AF017639 // GO:0006508 // proteolysis // inferred from direct assay…	NM_018867 // GO:0004180 // carboxypeptidase activity // inferred from direct assay /// NM_018867 // GO:0004182 // carboxypeptidase A activity // inferred from electronic annotation /// NM_018867 // GO:0005515 // protein binding // traceable author statement /// NM_018867 // GO:0008270 // zinc ion binding // inferred from electronic annotation /// ENSMUST00000033149 // GO:0004180 // carboxypeptida…	NM_018867 // GO:0005576 // extracellular region // inferred from electronic annotation /// NM_018867 // GO:0005615 // extracellular space // inferred from direct assay /// NM_018867 // GO:0005615 // extracellular space // inferred from reviewed computational analysis /// ENSMUST00000033149 // GO:0005576 // extracellular region // inferred from electronic annotation /// ENSMUST00000033149 // GO:00…
6834877	15.4533	up	2.15737	-1.79247	Npal2	NIPA-like domain containing 2	BC030399	NM_145469			NM_145469 // GO:0016020 // membrane // inferred from electronic annotation /// NM_145469 // GO:0016021 // integral to membrane // inferred from reviewed computational analysis /// ENSMUST00000040791 // GO:0016020 // membrane // inferred from electronic annotation /// ENSMUST00000040791 // GO:0016021 // integral to membrane // inferred from reviewed computational analysis /// BC030399 // GO:001602…
6930799	14.7857	up	2.0917	-1.79444	Sod3	superoxide dismutase 3, extracellular	U38261	NM_011435	NM_011435 // GO:0001666 // response to hypoxia // inferred from mutant phenotype /// NM_011435 // GO:0006801 // superoxide metabolic process // inferred from electronic annotation /// ENSMUST00000101208 // GO:0001666 // response to hypoxia // inferred from mutant phenotype /// ENSMUST00000101208 // GO:0006801 // superoxide metabolic process // inferred from electronic annotation /// U38261 // GO:…	NM_011435 // GO:0004784 // superoxide dismutase activity // inferred from direct assay /// NM_011435 // GO:0005507 // copper ion binding // inferred from electronic annotation /// NM_011435 // GO:0005515 // protein binding // inferred from physical interaction /// NM_011435 // GO:0008270 // zinc ion binding // inferred from electronic annotation /// NM_011435 // GO:0016209 // antioxidant activity…	NM_011435 // GO:0005576 // extracellular region // inferred from electronic annotation /// NM_011435 // GO:0005615 // extracellular space // inferred from direct assay /// NM_011435 // GO:0005615 // extracellular space // inferred from reviewed computational analysis /// NM_011435 // GO:0005802 // trans-Golgi network // inferred from direct assay /// ENSMUST00000101208 // GO:0005576 // extracellu…
6856108	14.4506	up	1.88174	-1.97132	Sult1c2	sulfotransferase family, cytosolic, 1C, member 2	AY005469	NM_026935	NM_026935 // GO:0008150 // biological_process // no biological data available /// ENSMUST00000023886 // GO:0008150 // biological_process // no biological data available /// AY005469 // GO:0008150 // biological_process // no biological data available	NM_026935 // GO:0008146 // sulfotransferase activity // inferred from reviewed computational analysis /// NM_026935 // GO:0016740 // transferase activity // inferred from electronic annotation /// ENSMUST00000023886 // GO:0008146 // sulfotransferase activity // inferred from reviewed computational analysis /// ENSMUST00000023886 // GO:0016740 // transferase activity // inferred from electronic an…	NM_026935 // GO:0005764 // lysosome // inferred from reviewed computational analysis /// ENSMUST00000023886 // GO:0005764 // lysosome // inferred from reviewed computational analysis /// AY005469 // GO:0005764 // lysosome // inferred from reviewed computational analysis
6788017	14.1451	up	1.89165	-1.93058	Ltc4s	leukotriene C4 synthase	U27195	NM_008521	NM_008521 // GO:0006691 // leukotriene metabolic process // inferred from electronic annotation /// NM_008521 // GO:0019370 // leukotriene biosynthetic process // inferred from electronic annotation /// ENSMUST00000102772 // GO:0006691 // leukotriene metabolic process // inferred from electronic annotation /// ENSMUST00000102772 // GO:0019370 // leukotriene biosynthetic process // inferred from e…	NM_008521 // GO:0004464 // leukotriene-C4 synthase activity // inferred from electronic annotation /// NM_008521 // GO:0008047 // enzyme activator activity // inferred from electronic annotation /// NM_008521 // GO:0016829 // lyase activity // inferred from electronic annotation /// ENSMUST00000102772 // GO:0004464 // leukotriene-C4 synthase activity // inferred from electronic annotation /// ENS…	NM_008521 // GO:0005615 // extracellular space // inferred from reviewed computational analysis /// NM_008521 // GO:0016020 // membrane // inferred from electronic annotation /// NM_008521 // GO:0016021 // integral to membrane // inferred from reviewed computational analysis /// ENSMUST00000102772 // GO:0005615 // extracellular space // inferred from reviewed computational analysis /// ENSMUST000…
6983235	13.5634	up	1.93369	-1.82796	Slc5a5	solute carrier family 5 (sodium iodide symporter), member 5	AF235001	NM_053248	NM_053248 // GO:0006810 // transport // inferred from reviewed computational analysis /// NM_053248 // GO:0006811 // ion transport // inferred from electronic annotation /// NM_053248 // GO:0006814 // sodium ion transport // inferred from reviewed computational analysis /// ENSMUST00000000809 // GO:0006810 // transport // inferred from reviewed computational analysis /// ENSMUST00000000809 // GO:…	NM_053248 // GO:0005215 // transporter activity // inferred from reviewed computational analysis /// NM_053248 // GO:0008507 // sodium:iodide symporter activity // inferred from direct assay /// NM_053248 // GO:0015293 // symporter activity // inferred from direct assay /// NM_053248 // GO:0031402 // sodium ion binding // inferred from electronic annotation /// ENSMUST00000000809 // GO:0005215 //…	NM_053248 // GO:0016020 // membrane // inferred from reviewed computational analysis /// NM_053248 // GO:0016021 // integral to membrane // inferred from reviewed computational analysis /// ENSMUST00000000809 // GO:0016020 // membrane // inferred from reviewed computational analysis /// ENSMUST00000000809 // GO:0016021 // integral to membrane // inferred from reviewed computational analysis /// A…
6942692	13.3177	up	1.84533	-1.88994	Tmem184a	transmembrane protein 184a	BC026659	NM_144914			NM_144914 // GO:0016020 // membrane // inferred from electronic annotation /// NM_144914 // GO:0016021 // integral to membrane // inferred from electronic annotation /// ENSMUST00000110832 // GO:0016020 // membrane // inferred from electronic annotation /// ENSMUST00000110832 // GO:0016021 // integral to membrane // inferred from electronic annotation /// BC026659 // GO:0016020 // membrane // inf…
6929995	13.1032	up	1.90206	-1.80979	Ppp2r2c	protein phosphatase 2 (formerly 2A), regulatory subunit B (PR 52), gamma isoform	BC059811	NM_172994	NM_172994 // GO:0007165 // signal transduction // inferred from reviewed computational analysis /// ENSMUST00000031003 // GO:0007165 // signal transduction // inferred from reviewed computational analysis /// BC059811 // GO:0007165 // signal transduction // inferred from reviewed computational analysis	NM_172994 // GO:0008601 // protein phosphatase type 2A regulator activity // inferred from reviewed computational analysis /// ENSMUST00000031003 // GO:0008601 // protein phosphatase type 2A regulator activity // inferred from reviewed computational analysis /// BC059811 // GO:0008601 // protein phosphatase type 2A regulator activity // inferred from reviewed computational analysis	NM_172994 // GO:0000159 // protein phosphatase type 2A complex // inferred from reviewed computational analysis /// ENSMUST00000031003 // GO:0000159 // protein phosphatase type 2A complex // inferred from reviewed computational analysis /// BC059811 // GO:0000159 // protein phosphatase type 2A complex // inferred from reviewed computational analysis
6962491	12.2769	up	1.88424	-1.73363	Sytl2	synaptotagmin-like 2	AB057754	NM_001040085|NM_031394|NM_001040086|NM_001040087|NM_001040088	NM_001040085 // GO:0006886 // intracellular protein transport // inferred from electronic annotation /// NM_001040085 // GO:0016192 // vesicle-mediated transport // inferred from physical interaction /// NM_031394 // GO:0006886 // intracellular protein transport // inferred from electronic annotation /// NM_031394 // GO:0016192 // vesicle-mediated transport // inferred from physical interaction /…	NM_001040085 // GO:0005515 // protein binding // inferred from physical interaction /// NM_001040085 // GO:0017137 // Rab GTPase binding // inferred from electronic annotation /// NM_001040085 // GO:0042043 // neurexin binding // inferred from direct assay /// NM_031394 // GO:0005515 // protein binding // inferred from physical interaction /// NM_031394 // GO:0017137 // Rab GTPase binding // infe…	NM_001040085 // GO:0005624 // membrane fraction // inferred from direct assay /// NM_001040085 // GO:0016020 // membrane // inferred from electronic annotation /// NM_001040085 // GO:0019897 // extrinsic to plasma membrane // inferred from direct assay /// NM_001040085 // GO:0042470 // melanosome // inferred from direct assay /// NM_031394 // GO:0005624 // membrane fraction // inferred from direc…
6754691	11.6813	up	1.77569	-1.77043	F5	coagulation factor V	U52925	NM_007976	NM_007976 // GO:0007596 // blood coagulation // inferred from electronic annotation /// ENSMUST00000086040 // GO:0007596 // blood coagulation // inferred from electronic annotation /// U52925 // GO:0007596 // blood coagulation // inferred from electronic annotation	NM_007976 // GO:0005201 // extracellular matrix structural constituent // inferred from reviewed computational analysis /// NM_007976 // GO:0005507 // copper ion binding // inferred from reviewed computational analysis /// ENSMUST00000086040 // GO:0005201 // extracellular matrix structural constituent // inferred from reviewed computational analysis /// ENSMUST00000086040 // GO:0005507 // copper …	NM_007976 // GO:0005581 // collagen // inferred from reviewed computational analysis /// ENSMUST00000086040 // GO:0005581 // collagen // inferred from reviewed computational analysis /// U52925 // GO:0005581 // collagen // inferred from reviewed computational analysis
6873179	11.6748	up	1.75625	-1.78908	Sfrp5	secreted frizzled-related sequence protein 5	BC032921	NM_018780	NM_018780 // GO:0007275 // multicellular organismal development // inferred from electronic annotation /// NM_018780 // GO:0016055 // Wnt receptor signaling pathway // inferred from electronic annotation /// NM_018780 // GO:0030154 // cell differentiation // inferred from electronic annotation /// ENSMUST00000018966 // GO:0007275 // multicellular organismal development // inferred from electronic…	NM_018780 // GO:0005515 // protein binding // inferred from electronic annotation /// ENSMUST00000018966 // GO:0005515 // protein binding // inferred from electronic annotation /// BC032921 // GO:0005515 // protein binding // inferred from electronic annotation	NM_018780 // GO:0005576 // extracellular region // inferred from electronic annotation /// NM_018780 // GO:0005615 // extracellular space // inferred from reviewed computational analysis /// ENSMUST00000018966 // GO:0005576 // extracellular region // inferred from electronic annotation /// ENSMUST00000018966 // GO:0005615 // extracellular space // inferred from reviewed computational analysis ///…
6822477	11.0841	up	1.81827	-1.65215	BC055107		BC055107	NM_183187
6935991	10.8352	up	1.75748	-1.68017	Steap1	six transmembrane epithelial antigen of the prostate 1	BC061023	NM_027399	NM_027399 // GO:0006810 // transport // inferred from electronic annotation /// NM_027399 // GO:0006811 // ion transport // inferred from electronic annotation /// NM_027399 // GO:0006826 // iron ion transport // inferred from electronic annotation /// ENSMUST00000015796 // GO:0006810 // transport // inferred from electronic annotation /// ENSMUST00000015796 // GO:0006811 // ion transport // infe…	NM_027399 // GO:0005506 // iron ion binding // inferred from electronic annotation /// NM_027399 // GO:0005507 // copper ion binding // inferred from electronic annotation /// NM_027399 // GO:0009055 // electron carrier activity // inferred from electronic annotation /// NM_027399 // GO:0016491 // oxidoreductase activity // inferred from electronic annotation /// NM_027399 // GO:0046872 // metal …	NM_027399 // GO:0005768 // endosome // inferred from electronic annotation /// NM_027399 // GO:0016020 // membrane // inferred from electronic annotation /// NM_027399 // GO:0016021 // integral to membrane // inferred from electronic annotation /// ENSMUST00000015796 // GO:0005768 // endosome // inferred from electronic annotation /// ENSMUST00000015796 // GO:0016020 // membrane // inferred from …
6817903	10.8028	up	1.82666	-1.60667	Chdh	choline dehydrogenase	BC039186	NM_175343|NM_172264	NM_175343 // GO:0006066 // alcohol metabolic process // inferred from electronic annotation /// NM_175343 // GO:0008150 // biological_process // no biological data available /// NM_175343 // GO:0019285 // glycine betaine biosynthetic process from choline // inferred from electronic annotation /// NM_172264 // GO:0006066 // alcohol metabolic process // inferred from electronic annotation /// NM_17…	NM_175343 // GO:0003674 // molecular_function // no biological data available /// NM_175343 // GO:0008812 // choline dehydrogenase activity // inferred from electronic annotation /// NM_175343 // GO:0016491 // oxidoreductase activity // inferred from electronic annotation /// NM_175343 // GO:0016614 // oxidoreductase activity, acting on CH-OH group of donors // inferred from electronic annotation…	NM_175343 // GO:0005739 // mitochondrion // inferred from electronic annotation /// NM_175343 // GO:0005743 // mitochondrial inner membrane // inferred from direct assay /// NM_172264 // GO:0005739 // mitochondrion // inferred from electronic annotation /// NM_172264 // GO:0005743 // mitochondrial inner membrane // inferred from direct assay /// ENSMUST00000067620 // GO:0005739 // mitochondrion /…
6748884	10.2258	up	1.86945	-1.48469	Il1r1	interleukin 1 receptor, type I	M20658	NM_008362|NM_001123382	NM_008362 // GO:0007165 // signal transduction // inferred from electronic annotation /// NM_008362 // GO:0019221 // cytokine and chemokine mediated signaling pathway // inferred from direct assay /// NM_008362 // GO:0045087 // innate immune response // inferred from electronic annotation /// NM_001123382 // GO:0007165 // signal transduction // inferred from electronic annotation /// NM_001123382…	NM_008362 // GO:0004871 // signal transducer activity // inferred from direct assay /// NM_008362 // GO:0004872 // receptor activity // inferred from electronic annotation /// NM_008362 // GO:0004888 // transmembrane receptor activity // inferred from electronic annotation /// NM_008362 // GO:0004908 // interleukin-1 receptor activity // inferred from direct assay /// NM_008362 // GO:0004909 // i…	NM_008362 // GO:0005615 // extracellular space // inferred from reviewed computational analysis /// NM_008362 // GO:0005887 // integral to plasma membrane // inferred from electronic annotation /// NM_008362 // GO:0016020 // membrane // inferred from electronic annotation /// NM_008362 // GO:0016021 // integral to membrane // inferred from reviewed computational analysis /// NM_008362 // GO:00312…
6781029	10.2093	up	1.7436	-1.60821	Acsl6	acyl-CoA synthetase long-chain family member 6	AY786360	NM_144823|NM_001033597|NM_001033599|NM_001033598	NM_144823 // GO:0006629 // lipid metabolic process // inferred from electronic annotation /// NM_144823 // GO:0006631 // fatty acid metabolic process // inferred from electronic annotation /// NM_144823 // GO:0007405 // neuroblast proliferation // inferred from direct assay /// NM_144823 // GO:0008152 // metabolic process // inferred from reviewed computational analysis /// NM_001033597 // GO:000…	NM_144823 // GO:0000287 // magnesium ion binding // inferred from electronic annotation /// NM_144823 // GO:0003824 // catalytic activity // inferred from reviewed computational analysis /// NM_144823 // GO:0004467 // long-chain-fatty-acid-CoA ligase activity // inferred from direct assay /// NM_144823 // GO:0005515 // protein binding // inferred from physical interaction /// NM_144823 // GO:0016…	NM_144823 // GO:0005739 // mitochondrion // inferred from direct assay /// NM_144823 // GO:0005777 // peroxisome // inferred from electronic annotation /// NM_144823 // GO:0005783 // endoplasmic reticulum // inferred from electronic annotation /// NM_144823 // GO:0005792 // microsome // inferred from electronic annotation /// NM_144823 // GO:0016020 // membrane // inferred from electronic annotat…
6926305	10.1933	up	1.61753	-1.73202	Pla2g5	phospholipase A2, group V	AF162713	NM_011110|NM_001122954	NM_011110 // GO:0006644 // phospholipid metabolic process // inferred from electronic annotation /// NM_011110 // GO:0016042 // lipid catabolic process // inferred from electronic annotation /// NM_001122954 // GO:0006644 // phospholipid metabolic process // inferred from electronic annotation /// NM_001122954 // GO:0016042 // lipid catabolic process // inferred from electronic annotation /// ENS…	NM_011110 // GO:0004623 // phospholipase A2 activity // inferred from electronic annotation /// NM_011110 // GO:0005509 // calcium ion binding // inferred from electronic annotation /// NM_011110 // GO:0016787 // hydrolase activity // inferred from electronic annotation /// NM_011110 // GO:0046872 // metal ion binding // inferred from electronic annotation /// NM_001122954 // GO:0004623 // phosph…	NM_011110 // GO:0005576 // extracellular region // inferred from electronic annotation /// NM_011110 // GO:0005615 // extracellular space // inferred from reviewed computational analysis /// NM_011110 // GO:0016020 // membrane // inferred from electronic annotation /// NM_001122954 // GO:0005576 // extracellular region // inferred from electronic annotation /// NM_001122954 // GO:0005615 // extra…
6790291	10.1496	up	1.63895	-1.7044	Ccl9	chemokine (C-C motif) ligand 9	U15209	NM_011338	NM_011338 // GO:0006935 // chemotaxis // inferred from electronic annotation /// NM_011338 // GO:0006955 // immune response // inferred from electronic annotation /// NM_011338 // GO:0007165 // signal transduction // inferred from electronic annotation /// ENSMUST00000019266 // GO:0006935 // chemotaxis // inferred from electronic annotation /// ENSMUST00000019266 // GO:0006955 // immune response …	NM_011338 // GO:0005125 // cytokine activity // inferred from electronic annotation /// NM_011338 // GO:0008009 // chemokine activity // inferred from electronic annotation /// ENSMUST00000019266 // GO:0005125 // cytokine activity // inferred from electronic annotation /// ENSMUST00000019266 // GO:0008009 // chemokine activity // inferred from electronic annotation /// U15209 // GO:0005125 // cyt…	NM_011338 // GO:0005576 // extracellular region // inferred from electronic annotation /// NM_011338 // GO:0005615 // extracellular space // inferred from reviewed computational analysis /// ENSMUST00000019266 // GO:0005576 // extracellular region // inferred from electronic annotation /// ENSMUST00000019266 // GO:0005615 // extracellular space // inferred from reviewed computational analysis ///…
6802026	10.0679	up	1.63698	-1.69471	Plek2	pleckstrin 2	AF170564	NM_013738	NM_013738 // GO:0007242 // intracellular signaling cascade // inferred from electronic annotation /// ENSMUST00000021544 // GO:0007242 // intracellular signaling cascade // inferred from electronic annotation /// AF170564 // GO:0007242 // intracellular signaling cascade // inferred from electronic annotation		NM_013738 // GO:0005737 // cytoplasm // inferred from electronic annotation /// NM_013738 // GO:0005856 // cytoskeleton // inferred from electronic annotation /// NM_013738 // GO:0016020 // membrane // inferred from electronic annotation /// ENSMUST00000021544 // GO:0005737 // cytoplasm // inferred from electronic annotation /// ENSMUST00000021544 // GO:0005856 // cytoskeleton // inferred from el…
6900982	9.72439	up	1.71825	-1.56336	Abca4	ATP-binding cassette, sub-family A (ABC1), member 4	AF000149	NM_007378	NM_007378 // GO:0006649 // phospholipid transfer to membrane // inferred from mutant phenotype /// NM_007378 // GO:0006810 // transport // inferred from electronic annotation /// NM_007378 // GO:0007601 // visual perception // inferred from mutant phenotype /// NM_007378 // GO:0045494 // photoreceptor cell maintenance // inferred from mutant phenotype /// NM_007378 // GO:0050896 // response to st…	NM_007378 // GO:0000166 // nucleotide binding // inferred from electronic annotation /// NM_007378 // GO:0004012 // phospholipid-translocating ATPase activity // inferred from mutant phenotype /// NM_007378 // GO:0005524 // ATP binding // inferred from electronic annotation /// NM_007378 // GO:0005548 // phospholipid transporter activity // inferred from mutant phenotype /// NM_007378 // GO:00168…	NM_007378 // GO:0005887 // integral to plasma membrane // traceable author statement /// NM_007378 // GO:0016020 // membrane // inferred from electronic annotation /// NM_007378 // GO:0016021 // integral to membrane // inferred from electronic annotation /// ENSMUST00000013995 // GO:0005887 // integral to plasma membrane // traceable author statement /// ENSMUST00000013995 // GO:0016020 // membra…
6778077	9.66899	up	1.6565	-1.61686	Rdh5	retinol dehydrogenase 5	AF033196	NM_134006	NM_134006 // GO:0008152 // metabolic process // inferred from reviewed computational analysis /// ENSMUST00000026406 // GO:0008152 // metabolic process // inferred from reviewed computational analysis /// AF033196 // GO:0008152 // metabolic process // inferred from reviewed computational analysis	NM_134006 // GO:0004745 // retinol dehydrogenase activity // inferred from reviewed computational analysis /// NM_134006 // GO:0016491 // oxidoreductase activity // inferred from electronic annotation /// ENSMUST00000026406 // GO:0004745 // retinol dehydrogenase activity // inferred from reviewed computational analysis /// ENSMUST00000026406 // GO:0016491 // oxidoreductase activity // inferred fr…	NM_134006 // GO:0016021 // integral to membrane // inferred from electronic annotation /// ENSMUST00000026406 // GO:0016021 // integral to membrane // inferred from electronic annotation /// AF033196 // GO:0016021 // integral to membrane // inferred from electronic annotation
6831657	9.61505	up	1.71025	-1.55505	Scx	scleraxis	BC062161	NM_198885	NM_198885 // GO:0006350 // transcription // inferred from electronic annotation /// NM_198885 // GO:0006355 // regulation of transcription, DNA-dependent // inferred from electronic annotation /// NM_198885 // GO:0007275 // multicellular organismal development // inferred from electronic annotation /// NM_198885 // GO:0045449 // regulation of transcription // inferred from electronic annotation /…	NM_198885 // GO:0003677 // DNA binding // inferred from electronic annotation /// NM_198885 // GO:0030528 // transcription regulator activity // inferred from electronic annotation /// ENSMUST00000043089 // GO:0003677 // DNA binding // inferred from electronic annotation /// ENSMUST00000043089 // GO:0030528 // transcription regulator activity // inferred from electronic annotation /// BC062161 //…	NM_198885 // GO:0005634 // nucleus // inferred from electronic annotation /// ENSMUST00000043089 // GO:0005634 // nucleus // inferred from electronic annotation /// BC062161 // GO:0005634 // nucleus // inferred from electronic annotation
6836839	9.59388	up	1.66241	-1.5997	Slc39a4	solute carrier family 39 (zinc transporter), member 4	BC023498	NM_028064	NM_028064 // GO:0006810 // transport // inferred from electronic annotation /// NM_028064 // GO:0006811 // ion transport // inferred from electronic annotation /// NM_028064 // GO:0006829 // zinc ion transport // inferred from direct assay /// NM_028064 // GO:0006882 // cellular zinc ion homeostasis // inferred from direct assay /// NM_028064 // GO:0030001 // metal ion transport // inferred from …	NM_028064 // GO:0005385 // zinc ion transmembrane transporter activity // inferred from direct assay /// NM_028064 // GO:0008270 // zinc ion binding // inferred from electronic annotation /// NM_028064 // GO:0046873 // metal ion transmembrane transporter activity // inferred from electronic annotation /// ENSMUST00000073428 // GO:0005385 // zinc ion transmembrane transporter activity // inferred …	NM_028064 // GO:0005768 // endosome // inferred from direct assay /// NM_028064 // GO:0005886 // plasma membrane // inferred from direct assay /// NM_028064 // GO:0016020 // membrane // inferred from electronic annotation /// NM_028064 // GO:0016021 // integral to membrane // inferred from electronic annotation /// NM_028064 // GO:0016023 // cytoplasmic membrane-bounded vesicle // inferred from d…
6868676	9.5772	up	1.61366	-1.64594	Klf9|2310051E17Rik	Kruppel-like factor 9 | RIKEN cDNA 2310051E17 gene	Y14296	NM_010638	NM_010638 // GO:0006350 // transcription // inferred from electronic annotation /// NM_010638 // GO:0006355 // regulation of transcription, DNA-dependent // inferred from electronic annotation /// NM_010638 // GO:0007566 // embryo implantation // inferred from direct assay /// NM_010638 // GO:0045449 // regulation of transcription // inferred from direct assay /// NM_010638 // GO:0050847 // proge…	NM_010638 // GO:0003676 // nucleic acid binding // inferred from electronic annotation /// NM_010638 // GO:0003677 // DNA binding // inferred from sequence or structural similarity /// NM_010638 // GO:0008270 // zinc ion binding // inferred from electronic annotation /// NM_010638 // GO:0030528 // transcription regulator activity // inferred from direct assay /// NM_010638 // GO:0046872 // metal …	NM_010638 // GO:0005622 // intracellular // inferred from electronic annotation /// NM_010638 // GO:0005634 // nucleus // inferred from direct assay /// Y14296 // GO:0005622 // intracellular // inferred from electronic annotation /// Y14296 // GO:0005634 // nucleus // inferred from direct assay /// ENSMUST00000036884 // GO:0005622 // intracellular // inferred from electronic annotation /// ENSMUS…
6909303	9.57434	up	1.72268	-1.53649	Rrh	retinal pigment epithelium derived rhodopsin homolog	BC046288	NM_009102	NM_009102 // GO:0007165 // signal transduction // inferred from electronic annotation /// NM_009102 // GO:0007186 // G-protein coupled receptor protein signaling pathway // inferred from electronic annotation /// NM_009102 // GO:0007601 // visual perception // inferred from electronic annotation /// NM_009102 // GO:0018298 // protein-chromophore linkage // inferred from electronic annotation /// …	NM_009102 // GO:0001584 // rhodopsin-like receptor activity // inferred from electronic annotation /// NM_009102 // GO:0004871 // signal transducer activity // inferred from electronic annotation /// NM_009102 // GO:0004872 // receptor activity // inferred from electronic annotation /// NM_009102 // GO:0004930 // G-protein coupled receptor activity // inferred from electronic annotation /// ENSMU…	NM_009102 // GO:0016020 // membrane // inferred from electronic annotation /// NM_009102 // GO:0016021 // integral to membrane // inferred from reviewed computational analysis /// ENSMUST00000029648 // GO:0016020 // membrane // inferred from electronic annotation /// ENSMUST00000029648 // GO:0016021 // integral to membrane // inferred from reviewed computational analysis /// BC046288 // GO:001602…
6843494	9.57285	up	1.58109	-1.67785	Igsf5|Pcp4	immunoglobulin superfamily, member 5 | Purkinje cell protein 4	BC004806	NM_028078	NM_028078 // GO:0016337 // cell-cell adhesion // inferred from direct assay /// ENSMUST00000081093 // GO:0016337 // cell-cell adhesion // inferred from direct assay /// BC004806 // GO:0016337 // cell-cell adhesion // inferred from direct assay	NM_028078 // GO:0005515 // protein binding // inferred from physical interaction /// NM_028078 // GO:0030165 // PDZ domain binding // inferred from direct assay /// ENSMUST00000081093 // GO:0005509 // calcium ion binding // inferred from reviewed computational analysis /// ENSMUST00000081093 // GO:0005515 // protein binding // inferred from physical interaction /// ENSMUST00000081093 // GO:003016…	NM_028078 // GO:0005615 // extracellular space // inferred from reviewed computational analysis /// NM_028078 // GO:0005737 // cytoplasm // inferred from electronic annotation /// NM_028078 // GO:0005923 // tight junction // inferred from direct assay /// NM_028078 // GO:0009986 // cell surface // inferred from direct assay /// NM_028078 // GO:0016020 // membrane // inferred from electronic annot…
6864583	9.40653	up	1.54753	-1.68613	Lrrtm2	leucine rich repeat transmembrane neuronal 2	AY182027	NM_178005	NM_178005 // GO:0008150 // biological_process // no biological data available /// ENSMUST00000091636 // GO:0008150 // biological_process // no biological data available /// AY182027 // GO:0008150 // biological_process // no biological data available	NM_178005 // GO:0003674 // molecular_function // no biological data available /// NM_178005 // GO:0005515 // protein binding // inferred from electronic annotation /// ENSMUST00000091636 // GO:0003674 // molecular_function // no biological data available /// ENSMUST00000091636 // GO:0005515 // protein binding // inferred from electronic annotation /// AY182027 // GO:0003674 // molecular_function …	NM_178005 // GO:0016020 // membrane // inferred from electronic annotation /// NM_178005 // GO:0016021 // integral to membrane // inferred from sequence or structural similarity /// NM_178005 // GO:0016021 // integral to membrane // inferred from reviewed computational analysis /// ENSMUST00000091636 // GO:0016020 // membrane // inferred from electronic annotation /// ENSMUST00000091636 // GO:001…
6783997	9.33362	up	1.57288	-1.64956	Ppp1r1b	protein phosphatase 1, regulatory (inhibitor) subunit 1B	BC011122	NM_144828	NM_144828 // GO:0006350 // transcription // inferred from mutant phenotype /// NM_144828 // GO:0007165 // signal transduction // inferred from electronic annotation /// NM_144828 // GO:0007621 // negative regulation of female receptivity // inferred from direct assay /// NM_144828 // GO:0007621 // negative regulation of female receptivity // inferred from mutant phenotype /// ENSMUST00000078694 /…	NM_144828 // GO:0004864 // protein phosphatase inhibitor activity // traceable author statement /// NM_144828 // GO:0004865 // type 1 serine/threonine specific protein phosphatase inhibitor activity // traceable author statement /// NM_144828 // GO:0008599 // protein phosphatase type 1 regulator activity // inferred from electronic annotation /// ENSMUST00000078694 // GO:0004864 // protein phosph…	NM_144828 // GO:0005737 // cytoplasm // traceable author statement /// ENSMUST00000078694 // GO:0005737 // cytoplasm // traceable author statement /// BC011122 // GO:0005737 // cytoplasm // traceable author statement
6953809	8.98625	up	1.62668	-1.54103	Crhr2	corticotropin releasing hormone receptor 2	U19939	NM_009953	NM_009953 // GO:0007165 // signal transduction // inferred from electronic annotation /// NM_009953 // GO:0007186 // G-protein coupled receptor protein signaling pathway // inferred from direct assay /// NM_009953 // GO:0016525 // negative regulation of angiogenesis // inferred from mutant phenotype /// ENSMUST00000003568 // GO:0007165 // signal transduction // inferred from electronic annotation…	NM_009953 // GO:0004871 // signal transducer activity // inferred from electronic annotation /// NM_009953 // GO:0004872 // receptor activity // inferred from electronic annotation /// NM_009953 // GO:0004930 // G-protein coupled receptor activity // inferred from electronic annotation /// NM_009953 // GO:0005179 // hormone activity // inferred from direct assay /// NM_009953 // GO:0005515 // pro…	NM_009953 // GO:0005615 // extracellular space // inferred from reviewed computational analysis /// NM_009953 // GO:0016020 // membrane // inferred from electronic annotation /// NM_009953 // GO:0016021 // integral to membrane // inferred from reviewed computational analysis /// ENSMUST00000003568 // GO:0005615 // extracellular space // inferred from reviewed computational analysis /// ENSMUST000…
6861341	8.95632	up	1.62512	-1.53779	Cd74	CD74 antigen (invariant polypeptide of major histocompatibility complex, class II antigen-associated)	BC096435	NM_001042605|NM_010545	NM_001042605 // GO:0006461 // protein complex assembly // inferred from direct assay /// NM_001042605 // GO:0006886 // intracellular protein transport // inferred from direct assay /// NM_001042605 // GO:0006886 // intracellular protein transport // inferred from mutant phenotype /// NM_001042605 // GO:0006952 // defense response // inferred from mutant phenotype /// NM_001042605 // GO:0006955 //…	NM_001042605 // GO:0005515 // protein binding // inferred from physical interaction /// NM_001042605 // GO:0042289 // MHC class II protein binding // inferred from electronic annotation /// NM_010545 // GO:0005515 // protein binding // inferred from physical interaction /// NM_010545 // GO:0042289 // MHC class II protein binding // inferred from electronic annotation /// ENSMUST00000097563 // GO:…	NM_001042605 // GO:0005764 // lysosome // inferred from direct assay /// NM_001042605 // GO:0005770 // late endosome // inferred from direct assay /// NM_001042605 // GO:0005771 // multivesicular body // inferred from direct assay /// NM_001042605 // GO:0005783 // endoplasmic reticulum // inferred from direct assay /// NM_001042605 // GO:0005794 // Golgi apparatus // inferred from direct assay //…
6933800	8.86598	up	1.64583	-1.50246	Nos1	nitric oxide synthase 1, neuronal	D14552	NM_008712	NM_008712 // GO:0002028 // regulation of sodium ion transport // inferred from mutant phenotype /// NM_008712 // GO:0006809 // nitric oxide biosynthetic process // inferred from electronic annotation /// NM_008712 // GO:0006941 // striated muscle contraction // inferred from mutant phenotype /// NM_008712 // GO:0042738 // exogenous drug catabolic process // inferred from mutant phenotype /// NM_0…	NM_008712 // GO:0004517 // nitric-oxide synthase activity // inferred from electronic annotation /// NM_008712 // GO:0005506 // iron ion binding // inferred from electronic annotation /// NM_008712 // GO:0005515 // protein binding // inferred from sequence or structural similarity /// NM_008712 // GO:0005516 // calmodulin binding // inferred from electronic annotation /// NM_008712 // GO:0009055 …	NM_008712 // GO:0005739 // mitochondrion // inferred from sequence or structural similarity /// NM_008712 // GO:0016020 // membrane // inferred from electronic annotation /// NM_008712 // GO:0042383 // sarcolemma // inferred from direct assay /// NM_008712 // GO:0042995 // cell projection // inferred from electronic annotation /// NM_008712 // GO:0045202 // synapse // inferred from direct assay /…
6756419	8.861	up	1.52827	-1.6192	Kcnh1	potassium voltage-gated channel, subfamily H (eag-related), member 1	U04294	NM_010600|NM_001038607	NM_010600 // GO:0000160 // two-component signal transduction system (phosphorelay) // inferred from electronic annotation /// NM_010600 // GO:0006355 // regulation of transcription, DNA-dependent // inferred from reviewed computational analysis /// NM_010600 // GO:0006810 // transport // inferred from electronic annotation /// NM_010600 // GO:0006811 // ion transport // inferred from reviewed com…	NM_010600 // GO:0000155 // two-component sensor activity // inferred from electronic annotation /// NM_010600 // GO:0004871 // signal transducer activity // inferred from electronic annotation /// NM_010600 // GO:0005216 // ion channel activity // inferred from reviewed computational analysis /// NM_010600 // GO:0005244 // voltage-gated ion channel activity // inferred from electronic annotation …	NM_010600 // GO:0005887 // integral to plasma membrane // inferred from electronic annotation /// NM_010600 // GO:0016020 // membrane // inferred from electronic annotation /// NM_010600 // GO:0016021 // integral to membrane // inferred from reviewed computational analysis /// NM_001038607 // GO:0005887 // integral to plasma membrane // inferred from electronic annotation /// NM_001038607 // GO:0…
6797744	8.753	up	1.41144	-1.71833	Bdkrb1	bradykinin receptor, beta 1	BC120684	NM_007539	NM_007539 // GO:0007165 // signal transduction // inferred from electronic annotation /// NM_007539 // GO:0007186 // G-protein coupled receptor protein signaling pathway // inferred from electronic annotation /// ENSMUST00000041229 // GO:0007165 // signal transduction // inferred from electronic annotation /// ENSMUST00000041229 // GO:0007186 // G-protein coupled receptor protein signaling pathwa…	NM_007539 // GO:0001584 // rhodopsin-like receptor activity // inferred from electronic annotation /// NM_007539 // GO:0004871 // signal transducer activity // inferred from electronic annotation /// NM_007539 // GO:0004872 // receptor activity // inferred from electronic annotation /// NM_007539 // GO:0004930 // G-protein coupled receptor activity // inferred from electronic annotation /// NM_00…	NM_007539 // GO:0016020 // membrane // inferred from electronic annotation /// NM_007539 // GO:0016021 // integral to membrane // inferred from reviewed computational analysis /// ENSMUST00000041229 // GO:0016020 // membrane // inferred from electronic annotation /// ENSMUST00000041229 // GO:0016021 // integral to membrane // inferred from reviewed computational analysis /// BC120684 // GO:001602…
7020676	8.71719	up	1.66748	-1.45639	Car5b	carbonic anhydrase 5b, mitochondrial	AF192978	NM_181315|NM_019513	NM_181315 // GO:0006730 // one-carbon compound metabolic process // inferred from electronic annotation /// NM_019513 // GO:0006730 // one-carbon compound metabolic process // inferred from electronic annotation /// ENSMUST00000033739 // GO:0006730 // one-carbon compound metabolic process // inferred from electronic annotation /// AF192978 // GO:0006730 // one-carbon compound metabolic process //…	NM_181315 // GO:0004089 // carbonate dehydratase activity // inferred from direct assay /// NM_181315 // GO:0008270 // zinc ion binding // inferred from electronic annotation /// NM_181315 // GO:0016829 // lyase activity // inferred from electronic annotation /// NM_181315 // GO:0046872 // metal ion binding // inferred from electronic annotation /// NM_019513 // GO:0004089 // carbonate dehydratas…	NM_181315 // GO:0005739 // mitochondrion // inferred from direct assay /// NM_019513 // GO:0005739 // mitochondrion // inferred from direct assay /// ENSMUST00000033739 // GO:0005739 // mitochondrion // inferred from direct assay /// AF192978 // GO:0005739 // mitochondrion // inferred from direct assay
6931512	8.60865	up	1.70022	-1.40557	Gabrb1|Rpl5|LOC100043295	gamma-aminobutyric acid (GABA-A) receptor, subunit beta 1 | ribosomal protein L5 | similar to ribosomal protein L5	BC130258|BC083318	NM_008069|NM_016980	NM_008069 // GO:0006810 // transport // inferred from electronic annotation /// NM_008069 // GO:0006811 // ion transport // inferred from electronic annotation /// NM_008069 // GO:0006821 // chloride transport // inferred from electronic annotation /// NM_008069 // GO:0007214 // gamma-aminobutyric acid signaling pathway // inferred from electronic annotation /// NM_016980 // GO:0006412 // transla…	NM_008069 // GO:0004872 // receptor activity // inferred from electronic annotation /// NM_008069 // GO:0004890 // GABA-A receptor activity // inferred from electronic annotation /// NM_008069 // GO:0005216 // ion channel activity // inferred from electronic annotation /// NM_008069 // GO:0005230 // extracellular ligand-gated ion channel activity // inferred from electronic annotation /// NM_0080…	NM_008069 // GO:0005615 // extracellular space // inferred from reviewed computational analysis /// NM_008069 // GO:0005887 // integral to plasma membrane // inferred from electronic annotation /// NM_008069 // GO:0016020 // membrane // inferred from electronic annotation /// NM_008069 // GO:0016021 // integral to membrane // inferred from reviewed computational analysis /// NM_008069 // GO:00300…
6775559	8.53263	up	1.60069	-1.4923	Slc41a2	solute carrier family 41, member 2		NM_177388	NM_177388 // GO:0006810 // transport // inferred from electronic annotation /// NM_177388 // GO:0006811 // ion transport // inferred from electronic annotation /// NM_177388 // GO:0006812 // cation transport // inferred from reviewed computational analysis /// ENSMUST00000039956 // GO:0006810 // transport // inferred from electronic annotation /// ENSMUST00000039956 // GO:0006811 // ion transport…	NM_177388 // GO:0000287 // magnesium ion binding // inferred from electronic annotation /// NM_177388 // GO:0008324 // cation transmembrane transporter activity // inferred from reviewed computational analysis /// ENSMUST00000039956 // GO:0000287 // magnesium ion binding // inferred from electronic annotation /// ENSMUST00000039956 // GO:0008324 // cation transmembrane transporter activity // inf…	NM_177388 // GO:0016020 // membrane // inferred from electronic annotation /// NM_177388 // GO:0016021 // integral to membrane // inferred from reviewed computational analysis /// ENSMUST00000039956 // GO:0016020 // membrane // inferred from electronic annotation /// ENSMUST00000039956 // GO:0016021 // integral to membrane // inferred from reviewed computational analysis
6762397	8.5299	up	1.66925	-1.42328	Gpr37l1	G protein-coupled receptor 37-like 1	AB016602	NM_134438	NM_134438 // GO:0007165 // signal transduction // inferred from electronic annotation /// NM_134438 // GO:0007186 // G-protein coupled receptor protein signaling pathway // inferred from electronic annotation /// ENSMUST00000027682 // GO:0007165 // signal transduction // inferred from electronic annotation /// ENSMUST00000027682 // GO:0007186 // G-protein coupled receptor protein signaling pathwa…	NM_134438 // GO:0001584 // rhodopsin-like receptor activity // inferred from electronic annotation /// NM_134438 // GO:0004871 // signal transducer activity // inferred from electronic annotation /// NM_134438 // GO:0004872 // receptor activity // inferred from electronic annotation /// NM_134438 // GO:0004930 // G-protein coupled receptor activity // inferred from electronic annotation /// ENSMU…	NM_134438 // GO:0016020 // membrane // inferred from electronic annotation /// NM_134438 // GO:0016021 // integral to membrane // inferred from electronic annotation /// ENSMUST00000027682 // GO:0016020 // membrane // inferred from electronic annotation /// ENSMUST00000027682 // GO:0016021 // integral to membrane // inferred from electronic annotation /// AB016602 // GO:0016020 // membrane // inf…
6962467	8.37676	up	1.58856	-1.47783	Me3	malic enzyme 3, NADP(+)-dependent, mitochondrial	BC099935	NM_181407	NM_181407 // GO:0006108 // malate metabolic process // inferred from electronic annotation /// NM_181407 // GO:0008152 // metabolic process // inferred from electronic annotation /// ENSMUST00000032856 // GO:0006108 // malate metabolic process // inferred from electronic annotation /// ENSMUST00000032856 // GO:0008152 // metabolic process // inferred from electronic annotation /// BC099935 // GO:…	NM_181407 // GO:0003824 // catalytic activity // inferred from electronic annotation /// NM_181407 // GO:0004470 // malic enzyme activity // inferred from electronic annotation /// NM_181407 // GO:0004473 // malate dehydrogenase (oxaloacetate-decarboxylating) (NADP+) activity // inferred from electronic annotation /// NM_181407 // GO:0005488 // binding // inferred from electronic annotation /// N…	NM_181407 // GO:0005739 // mitochondrion // inferred from electronic annotation /// ENSMUST00000032856 // GO:0005739 // mitochondrion // inferred from electronic annotation /// BC099935 // GO:0005739 // mitochondrion // inferred from electronic annotation /// ENSMUST00000032853 // GO:0005739 // mitochondrion // inferred from electronic annotation
6837470	8.37066	up	1.60753	-1.45781	Sult4a1	sulfotransferase family 4A, member 1	BC054757	NM_013873	NM_013873 // GO:0006629 // lipid metabolic process // inferred from electronic annotation /// NM_013873 // GO:0006790 // sulfur metabolic process // inferred from direct assay /// NM_013873 // GO:0008202 // steroid metabolic process // inferred from electronic annotation /// ENSMUST00000082365 // GO:0006629 // lipid metabolic process // inferred from electronic annotation /// ENSMUST00000082365 /…	NM_013873 // GO:0008146 // sulfotransferase activity // inferred from direct assay /// NM_013873 // GO:0008146 // sulfotransferase activity // inferred from reviewed computational analysis /// NM_013873 // GO:0016740 // transferase activity // inferred from electronic annotation /// ENSMUST00000082365 // GO:0008146 // sulfotransferase activity // inferred from direct assay /// ENSMUST00000082365 …	NM_013873 // GO:0005737 // cytoplasm // traceable author statement /// ENSMUST00000082365 // GO:0005737 // cytoplasm // traceable author statement /// BC054757 // GO:0005737 // cytoplasm // traceable author statement /// ENSMUST00000109463 // GO:0005737 // cytoplasm // traceable author statement
6749702	8.3703	up	1.53589	-1.52938	Aox1	aldehyde oxidase 1	AB017482	NM_009676		NM_009676 // GO:0003824 // catalytic activity // inferred from electronic annotation /// NM_009676 // GO:0004031 // aldehyde oxidase activity // inferred from direct assay /// NM_009676 // GO:0005506 // iron ion binding // inferred from electronic annotation /// NM_009676 // GO:0009055 // electron carrier activity // inferred from electronic annotation /// NM_009676 // GO:0016491 // oxidoreductas…	NM_009676 // GO:0005737 // cytoplasm // inferred from electronic annotation /// ENSMUST00000001027 // GO:0005737 // cytoplasm // inferred from electronic annotation /// AB017482 // GO:0005737 // cytoplasm // inferred from electronic annotation
6913195	8.36093	up	1.58084	-1.48283	Tmod1	tropomodulin 1	BC106849	NM_021883	NM_021883 // GO:0030239 // myofibril assembly // inferred from mutant phenotype /// NM_021883 // GO:0030241 // muscle thick filament assembly // inferred from mutant phenotype /// ENSMUST00000107773 // GO:0030239 // myofibril assembly // inferred from mutant phenotype /// ENSMUST00000107773 // GO:0030241 // muscle thick filament assembly // inferred from mutant phenotype /// ENSMUST00000030012 //…	NM_021883 // GO:0003779 // actin binding // inferred from electronic annotation /// NM_021883 // GO:0005523 // tropomyosin binding // inferred from electronic annotation /// ENSMUST00000107773 // GO:0003779 // actin binding // inferred from electronic annotation /// ENSMUST00000107773 // GO:0005523 // tropomyosin binding // inferred from electronic annotation /// ENSMUST00000030012 // GO:0003779 …	NM_021883 // GO:0005737 // cytoplasm // inferred from electronic annotation /// NM_021883 // GO:0005856 // cytoskeleton // traceable author statement /// NM_021883 // GO:0030016 // myofibril // inferred from direct assay /// ENSMUST00000107773 // GO:0005737 // cytoplasm // inferred from electronic annotation /// ENSMUST00000107773 // GO:0005856 // cytoskeleton // traceable author statement /// EN…
6952284	8.21757	up	1.49784	-1.54087	Grm8	glutamate receptor, metabotropic 8	BC051384	NM_008174	NM_008174 // GO:0007165 // signal transduction // inferred from electronic annotation /// NM_008174 // GO:0007186 // G-protein coupled receptor protein signaling pathway // inferred from electronic annotation /// NM_008174 // GO:0007268 // synaptic transmission // traceable author statement /// NM_008174 // GO:0007608 // sensory perception of smell // inferred from electronic annotation /// NM_00…	NM_008174 // GO:0001642 // group III metabotropic glutamate receptor activity // inferred from direct assay /// NM_008174 // GO:0004871 // signal transducer activity // inferred from electronic annotation /// NM_008174 // GO:0004872 // receptor activity // inferred from electronic annotation /// NM_008174 // GO:0004930 // G-protein coupled receptor activity // inferred from electronic annotation …	NM_008174 // GO:0005887 // integral to plasma membrane // traceable author statement /// NM_008174 // GO:0016020 // membrane // inferred from electronic annotation /// NM_008174 // GO:0016021 // integral to membrane // inferred from reviewed computational analysis /// ENSMUST00000115323 // GO:0005887 // integral to plasma membrane // traceable author statement /// ENSMUST00000115323 // GO:0016020…
6792544	8.14838	up	1.72404	-1.30247	St6galnac2	ST6 (alpha-N-acetyl-neuraminyl-2,3-beta-galactosyl-1,3)-N-acetylgalactosaminide alpha-2,6-sialyltransferase 2	BC010208	NM_009180	NM_009180 // GO:0006486 // protein amino acid glycosylation // inferred from electronic annotation /// ENSMUST00000079545 // GO:0006486 // protein amino acid glycosylation // inferred from electronic annotation /// BC010208 // GO:0006486 // protein amino acid glycosylation // inferred from electronic annotation	NM_009180 // GO:0008373 // sialyltransferase activity // inferred from electronic annotation /// NM_009180 // GO:0016740 // transferase activity // inferred from electronic annotation /// NM_009180 // GO:0016757 // transferase activity, transferring glycosyl groups // inferred from electronic annotation /// ENSMUST00000079545 // GO:0008373 // sialyltransferase activity // inferred from electronic…	NM_009180 // GO:0005615 // extracellular space // inferred from reviewed computational analysis /// NM_009180 // GO:0005794 // Golgi apparatus // inferred from electronic annotation /// NM_009180 // GO:0016020 // membrane // inferred from electronic annotation /// NM_009180 // GO:0016021 // integral to membrane // inferred from electronic annotation /// NM_009180 // GO:0030173 // integral to Golg…
6773633	8.10995	up	1.63647	-1.38322	Aim1	absent in melanoma 1		NM_172393	NM_172393 // GO:0008150 // biological_process // no biological data available /// ENSMUST00000099866 // GO:0008150 // biological_process // no biological data available /// ENSMUST00000020017 // GO:0008150 // biological_process // no biological data available	NM_172393 // GO:0003674 // molecular_function // no biological data available /// ENSMUST00000099866 // GO:0003674 // molecular_function // no biological data available /// ENSMUST00000020017 // GO:0003674 // molecular_function // no biological data available	NM_172393 // GO:0005575 // cellular_component // no biological data available /// ENSMUST00000099866 // GO:0005575 // cellular_component // no biological data available /// ENSMUST00000020017 // GO:0005575 // cellular_component // no biological data available
6889893	8.02962	up	1.48676	-1.51857	Scg5	secretogranin V	BC029021	NM_009162	NM_009162 // GO:0006810 // transport // inferred from electronic annotation /// NM_009162 // GO:0006886 // intracellular protein transport // inferred from direct assay /// NM_009162 // GO:0007218 // neuropeptide signaling pathway // inferred from electronic annotation /// NM_009162 // GO:0016486 // peptide hormone processing // inferred from direct assay /// NM_009162 // GO:0046883 // regulation…	NM_009162 // GO:0004857 // enzyme inhibitor activity // inferred from direct assay /// ENSMUST00000024005 // GO:0004857 // enzyme inhibitor activity // inferred from direct assay /// BC029021 // GO:0004857 // enzyme inhibitor activity // inferred from direct assay	NM_009162 // GO:0005576 // extracellular region // inferred from electronic annotation /// NM_009162 // GO:0005615 // extracellular space // inferred from reviewed computational analysis /// NM_009162 // GO:0030141 // secretory granule // inferred from electronic annotation /// ENSMUST00000024005 // GO:0005576 // extracellular region // inferred from electronic annotation /// ENSMUST00000024005 /…
6759782	8.00624	up	1.59011	-1.41102	Tuba4a	tubulin, alpha 4A	BC019959	NM_009447	NM_009447 // GO:0007017 // microtubule-based process // inferred from electronic annotation /// NM_009447 // GO:0007018 // microtubule-based movement // inferred from reviewed computational analysis /// NM_009447 // GO:0051258 // protein polymerization // inferred from electronic annotation /// ENSMUST00000079464 // GO:0007017 // microtubule-based process // inferred from electronic annotation //…	NM_009447 // GO:0000166 // nucleotide binding // inferred from electronic annotation /// NM_009447 // GO:0003924 // GTPase activity // inferred from electronic annotation /// NM_009447 // GO:0005198 // structural molecule activity // inferred from reviewed computational analysis /// NM_009447 // GO:0005200 // structural constituent of cytoskeleton // inferred from electronic annotation /// NM_009…	NM_009447 // GO:0005874 // microtubule // inferred from electronic annotation /// NM_009447 // GO:0043234 // protein complex // inferred from electronic annotation /// ENSMUST00000079464 // GO:0005874 // microtubule // inferred from electronic annotation /// ENSMUST00000079464 // GO:0043234 // protein complex // inferred from electronic annotation /// BC019959 // GO:0005874 // microtubule // infe…
6939019	7.86153	up	1.51327	-1.46154	Gabra4	gamma-aminobutyric acid (GABA-A) receptor, subunit alpha 4	BC094603	NM_010251	NM_010251 // GO:0006810 // transport // inferred from electronic annotation /// NM_010251 // GO:0006811 // ion transport // inferred from electronic annotation /// NM_010251 // GO:0006821 // chloride transport // inferred from electronic annotation /// NM_010251 // GO:0007214 // gamma-aminobutyric acid signaling pathway // inferred from electronic annotation /// ENSMUST00000031121 // GO:0006810 /…	NM_010251 // GO:0004872 // receptor activity // inferred from electronic annotation /// NM_010251 // GO:0004890 // GABA-A receptor activity // inferred from electronic annotation /// NM_010251 // GO:0005216 // ion channel activity // inferred from electronic annotation /// NM_010251 // GO:0005230 // extracellular ligand-gated ion channel activity // inferred from electronic annotation /// NM_0102…	NM_010251 // GO:0005887 // integral to plasma membrane // inferred from electronic annotation /// NM_010251 // GO:0016020 // membrane // inferred from electronic annotation /// NM_010251 // GO:0016021 // integral to membrane // inferred from reviewed computational analysis /// NM_010251 // GO:0030054 // cell junction // inferred from electronic annotation /// NM_010251 // GO:0045202 // synapse //…
6797476	7.79153	up	1.47425	-1.48766	Slc24a4	solute carrier family 24 (sodium/potassium/calcium exchanger), member 4	AY156046	NM_172152	NM_172152 // GO:0006810 // transport // inferred from electronic annotation /// NM_172152 // GO:0006811 // ion transport // inferred from electronic annotation /// NM_172152 // GO:0006813 // potassium ion transport // inferred from electronic annotation /// NM_172152 // GO:0006814 // sodium ion transport // inferred from electronic annotation /// NM_172152 // GO:0006816 // calcium ion transport /…	NM_172152 // GO:0005432 // calcium:sodium antiporter activity // inferred from sequence or structural similarity /// NM_172152 // GO:0005432 // calcium:sodium antiporter activity // inferred from reviewed computational analysis /// NM_172152 // GO:0005509 // calcium ion binding // inferred from electronic annotation /// NM_172152 // GO:0008273 // calcium, potassium:sodium antiporter activity // i…	NM_172152 // GO:0005887 // integral to plasma membrane // inferred by curator /// NM_172152 // GO:0016020 // membrane // inferred from reviewed computational analysis /// NM_172152 // GO:0016021 // integral to membrane // inferred from reviewed computational analysis /// ENSMUST00000079020 // GO:0005887 // integral to plasma membrane // inferred by curator /// ENSMUST00000079020 // GO:0016020 // …
6956937	7.7124	up	2.05348	-0.893699	B4galnt3	beta-1,4-N-acetyl-galactosaminyl transferase 3	BC139798	NM_198884		NM_198884 // GO:0016740 // transferase activity // inferred from electronic annotation /// NM_198884 // GO:0033842 // N-acetyl-beta-glucosaminyl-glycoprotein 4-beta-N-acetylgalactosaminyltransferase activity // inferred from electronic annotation /// ENSMUST00000057283 // GO:0016740 // transferase activity // inferred from electronic annotation /// ENSMUST00000057283 // GO:0033842 // N-acetyl-bet…	NM_198884 // GO:0005794 // Golgi apparatus // inferred from electronic annotation /// NM_198884 // GO:0016020 // membrane // inferred from electronic annotation /// NM_198884 // GO:0016021 // integral to membrane // inferred from electronic annotation /// ENSMUST00000057283 // GO:0005794 // Golgi apparatus // inferred from electronic annotation /// ENSMUST00000057283 // GO:0016020 // membrane // …
6764138	7.66896	up	1.15821	-1.78082	Atp1a2	ATPase, Na+/K+ transporting, alpha 2 polypeptide	BC036127	NM_178405	NM_178405 // GO:0001504 // neurotransmitter uptake // inferred from mutant phenotype /// NM_178405 // GO:0002026 // regulation of the force of heart contraction // inferred from mutant phenotype /// NM_178405 // GO:0002087 // neurological control of breathing // inferred from mutant phenotype /// NM_178405 // GO:0006810 // transport // inferred from electronic annotation /// NM_178405 // GO:00068…	NM_178405 // GO:0000166 // nucleotide binding // inferred from electronic annotation /// NM_178405 // GO:0000287 // magnesium ion binding // inferred from electronic annotation /// NM_178405 // GO:0003824 // catalytic activity // inferred from electronic annotation /// NM_178405 // GO:0005391 // sodium:potassium-exchanging ATPase activity // inferred from electronic annotation /// NM_178405 // GO…	NM_178405 // GO:0005792 // microsome // inferred from direct assay /// NM_178405 // GO:0016020 // membrane // inferred from electronic annotation /// NM_178405 // GO:0016021 // integral to membrane // inferred from electronic annotation /// NM_178405 // GO:0042383 // sarcolemma // inferred from direct assay /// ENSMUST00000085913 // GO:0005792 // microsome // inferred from direct assay /// ENSMUS…
6867193	7.62746	up	1.48156	-1.44965	Cndp1	carnosine dipeptidase 1 (metallopeptidase M20 family)	BC043305	NM_177450	NM_177450 // GO:0006508 // proteolysis // inferred from sequence or structural similarity /// ENSMUST00000070139 // GO:0006508 // proteolysis // inferred from sequence or structural similarity /// BC043305 // GO:0006508 // proteolysis // inferred from sequence or structural similarity	NM_177450 // GO:0004180 // carboxypeptidase activity // inferred from electronic annotation /// NM_177450 // GO:0008233 // peptidase activity // inferred from electronic annotation /// NM_177450 // GO:0008237 // metallopeptidase activity // inferred from electronic annotation /// NM_177450 // GO:0008270 // zinc ion binding // inferred from electronic annotation /// NM_177450 // GO:0016787 // hydr…	NM_177450 // GO:0005829 // cytosol // inferred from sequence or structural similarity /// ENSMUST00000070139 // GO:0005829 // cytosol // inferred from sequence or structural similarity /// BC043305 // GO:0005829 // cytosol // inferred from sequence or structural similarity
6941214	7.55196	up	1.55222	-1.36464	Trpv4	transient receptor potential cation channel, subfamily V, member 4	AF279672	NM_022017	NM_022017 // GO:0006810 // transport // inferred from electronic annotation /// NM_022017 // GO:0006811 // ion transport // inferred from electronic annotation /// NM_022017 // GO:0006816 // calcium ion transport // inferred from electronic annotation /// NM_022017 // GO:0006970 // response to osmotic stress // inferred from direct assay /// NM_022017 // GO:0006970 // response to osmotic stress /…	NM_022017 // GO:0004872 // receptor activity // inferred from electronic annotation /// NM_022017 // GO:0005034 // osmosensor activity // inferred from direct assay /// NM_022017 // GO:0005034 // osmosensor activity // inferred from mutant phenotype /// NM_022017 // GO:0005216 // ion channel activity // inferred from electronic annotation /// NM_022017 // GO:0005262 // calcium channel activity //…	NM_022017 // GO:0005886 // plasma membrane // inferred from direct assay /// NM_022017 // GO:0016020 // membrane // inferred from electronic annotation /// NM_022017 // GO:0016021 // integral to membrane // inferred from electronic annotation /// ENSMUST00000112225 // GO:0005886 // plasma membrane // inferred from direct assay /// ENSMUST00000112225 // GO:0016020 // membrane // inferred from elec…
6761139	7.51585	up	1.39538	-1.51456	Rnf152	ring finger protein 152	BC118961	NM_178779		NM_178779 // GO:0005515 // protein binding // inferred from electronic annotation /// NM_178779 // GO:0008270 // zinc ion binding // inferred from electronic annotation /// NM_178779 // GO:0046872 // metal ion binding // inferred from electronic annotation /// ENSMUST00000058688 // GO:0005515 // protein binding // inferred from electronic annotation /// ENSMUST00000058688 // GO:0008270 // zinc io…
6957759	7.48349	up	1.6916	-1.21211	Mgp	matrix Gla protein	BC036991	NM_008597	NM_008597 // GO:0001503 // ossification // inferred from electronic annotation /// NM_008597 // GO:0007275 // multicellular organismal development // inferred from electronic annotation /// NM_008597 // GO:0030154 // cell differentiation // inferred from electronic annotation /// NM_008597 // GO:0030500 // regulation of bone mineralization // inferred from electronic annotation /// NM_008597 // G…	NM_008597 // GO:0005509 // calcium ion binding // inferred from electronic annotation /// ENSMUST00000032342 // GO:0005509 // calcium ion binding // inferred from electronic annotation /// BC036991 // GO:0005509 // calcium ion binding // inferred from electronic annotation	NM_008597 // GO:0005576 // extracellular region // inferred from electronic annotation /// NM_008597 // GO:0005615 // extracellular space // inferred from reviewed computational analysis /// ENSMUST00000032342 // GO:0005576 // extracellular region // inferred from electronic annotation /// ENSMUST00000032342 // GO:0005615 // extracellular space // inferred from reviewed computational analysis ///…
6881771	7.47637	up	1.39812	-1.50422	Pcsk2	proprotein convertase subtilisin/kexin type 2	BC057348	NM_008792	NM_008792 // GO:0006508 // proteolysis // inferred from mutant phenotype /// NM_008792 // GO:0007399 // nervous system development // inferred from expression pattern /// NM_008792 // GO:0016486 // peptide hormone processing // inferred from mutant phenotype /// NM_008792 // GO:0016540 // protein autoprocessing // inferred from direct assay /// ENSMUST00000028905 // GO:0006508 // proteolysis // i…	NM_008792 // GO:0004252 // serine-type endopeptidase activity // inferred from electronic annotation /// NM_008792 // GO:0004286 // proprotein convertase 2 activity // inferred from electronic annotation /// NM_008792 // GO:0004289 // subtilase activity // inferred from electronic annotation /// NM_008792 // GO:0008233 // peptidase activity // inferred from electronic annotation /// NM_008792 // …	NM_008792 // GO:0005615 // extracellular space // inferred from reviewed computational analysis /// NM_008792 // GO:0031410 // cytoplasmic vesicle // inferred from electronic annotation /// ENSMUST00000028905 // GO:0005615 // extracellular space // inferred from reviewed computational analysis /// ENSMUST00000028905 // GO:0031410 // cytoplasmic vesicle // inferred from electronic annotation /// B…
6947936	7.45484	up	1.50708	-1.3911	Aldh1l1	aldehyde dehydrogenase 1 family, member L1	BC030722	NM_027406	NM_027406 // GO:0006730 // one-carbon compound metabolic process // inferred from electronic annotation /// NM_027406 // GO:0008152 // metabolic process // inferred from electronic annotation /// NM_027406 // GO:0009058 // biosynthetic process // inferred from electronic annotation /// NM_027406 // GO:0009258 // 10-formyltetrahydrofolate catabolic process // inferred from electronic annotation //…	NM_027406 // GO:0008168 // methyltransferase activity // inferred from electronic annotation /// NM_027406 // GO:0016155 // formyltetrahydrofolate dehydrogenase activity // inferred from electronic annotation /// NM_027406 // GO:0016491 // oxidoreductase activity // inferred from electronic annotation /// NM_027406 // GO:0016740 // transferase activity // inferred from electronic annotation /// N…	NM_027406 // GO:0005737 // cytoplasm // inferred from electronic annotation /// ENSMUST00000032175 // GO:0005737 // cytoplasm // inferred from electronic annotation /// ENSMUST00000113522 // GO:0005737 // cytoplasm // inferred from electronic annotation /// BC030722 // GO:0005737 // cytoplasm // inferred from electronic annotation
6859285	7.44699	up	1.53301	-1.36364	Dsg2	desmoglein 2	AB072269	NM_007883	NM_007883 // GO:0007155 // cell adhesion // inferred from electronic annotation /// NM_007883 // GO:0007156 // homophilic cell adhesion // inferred from electronic annotation /// ENSMUST00000059787 // GO:0007155 // cell adhesion // inferred from electronic annotation /// ENSMUST00000059787 // GO:0007156 // homophilic cell adhesion // inferred from electronic annotation /// AB072269 // GO:0007155 …	NM_007883 // GO:0005509 // calcium ion binding // inferred from electronic annotation /// NM_007883 // GO:0005515 // protein binding // inferred from electronic annotation /// ENSMUST00000059787 // GO:0005509 // calcium ion binding // inferred from electronic annotation /// ENSMUST00000059787 // GO:0005515 // protein binding // inferred from electronic annotation /// AB072269 // GO:0005509 // cal…	NM_007883 // GO:0016020 // membrane // inferred from electronic annotation /// NM_007883 // GO:0016021 // integral to membrane // inferred from electronic annotation /// NM_007883 // GO:0030054 // cell junction // inferred from electronic annotation /// NM_007883 // GO:0030057 // desmosome // inferred from direct assay /// ENSMUST00000059787 // GO:0016020 // membrane // inferred from electronic a…
6948913	7.26625	up	1.50929	-1.35192	Bhlhb2	basic helix-loop-helix domain containing, class B2	BC010720	NM_011498	NM_011498 // GO:0006350 // transcription // inferred from electronic annotation /// NM_011498 // GO:0006355 // regulation of transcription, DNA-dependent // inferred from electronic annotation /// NM_011498 // GO:0045449 // regulation of transcription // inferred from electronic annotation /// NM_011498 // GO:0045892 // negative regulation of transcription, DNA-dependent // inferred from direct a…	NM_011498 // GO:0003677 // DNA binding // inferred from direct assay /// NM_011498 // GO:0005515 // protein binding // inferred from physical interaction /// NM_011498 // GO:0005515 // protein binding // traceable author statement /// NM_011498 // GO:0016564 // transcription repressor activity // inferred from direct assay /// NM_011498 // GO:0030528 // transcription regulator activity // inferre…	NM_011498 // GO:0005634 // nucleus // inferred from direct assay /// ENSMUST00000032194 // GO:0005634 // nucleus // inferred from direct assay /// BC010720 // GO:0005634 // nucleus // inferred from direct assay
6796728	6.98129	up	1.53213	-1.27136	Esrrb	estrogen related receptor, beta	BC132595	NM_011934	NM_011934 // GO:0001701 // in utero embryonic development // inferred from mutant phenotype /// NM_011934 // GO:0001831 // trophectodermal cellular morphogenesis // inferred from mutant phenotype /// NM_011934 // GO:0001834 // trophectodermal cell proliferation // inferred from mutant phenotype /// NM_011934 // GO:0001892 // embryonic placenta development // inferred from mutant phenotype /// NM_…	NM_011934 // GO:0003677 // DNA binding // inferred from electronic annotation /// NM_011934 // GO:0003700 // transcription factor activity // inferred from electronic annotation /// NM_011934 // GO:0003707 // steroid hormone receptor activity // inferred from electronic annotation /// NM_011934 // GO:0004872 // receptor activity // inferred from electronic annotation /// NM_011934 // GO:0004879 /…	NM_011934 // GO:0005634 // nucleus // inferred from electronic annotation /// ENSMUST00000021680 // GO:0005634 // nucleus // inferred from electronic annotation /// ENSMUST00000110204 // GO:0005634 // nucleus // inferred from electronic annotation /// ENSMUST00000110207 // GO:0005634 // nucleus // inferred from electronic annotation /// BC132595 // GO:0005634 // nucleus // inferred from electroni…
6949092	6.96872	up	1.54367	-1.25722	Il17re	interleukin 17 receptor E	DQ092341	NM_145826|NM_001034031|NM_001034029		NM_145826 // GO:0004872 // receptor activity // inferred from electronic annotation /// NM_001034031 // GO:0004872 // receptor activity // inferred from electronic annotation /// NM_001034029 // GO:0004872 // receptor activity // inferred from electronic annotation /// ENSMUST00000058548 // GO:0004872 // receptor activity // inferred from electronic annotation /// ENSMUST00000062146 // GO:0004872…	NM_145826 // GO:0005576 // extracellular region // inferred from electronic annotation /// NM_145826 // GO:0005737 // cytoplasm // inferred from electronic annotation /// NM_145826 // GO:0016020 // membrane // inferred from electronic annotation /// NM_145826 // GO:0016021 // integral to membrane // inferred from electronic annotation /// NM_001034031 // GO:0005576 // extracellular region // infe…
6945066	6.96432	up	1.31499	-1.485	D330017J20Rik	RIKEN cDNA D330017J20 gene		NM_177204|NM_001037740
6813585	6.91418	up	1.46281	-1.32675	Slc28a3	solute carrier family 28 (sodium-coupled nucleoside transporter), member 3	BC013783	NM_022317	NM_022317 // GO:0006605 // protein targeting // inferred from reviewed computational analysis /// NM_022317 // GO:0006810 // transport // inferred from reviewed computational analysis /// NM_022317 // GO:0015860 // purine nucleoside transport // inferred from direct assay /// NM_022317 // GO:0015864 // pyrimidine nucleoside transport // inferred from direct assay /// ENSMUST00000022036 // GO:0006…	NM_022317 // GO:0001882 // nucleoside binding // inferred from electronic annotation /// NM_022317 // GO:0005415 // nucleoside:sodium symporter activity // inferred from reviewed computational analysis /// NM_022317 // GO:0015389 // pyrimidine- and adenine-specific:sodium symporter activity // inferred from direct assay /// NM_022317 // GO:0015390 // purine-specific nucleoside:sodium symporter ac…	NM_022317 // GO:0005887 // integral to plasma membrane // inferred from sequence or structural similarity /// NM_022317 // GO:0016020 // membrane // inferred from reviewed computational analysis /// NM_022317 // GO:0016021 // integral to membrane // inferred from electronic annotation /// ENSMUST00000022036 // GO:0005887 // integral to plasma membrane // inferred from sequence or structural simil…
6995800	6.89489	up	1.65963	-1.1259	Chrnb4	cholinergic receptor, nicotinic, beta polypeptide 4	AF492840	NM_148944	NM_148944 // GO:0001508 // regulation of action potential // inferred from genetic interaction /// NM_148944 // GO:0006810 // transport // inferred from reviewed computational analysis /// NM_148944 // GO:0006811 // ion transport // inferred from reviewed computational analysis /// NM_148944 // GO:0006939 // smooth muscle contraction // inferred from genetic interaction /// NM_148944 // GO:000694…	NM_148944 // GO:0004872 // receptor activity // inferred from electronic annotation /// NM_148944 // GO:0004889 // nicotinic acetylcholine-activated cation-selective channel activity // inferred from electronic annotation /// NM_148944 // GO:0005216 // ion channel activity // inferred from electronic annotation /// NM_148944 // GO:0005230 // extracellular ligand-gated ion channel activity // infe…	NM_148944 // GO:0005615 // extracellular space // inferred from reviewed computational analysis /// NM_148944 // GO:0005624 // membrane fraction // inferred from electronic annotation /// NM_148944 // GO:0016020 // membrane // inferred from electronic annotation /// NM_148944 // GO:0016021 // integral to membrane // inferred from reviewed computational analysis /// NM_148944 // GO:0030054 // cell…
6846782	6.88394	up	1.41925	-1.36399	Cadm2	cell adhesion molecule 2		NM_178721	NM_178721 // GO:0016337 // cell-cell adhesion // inferred from reviewed computational analysis /// ENSMUST00000114292 // GO:0016337 // cell-cell adhesion // inferred from reviewed computational analysis	NM_178721 // GO:0005515 // protein binding // inferred from physical interaction /// ENSMUST00000114292 // GO:0005515 // protein binding // inferred from physical interaction	NM_178721 // GO:0016020 // membrane // inferred from reviewed computational analysis /// NM_178721 // GO:0016021 // integral to membrane // inferred from electronic annotation /// ENSMUST00000114292 // GO:0016020 // membrane // inferred from reviewed computational analysis /// ENSMUST00000114292 // GO:0016021 // integral to membrane // inferred from electronic annotation
6996190	6.80021	up	1.37815	-1.38743	Paqr5	progestin and adipoQ receptor family member V	AY424294	NM_028748		NM_028748 // GO:0004872 // receptor activity // inferred from electronic annotation /// NM_028748 // GO:0005496 // steroid binding // inferred from electronic annotation /// NM_028748 // GO:0008289 // lipid binding // inferred from electronic annotation /// ENSMUST00000034817 // GO:0004872 // receptor activity // inferred from electronic annotation /// ENSMUST00000034817 // GO:0005496 // steroid …	NM_028748 // GO:0016020 // membrane // inferred from electronic annotation /// NM_028748 // GO:0016021 // integral to membrane // inferred from electronic annotation /// ENSMUST00000034817 // GO:0016020 // membrane // inferred from electronic annotation /// ENSMUST00000034817 // GO:0016021 // integral to membrane // inferred from electronic annotation /// AY424294 // GO:0016020 // membrane // inf…
6939338	6.62767	up	1.52761	-1.20089	Hopx	HOP homeobox	AF492703	NM_175606	NM_175606 // GO:0000122 // negative regulation of transcription from RNA polymerase II promoter // inferred from direct assay /// NM_175606 // GO:0001829 // trophectodermal cell differentiation // inferred from mutant phenotype /// NM_175606 // GO:0001829 // trophectodermal cell differentiation // not recorded /// NM_175606 // GO:0006350 // transcription // inferred from electronic annotation ///…	NM_175606 // GO:0003677 // DNA binding // inferred from electronic annotation /// NM_175606 // GO:0003700 // transcription factor activity // inferred from electronic annotation /// NM_175606 // GO:0005515 // protein binding // inferred from physical interaction /// NM_175606 // GO:0016564 // transcription repressor activity // inferred from direct assay /// NM_175606 // GO:0043565 // sequence-sp…	NM_175606 // GO:0005634 // nucleus // inferred from direct assay /// NM_175606 // GO:0005634 // nucleus // inferred from sequence or structural similarity /// NM_175606 // GO:0005737 // cytoplasm // inferred from electronic annotation /// ENSMUST00000081964 // GO:0005634 // nucleus // inferred from direct assay /// ENSMUST00000081964 // GO:0005634 // nucleus // inferred from sequence or structura…
6840516	6.60042	up	1.41812	-1.30444	Pigz	phosphatidylinositol glycan anchor biosynthesis, class Z	BC117748	NM_172822	NM_172822 // GO:0006506 // GPI anchor biosynthetic process // inferred from electronic annotation /// ENSMUST00000052174 // GO:0006506 // GPI anchor biosynthetic process // inferred from electronic annotation /// BC117748 // GO:0006506 // GPI anchor biosynthetic process // inferred from electronic annotation	NM_172822 // GO:0016740 // transferase activity // inferred from electronic annotation /// NM_172822 // GO:0016757 // transferase activity, transferring glycosyl groups // inferred from electronic annotation /// ENSMUST00000052174 // GO:0016740 // transferase activity // inferred from electronic annotation /// ENSMUST00000052174 // GO:0016757 // transferase activity, transferring glycosyl groups …	NM_172822 // GO:0005783 // endoplasmic reticulum // inferred from electronic annotation /// NM_172822 // GO:0016020 // membrane // inferred from electronic annotation /// NM_172822 // GO:0016021 // integral to membrane // inferred from reviewed computational analysis /// ENSMUST00000052174 // GO:0005783 // endoplasmic reticulum // inferred from electronic annotation /// ENSMUST00000052174 // GO:0…
7018804	6.49357	up	1.77553	-0.923484	Cysltr1	cysteinyl leukotriene receptor 1	BC027102	NM_021476	NM_021476 // GO:0007165 // signal transduction // inferred from electronic annotation /// NM_021476 // GO:0007166 // cell surface receptor linked signal transduction // inferred from direct assay /// NM_021476 // GO:0007186 // G-protein coupled receptor protein signaling pathway // inferred from electronic annotation /// ENSMUST00000113480 // GO:0007165 // signal transduction // inferred from ele…	NM_021476 // GO:0001584 // rhodopsin-like receptor activity // inferred from electronic annotation /// NM_021476 // GO:0004871 // signal transducer activity // inferred from electronic annotation /// NM_021476 // GO:0004872 // receptor activity // inferred from electronic annotation /// NM_021476 // GO:0004930 // G-protein coupled receptor activity // inferred from electronic annotation /// NM_02…	NM_021476 // GO:0005887 // integral to plasma membrane // inferred from direct assay /// NM_021476 // GO:0016020 // membrane // inferred from electronic annotation /// NM_021476 // GO:0016021 // integral to membrane // inferred from reviewed computational analysis /// ENSMUST00000113480 // GO:0005887 // integral to plasma membrane // inferred from direct assay /// ENSMUST00000113480 // GO:0016020…
6992209	6.46654	up	1.47965	-1.21334	Cish	cytokine inducible SH2-containing protein	BC022178	NM_009895	NM_009895 // GO:0001558 // regulation of cell growth // inferred from electronic annotation /// NM_009895 // GO:0006512 // ubiquitin cycle // inferred from electronic annotation /// NM_009895 // GO:0007205 // activation of protein kinase C activity // inferred from direct assay /// NM_009895 // GO:0007242 // intracellular signaling cascade // inferred from electronic annotation /// NM_009895 // G…	NM_009895 // GO:0005515 // protein binding // inferred from physical interaction /// ENSMUST00000085102 // GO:0005515 // protein binding // inferred from physical interaction /// BC022178 // GO:0005515 // protein binding // inferred from physical interaction	NM_009895 // GO:0005886 // plasma membrane // inferred from direct assay /// ENSMUST00000085102 // GO:0005886 // plasma membrane // inferred from direct assay /// BC022178 // GO:0005886 // plasma membrane // inferred from direct assay
6841019	6.44978	up	1.31132	-1.37793	Zbtb20	zinc finger and BTB domain containing 20	BC056446	NM_019778	NM_019778 // GO:0006350 // transcription // inferred from electronic annotation /// NM_019778 // GO:0006355 // regulation of transcription, DNA-dependent // inferred from electronic annotation /// NM_019778 // GO:0008150 // biological_process // no biological data available /// ENSMUST00000114694 // GO:0006350 // transcription // inferred from electronic annotation /// ENSMUST00000114694 // GO:00…	NM_019778 // GO:0003676 // nucleic acid binding // inferred from electronic annotation /// NM_019778 // GO:0003677 // DNA binding // inferred from direct assay /// NM_019778 // GO:0005515 // protein binding // inferred from electronic annotation /// NM_019778 // GO:0008270 // zinc ion binding // inferred from electronic annotation /// NM_019778 // GO:0046872 // metal ion binding // inferred from …	NM_019778 // GO:0005622 // intracellular // inferred from electronic annotation /// NM_019778 // GO:0005634 // nucleus // inferred from direct assay /// ENSMUST00000114694 // GO:0005622 // intracellular // inferred from electronic annotation /// ENSMUST00000114694 // GO:0005634 // nucleus // inferred from direct assay /// ENSMUST00000079441 // GO:0005622 // intracellular // inferred from electron…
6795033	6.43946	up	1.44022	-1.24672	Coch	coagulation factor C homolog (Limulus polyphemus)	AF006741	NM_007728	NM_007728 // GO:0007596 // blood coagulation // inferred from electronic annotation /// ENSMUST00000085412 // GO:0007596 // blood coagulation // inferred from electronic annotation /// AF006741 // GO:0007596 // blood coagulation // inferred from electronic annotation		NM_007728 // GO:0005576 // extracellular region // inferred from electronic annotation /// NM_007728 // GO:0005615 // extracellular space // inferred from reviewed computational analysis /// ENSMUST00000085412 // GO:0005576 // extracellular region // inferred from electronic annotation /// ENSMUST00000085412 // GO:0005615 // extracellular space // inferred from reviewed computational analysis ///…
6925904	6.3803	up	1.73728	-0.936347	2300002D11Rik	RIKEN cDNA 2300002D11 gene	BC049168	NM_001081156		NM_001081156 // GO:0008289 // lipid binding // inferred from reviewed computational analysis /// ENSMUST00000070802 // GO:0008289 // lipid binding // inferred from reviewed computational analysis /// BC049168 // GO:0008289 // lipid binding // inferred from reviewed computational analysis	NM_001081156 // GO:0005615 // extracellular space // inferred from reviewed computational analysis /// ENSMUST00000070802 // GO:0005615 // extracellular space // inferred from reviewed computational analysis /// BC049168 // GO:0005615 // extracellular space // inferred from reviewed computational analysis
6887191	6.36379	up	1.43113	-1.23876	Fap	fibroblast activation protein	Y10007	NM_007986	NM_007986 // GO:0006508 // proteolysis // inferred from electronic annotation /// ENSMUST00000102732 // GO:0006508 // proteolysis // inferred from electronic annotation /// ENSMUST00000000402 // GO:0006508 // proteolysis // inferred from electronic annotation /// Y10007 // GO:0006508 // proteolysis // inferred from electronic annotation	NM_007986 // GO:0004252 // serine-type endopeptidase activity // inferred from electronic annotation /// NM_007986 // GO:0004274 // dipeptidyl-peptidase IV activity // inferred from direct assay /// NM_007986 // GO:0004274 // dipeptidyl-peptidase IV activity // not recorded /// NM_007986 // GO:0004287 // prolyl oligopeptidase activity // inferred from electronic annotation /// NM_007986 // GO:000…	NM_007986 // GO:0016020 // membrane // inferred from electronic annotation /// NM_007986 // GO:0016021 // integral to membrane // inferred from reviewed computational analysis /// ENSMUST00000102732 // GO:0016020 // membrane // inferred from electronic annotation /// ENSMUST00000102732 // GO:0016021 // integral to membrane // inferred from reviewed computational analysis /// ENSMUST00000000402 //…
6885325	6.31585	up	1.29724	-1.36174	Hnmt	histamine N-methyltransferase	AB070524	NM_080462	NM_080462 // GO:0001505 // regulation of neurotransmitter levels // traceable author statement /// ENSMUST00000051416 // GO:0001505 // regulation of neurotransmitter levels // traceable author statement /// ENSMUST00000114498 // GO:0001505 // regulation of neurotransmitter levels // traceable author statement /// ENSMUST00000114497 // GO:0001505 // regulation of neurotransmitter levels // traceab…	NM_080462 // GO:0008168 // methyltransferase activity // inferred from reviewed computational analysis /// NM_080462 // GO:0008170 // N-methyltransferase activity // inferred from direct assay /// NM_080462 // GO:0016740 // transferase activity // inferred from reviewed computational analysis /// ENSMUST00000051416 // GO:0008168 // methyltransferase activity // inferred from reviewed computationa…	NM_080462 // GO:0005575 // cellular_component // no biological data available /// NM_080462 // GO:0005737 // cytoplasm // inferred from electronic annotation /// ENSMUST00000051416 // GO:0005575 // cellular_component // no biological data available /// ENSMUST00000051416 // GO:0005737 // cytoplasm // inferred from electronic annotation /// ENSMUST00000114498 // GO:0005575 // cellular_component //…
6977169	6.30772	up	1.34251	-1.31461	Nwd1|Tmem38a	NACHT and WD repeat domain containing 1 | transmembrane protein 38A	BC024788|BC082552	NM_176940|NM_144534	NM_144534 // GO:0006810 // transport // inferred from electronic annotation /// NM_144534 // GO:0006811 // ion transport // inferred from electronic annotation /// NM_144534 // GO:0006813 // potassium ion transport // inferred from electronic annotation /// ENSMUST00000034244 // GO:0006810 // transport // inferred from electronic annotation /// ENSMUST00000034244 // GO:0006811 // ion transport //…	NM_176940 // GO:0000166 // nucleotide binding // inferred from electronic annotation /// NM_176940 // GO:0005524 // ATP binding // inferred from electronic annotation /// NM_144534 // GO:0005216 // ion channel activity // inferred from electronic annotation /// NM_144534 // GO:0005267 // potassium channel activity // inferred from electronic annotation /// NM_144534 // GO:0030955 // potassium ion…	NM_144534 // GO:0005634 // nucleus // inferred from electronic annotation /// NM_144534 // GO:0016020 // membrane // inferred from electronic annotation /// NM_144534 // GO:0016021 // integral to membrane // inferred from reviewed computational analysis /// NM_144534 // GO:0016529 // sarcoplasmic reticulum // inferred from electronic annotation /// ENSMUST00000034244 // GO:0005634 // nucleus // i…
6957185	6.29608	up	1.33229	-1.32216	Cd9	CD9 antigen	BC070474	NM_007657	NM_007657 // GO:0007155 // cell adhesion // inferred from electronic annotation /// NM_007657 // GO:0007338 // single fertilization // inferred from electronic annotation /// NM_007657 // GO:0007342 // fusion of sperm to egg plasma membrane // inferred from direct assay /// NM_007657 // GO:0008285 // negative regulation of cell proliferation // inferred from direct assay /// NM_007657 // GO:00309…	NM_007657 // GO:0005515 // protein binding // inferred from physical interaction /// ENSMUST00000032492 // GO:0005515 // protein binding // inferred from physical interaction /// BC070474 // GO:0005515 // protein binding // inferred from physical interaction	NM_007657 // GO:0005886 // plasma membrane // traceable author statement /// NM_007657 // GO:0016020 // membrane // inferred from electronic annotation /// NM_007657 // GO:0016021 // integral to membrane // inferred from electronic annotation /// ENSMUST00000032492 // GO:0005886 // plasma membrane // traceable author statement /// ENSMUST00000032492 // GO:0016020 // membrane // inferred from elec…
6881587	6.29279	up	1.33133	-1.32237	Sptlc3	serine palmitoyltransferase, long chain base subunit 3	BC094496	NM_175467	NM_175467 // GO:0008152 // metabolic process // inferred from reviewed computational analysis /// NM_175467 // GO:0009058 // biosynthetic process // inferred from electronic annotation /// ENSMUST00000110083 // GO:0008152 // metabolic process // inferred from reviewed computational analysis /// ENSMUST00000110083 // GO:0009058 // biosynthetic process // inferred from electronic annotation /// ENS…	NM_175467 // GO:0003824 // catalytic activity // inferred from electronic annotation /// NM_175467 // GO:0004758 // serine C-palmitoyltransferase activity // inferred from electronic annotation /// NM_175467 // GO:0008415 // acyltransferase activity // inferred from electronic annotation /// NM_175467 // GO:0016740 // transferase activity // inferred from reviewed computational analysis /// NM_17…	NM_175467 // GO:0005783 // endoplasmic reticulum // inferred from electronic annotation /// NM_175467 // GO:0016020 // membrane // inferred from electronic annotation /// NM_175467 // GO:0016021 // integral to membrane // inferred from electronic annotation /// ENSMUST00000110083 // GO:0005783 // endoplasmic reticulum // inferred from electronic annotation /// ENSMUST00000110083 // GO:0016020 // …
6829281	6.2422	up	1.35996	-1.2821	1810015C04Rik	RIKEN cDNA 1810015C04 gene	BC019494	NM_001034851			BC019494 // GO:0016020 // membrane // inferred from electronic annotation /// BC019494 // GO:0016021 // integral to membrane // inferred from reviewed computational analysis /// NM_001034851 // GO:0016020 // membrane // inferred from electronic annotation /// NM_001034851 // GO:0016021 // integral to membrane // inferred from reviewed computational analysis /// ENSMUST00000022881 // GO:0016020 //…
6855155	6.22193	up	1.15325	-1.48411	H2-T10|H2-T22	histocompatibility 2, T region locus 10 | histocompatibility 2, T region locus 22	BC021760|AB359229		ENSMUST00000074201 // GO:0006952 // defense response // inferred from electronic annotation /// BC021760 // GO:0006952 // defense response // inferred from electronic annotation /// AB359229 // GO:0006952 // defense response // inferred from electronic annotation		ENSMUST00000074201 // GO:0016021 // integral to membrane // inferred from electronic annotation /// BC021760 // GO:0016021 // integral to membrane // inferred from electronic annotation /// AB359229 // GO:0016021 // integral to membrane // inferred from electronic annotation
6769213	6.18326	up	1.30969	-1.31868	6330514A18Rik	RIKEN cDNA 6330514A18 gene	BC099679	NM_183152	NM_183152 // GO:0006468 // protein amino acid phosphorylation // inferred from electronic annotation /// ENSMUST00000039836 // GO:0006468 // protein amino acid phosphorylation // inferred from electronic annotation /// BC099679 // GO:0006468 // protein amino acid phosphorylation // inferred from electronic annotation /// ENSMUST00000105351 // GO:0006468 // protein amino acid phosphorylation // in…	NM_183152 // GO:0000166 // nucleotide binding // inferred from electronic annotation /// NM_183152 // GO:0000287 // magnesium ion binding // inferred from electronic annotation /// NM_183152 // GO:0004672 // protein kinase activity // inferred from electronic annotation /// NM_183152 // GO:0004674 // protein serine/threonine kinase activity // inferred from electronic annotation /// NM_183152 // …
6836699	6.10517	up	1.28117	-1.32886	Lynx1	Ly6/neurotoxin 1	BC037541	NM_011838	NM_011838 // GO:0007271 // synaptic transmission, cholinergic // inferred by curator /// ENSMUST00000023259 // GO:0007271 // synaptic transmission, cholinergic // inferred by curator /// BC037541 // GO:0007271 // synaptic transmission, cholinergic // inferred by curator	NM_011838 // GO:0005515 // protein binding // inferred from physical interaction /// NM_011838 // GO:0008200 // ion channel inhibitor activity // inferred from direct assay /// NM_011838 // GO:0030550 // acetylcholine receptor inhibitor activity // inferred from direct assay /// ENSMUST00000023259 // GO:0005515 // protein binding // inferred from physical interaction /// ENSMUST00000023259 // GO:…	NM_011838 // GO:0005615 // extracellular space // inferred from reviewed computational analysis /// NM_011838 // GO:0005624 // membrane fraction // inferred from direct assay /// NM_011838 // GO:0005886 // plasma membrane // inferred from direct assay /// NM_011838 // GO:0016020 // membrane // inferred from electronic annotation /// NM_011838 // GO:0016021 // integral to membrane // inferred from…
6849091	6.10473	up	1.27759	-1.33234	Zfp52	zinc finger protein 52	BC021527	NM_144515	NM_144515 // GO:0006355 // regulation of transcription, DNA-dependent // inferred from reviewed computational analysis /// ENSMUST00000079242 // GO:0006355 // regulation of transcription, DNA-dependent // inferred from reviewed computational analysis /// BC021527 // GO:0006355 // regulation of transcription, DNA-dependent // inferred from reviewed computational analysis	NM_144515 // GO:0003676 // nucleic acid binding // inferred from electronic annotation /// NM_144515 // GO:0003676 // nucleic acid binding // inferred from reviewed computational analysis /// NM_144515 // GO:0008270 // zinc ion binding // inferred from electronic annotation /// NM_144515 // GO:0046872 // metal ion binding // inferred from electronic annotation /// ENSMUST00000079242 // GO:0003676…	NM_144515 // GO:0005622 // intracellular // inferred from reviewed computational analysis /// NM_144515 // GO:0005634 // nucleus // inferred from electronic annotation /// ENSMUST00000079242 // GO:0005622 // intracellular // inferred from reviewed computational analysis /// ENSMUST00000079242 // GO:0005634 // nucleus // inferred from electronic annotation /// BC021527 // GO:0005622 // intracellul…
6925654	6.07747	up	1.33678	-1.26669	Serinc2|LOC100044221	serine incorporator 2 | hypothetical protein LOC100044221	BC031720	NM_172702			NM_172702 // GO:0016020 // membrane // inferred from electronic annotation /// NM_172702 // GO:0016021 // integral to membrane // inferred from reviewed computational analysis /// BC031720 // GO:0016020 // membrane // inferred from electronic annotation /// BC031720 // GO:0016021 // integral to membrane // inferred from reviewed computational analysis /// ENSMUST00000105996 // GO:0016020 // membr…
6880842	6.04608	up	1.55635	-1.03965	Slc24a5	solute carrier family 24, member 5	AB085629	NM_175034	NM_175034 // GO:0006810 // transport // inferred from electronic annotation /// NM_175034 // GO:0006811 // ion transport // inferred from electronic annotation /// NM_175034 // GO:0006813 // potassium ion transport // inferred from electronic annotation /// NM_175034 // GO:0006814 // sodium ion transport // inferred from electronic annotation /// NM_175034 // GO:0006816 // calcium ion transport /…	NM_175034 // GO:0005509 // calcium ion binding // inferred from electronic annotation /// NM_175034 // GO:0015293 // symporter activity // inferred from electronic annotation /// NM_175034 // GO:0015297 // antiporter activity // inferred from electronic annotation /// NM_175034 // GO:0030955 // potassium ion binding // inferred from electronic annotation /// NM_175034 // GO:0031402 // sodium ion …	NM_175034 // GO:0016020 // membrane // inferred from electronic annotation /// NM_175034 // GO:0016021 // integral to membrane // inferred from electronic annotation /// ENSMUST00000070353 // GO:0016020 // membrane // inferred from electronic annotation /// ENSMUST00000070353 // GO:0016021 // integral to membrane // inferred from electronic annotation /// AB085629 // GO:0016020 // membrane // inf…
6886732	5.95933	up	1.38614	-1.18901	Cacnb4	calcium channel, voltage-dependent, beta 4 subunit	BC026479	NM_001037099|NM_146123	NM_001037099 // GO:0006414 // translational elongation // inferred from reviewed computational analysis /// NM_001037099 // GO:0006810 // transport // inferred from electronic annotation /// NM_001037099 // GO:0006811 // ion transport // inferred from electronic annotation /// NM_001037099 // GO:0006816 // calcium ion transport // inferred from mutant phenotype /// NM_001037099 // GO:0006816 // c…	NM_001037099 // GO:0003746 // translation elongation factor activity // inferred from reviewed computational analysis /// NM_001037099 // GO:0005216 // ion channel activity // inferred from electronic annotation /// NM_001037099 // GO:0005244 // voltage-gated ion channel activity // inferred from electronic annotation /// NM_001037099 // GO:0005245 // voltage-gated calcium channel activity // inf…	NM_001037099 // GO:0005624 // membrane fraction // inferred from reviewed computational analysis /// NM_001037099 // GO:0005853 // eukaryotic translation elongation factor 1 complex // inferred from reviewed computational analysis /// NM_001037099 // GO:0005891 // voltage-gated calcium channel complex // inferred from direct assay /// NM_001037099 // GO:0005891 // voltage-gated calcium channel co…
6939057	5.94379	up	1.36563	-1.20575	Corin	corin	AB013874	NM_016869|NM_001122756	NM_016869 // GO:0006508 // proteolysis // inferred from electronic annotation /// NM_001122756 // GO:0006508 // proteolysis // inferred from electronic annotation /// ENSMUST00000005352 // GO:0006508 // proteolysis // inferred from electronic annotation /// AB013874 // GO:0006508 // proteolysis // inferred from electronic annotation	NM_016869 // GO:0004252 // serine-type endopeptidase activity // inferred from electronic annotation /// NM_016869 // GO:0005044 // scavenger receptor activity // inferred from electronic annotation /// NM_016869 // GO:0008233 // peptidase activity // inferred from electronic annotation /// NM_016869 // GO:0016787 // hydrolase activity // inferred from electronic annotation /// NM_001122756 // GO…	NM_016869 // GO:0016020 // membrane // inferred from electronic annotation /// NM_016869 // GO:0016021 // integral to membrane // inferred from reviewed computational analysis /// NM_001122756 // GO:0016020 // membrane // inferred from electronic annotation /// NM_001122756 // GO:0016021 // integral to membrane // inferred from reviewed computational analysis /// ENSMUST00000005352 // GO:0016020 …
6778719	5.94207	up	1.3574	-1.21356	Upp1	uridine phosphorylase 1	D44464	NM_009477	NM_009477 // GO:0006220 // pyrimidine nucleotide metabolic process // inferred from mutant phenotype /// NM_009477 // GO:0009116 // nucleoside metabolic process // inferred from electronic annotation /// NM_009477 // GO:0009166 // nucleotide catabolic process // inferred from electronic annotation /// NM_009477 // GO:0046108 // uridine metabolic process // inferred from mutant phenotype /// ENSMU…	NM_009477 // GO:0003824 // catalytic activity // inferred from electronic annotation /// NM_009477 // GO:0004850 // uridine phosphorylase activity // inferred from direct assay /// NM_009477 // GO:0016740 // transferase activity // inferred from electronic annotation /// NM_009477 // GO:0016757 // transferase activity, transferring glycosyl groups // inferred from electronic annotation /// ENSMUS…	NM_009477 // GO:0005737 // cytoplasm // inferred from electronic annotation /// ENSMUST00000020677 // GO:0005737 // cytoplasm // inferred from electronic annotation /// ENSMUST00000101525 // GO:0005737 // cytoplasm // inferred from electronic annotation /// D44464 // GO:0005737 // cytoplasm // inferred from electronic annotation
6769366	5.89704	up	1.29482	-1.26517	Chst11	carbohydrate sulfotransferase 11	AB030378	NM_021439	NM_021439 // GO:0005975 // carbohydrate metabolic process // inferred from electronic annotation /// NM_021439 // GO:0030206 // chondroitin sulfate biosynthetic process // inferred from direct assay /// ENSMUST00000040110 // GO:0005975 // carbohydrate metabolic process // inferred from electronic annotation /// ENSMUST00000040110 // GO:0030206 // chondroitin sulfate biosynthetic process // inferr…	NM_021439 // GO:0008146 // sulfotransferase activity // inferred from direct assay /// NM_021439 // GO:0016740 // transferase activity // inferred from electronic annotation /// NM_021439 // GO:0047756 // chondroitin 4-sulfotransferase activity // inferred from electronic annotation /// ENSMUST00000040110 // GO:0008146 // sulfotransferase activity // inferred from direct assay /// ENSMUST00000040…	NM_021439 // GO:0005794 // Golgi apparatus // inferred from electronic annotation /// NM_021439 // GO:0016020 // membrane // inferred from electronic annotation /// NM_021439 // GO:0016021 // integral to membrane // inferred from reviewed computational analysis /// ENSMUST00000040110 // GO:0005794 // Golgi apparatus // inferred from electronic annotation /// ENSMUST00000040110 // GO:0016020 // me…
6855018	5.78655	up	1.41797	-1.11473	H2-Aa	histocompatibility 2, class II antigen A, alpha	BC031711|AK155974	NM_010378	NM_010378 // GO:0002504 // antigen processing and presentation of peptide or polysaccharide antigen via MHC class II // inferred from electronic annotation /// NM_010378 // GO:0006955 // immune response // inferred from electronic annotation /// NM_010378 // GO:0019882 // antigen processing and presentation // inferred from direct assay /// NM_010378 // GO:0019886 // antigen processing and presen…	NM_010378 // GO:0005515 // protein binding // inferred from physical interaction /// NM_010378 // GO:0042605 // peptide antigen binding // inferred from direct assay /// ENSMUST00000040655 // GO:0005515 // protein binding // inferred from physical interaction /// ENSMUST00000040655 // GO:0042605 // peptide antigen binding // inferred from direct assay /// BC031711 // GO:0005515 // protein binding…	NM_010378 // GO:0005764 // lysosome // inferred from direct assay /// NM_010378 // GO:0005886 // plasma membrane // inferred from direct assay /// NM_010378 // GO:0009897 // external side of plasma membrane // inferred from direct assay /// NM_010378 // GO:0016020 // membrane // inferred from electronic annotation /// NM_010378 // GO:0016021 // integral to membrane // inferred from reviewed compu…
6942558	5.77327	up	1.24962	-1.27977	Pcolce|Fbxo24	procollagen C-endopeptidase enhancer protein | F-box protein 24	AB008548	NM_008788	NM_008788 // GO:0006508 // proteolysis // inferred from direct assay /// ENSMUST00000031731 // GO:0006508 // proteolysis // inferred from direct assay /// AB008548 // GO:0006508 // proteolysis // inferred from direct assay /// ENSMUST00000031732 // GO:0006512 // ubiquitin cycle // inferred from electronic annotation /// ENSMUST00000031732 // GO:0008150 // biological_process // no biological data …	NM_008788 // GO:0005515 // protein binding // inferred from electronic annotation /// ENSMUST00000031731 // GO:0005515 // protein binding // inferred from electronic annotation /// AB008548 // GO:0005515 // protein binding // inferred from electronic annotation /// ENSMUST00000031732 // GO:0003674 // molecular_function // no biological data available	NM_008788 // GO:0005576 // extracellular region // inferred from electronic annotation /// NM_008788 // GO:0005615 // extracellular space // inferred from reviewed computational analysis /// ENSMUST00000031731 // GO:0005576 // extracellular region // inferred from electronic annotation /// ENSMUST00000031731 // GO:0005615 // extracellular space // inferred from reviewed computational analysis ///…
7014035	5.7536	up	1.29546	-1.22901	Plp1	proteolipid protein (myelin) 1	M15442	NM_011123	NM_011123 // GO:0007268 // synaptic transmission // inferred from reviewed computational analysis /// NM_011123 // GO:0008366 // axon ensheathment // inferred from mutant phenotype /// NM_011123 // GO:0008366 // axon ensheathment // inferred from reviewed computational analysis /// NM_011123 // GO:0022010 // myelination in the central nervous system // inferred from mutant phenotype /// NM_011123…	NM_011123 // GO:0005198 // structural molecule activity // inferred from reviewed computational analysis /// NM_011123 // GO:0005515 // protein binding // inferred from physical interaction /// ENSMUST00000033800 // GO:0005198 // structural molecule activity // inferred from reviewed computational analysis /// ENSMUST00000033800 // GO:0005515 // protein binding // inferred from physical interacti…	NM_011123 // GO:0016020 // membrane // inferred from electronic annotation /// NM_011123 // GO:0016021 // integral to membrane // inferred from reviewed computational analysis /// NM_011123 // GO:0043209 // myelin sheath // inferred from direct assay /// ENSMUST00000033800 // GO:0016020 // membrane // inferred from electronic annotation /// ENSMUST00000033800 // GO:0016021 // integral to membrane…
7015941	5.74989	up	1.38473	-1.1388	Slc9a7	solute carrier family 9 (sodium/hydrogen exchanger), member 7	BC058750	NM_177353	NM_177353 // GO:0006810 // transport // inferred from electronic annotation /// NM_177353 // GO:0006811 // ion transport // inferred from electronic annotation /// NM_177353 // GO:0006813 // potassium ion transport // inferred from electronic annotation /// NM_177353 // GO:0006814 // sodium ion transport // inferred from electronic annotation /// NM_177353 // GO:0006885 // regulation of pH // inf…	NM_177353 // GO:0015297 // antiporter activity // inferred from electronic annotation /// NM_177353 // GO:0015299 // solute:hydrogen antiporter activity // inferred from reviewed computational analysis /// NM_177353 // GO:0015385 // sodium:hydrogen antiporter activity // inferred from electronic annotation /// NM_177353 // GO:0030955 // potassium ion binding // inferred from electronic annotation…	NM_177353 // GO:0005794 // Golgi apparatus // inferred from electronic annotation /// NM_177353 // GO:0016020 // membrane // inferred from reviewed computational analysis /// NM_177353 // GO:0016021 // integral to membrane // inferred from electronic annotation /// ENSMUST00000072451 // GO:0005794 // Golgi apparatus // inferred from electronic annotation /// ENSMUST00000072451 // GO:0016020 // me…
6844806	5.72154	up	1.27425	-1.24215	Leprel1	leprecan-like 1	AJ430350	NM_173379	NM_173379 // GO:0019538 // protein metabolic process // inferred from electronic annotation /// ENSMUST00000039990 // GO:0019538 // protein metabolic process // inferred from electronic annotation /// AJ430350 // GO:0019538 // protein metabolic process // inferred from electronic annotation	NM_173379 // GO:0005506 // iron ion binding // inferred from electronic annotation /// NM_173379 // GO:0016491 // oxidoreductase activity // inferred from electronic annotation /// NM_173379 // GO:0016702 // oxidoreductase activity, acting on single donors with incorporation of molecular oxygen, incorporation of two atoms of oxygen // inferred from electronic annotation /// NM_173379 // GO:001670…	NM_173379 // GO:0005783 // endoplasmic reticulum // inferred from electronic annotation /// NM_173379 // GO:0005794 // Golgi apparatus // inferred from electronic annotation /// ENSMUST00000039990 // GO:0005783 // endoplasmic reticulum // inferred from electronic annotation /// ENSMUST00000039990 // GO:0005794 // Golgi apparatus // inferred from electronic annotation /// AJ430350 // GO:0005783 //…
6782273	5.71515	up	1.26008	-1.25471	Atp2a3	ATPase, Ca++ transporting, ubiquitous	BC026147	NM_016745	NM_016745 // GO:0006810 // transport // inferred from electronic annotation /// NM_016745 // GO:0006811 // ion transport // inferred from electronic annotation /// NM_016745 // GO:0006812 // cation transport // inferred from electronic annotation /// NM_016745 // GO:0006816 // calcium ion transport // inferred from electronic annotation /// NM_016745 // GO:0008152 // metabolic process // inferred…	NM_016745 // GO:0000166 // nucleotide binding // inferred from electronic annotation /// NM_016745 // GO:0000287 // magnesium ion binding // inferred from electronic annotation /// NM_016745 // GO:0003824 // catalytic activity // inferred from electronic annotation /// NM_016745 // GO:0005388 // calcium-transporting ATPase activity // inferred from electronic annotation /// NM_016745 // GO:000550…	NM_016745 // GO:0005634 // nucleus // inferred from electronic annotation /// NM_016745 // GO:0005783 // endoplasmic reticulum // inferred from direct assay /// NM_016745 // GO:0016020 // membrane // inferred from electronic annotation /// NM_016745 // GO:0016021 // integral to membrane // inferred from electronic annotation /// NM_016745 // GO:0016529 // sarcoplasmic reticulum // inferred from e…
6947596	5.697	up	1.29766	-1.21254	Tgfa	transforming growth factor alpha	U65016	NM_031199	NM_031199 // GO:0001525 // angiogenesis // inferred from direct assay /// NM_031199 // GO:0008283 // cell proliferation // inferred from electronic annotation /// ENSMUST00000032066 // GO:0001525 // angiogenesis // inferred from direct assay /// ENSMUST00000032066 // GO:0008283 // cell proliferation // inferred from electronic annotation /// U65016 // GO:0001525 // angiogenesis // inferred from d…	NM_031199 // GO:0001948 // glycoprotein binding // inferred from direct assay /// NM_031199 // GO:0008083 // growth factor activity // inferred from electronic annotation /// ENSMUST00000032066 // GO:0001948 // glycoprotein binding // inferred from direct assay /// ENSMUST00000032066 // GO:0008083 // growth factor activity // inferred from electronic annotation /// U65016 // GO:0001948 // glycopr…	NM_031199 // GO:0005576 // extracellular region // inferred from electronic annotation /// NM_031199 // GO:0016020 // membrane // inferred from electronic annotation /// NM_031199 // GO:0016021 // integral to membrane // inferred from reviewed computational analysis /// ENSMUST00000032066 // GO:0005576 // extracellular region // inferred from electronic annotation /// ENSMUST00000032066 // GO:001…
6850135	5.69282	up	1.30185	-1.2073	H2-D1|H2-Q2|H2-L|H2-K1	histocompatibility 2, D region locus 1 | histocompatibility 2, Q region locus 2 | histocompatibility 2, K1, K region	U47325|M69067|AY989880|AY989882	NM_010380|NM_010392	NM_010380 // GO:0002474 // antigen processing and presentation of peptide antigen via MHC class I // inferred from electronic annotation /// NM_010380 // GO:0006955 // immune response // inferred from electronic annotation /// NM_010380 // GO:0019882 // antigen processing and presentation // inferred from electronic annotation /// NM_010392 // GO:0002474 // antigen processing and presentation of …	NM_010380 // GO:0005515 // protein binding // inferred from physical interaction /// ENSMUST00000087173 // GO:0005515 // protein binding // inferred from physical interaction /// U47325 // GO:0005515 // protein binding // inferred from physical interaction /// ENSMUST00000078966 // GO:0005515 // protein binding // inferred from physical interaction	NM_010380 // GO:0005886 // plasma membrane // inferred from direct assay /// NM_010380 // GO:0009897 // external side of plasma membrane // inferred from direct assay /// NM_010380 // GO:0016020 // membrane // inferred from electronic annotation /// NM_010380 // GO:0016021 // integral to membrane // inferred from electronic annotation /// NM_010380 // GO:0042612 // MHC class I protein complex // …
6988606	5.64536	up	1.35755	-1.13952	C1qtnf5|Mfrp	C1q and tumor necrosis factor related protein 5 | membrane-type frizzled-related protein	AF469650	NM_145613|NM_147126|NM_001040632|NM_001040631	NM_145613 // GO:0007275 // multicellular organismal development // inferred from reviewed computational analysis /// NM_145613 // GO:0007601 // visual perception // inferred from electronic annotation /// NM_145613 // GO:0050896 // response to stimulus // inferred from electronic annotation /// NM_147126 // GO:0007601 // visual perception // inferred from mutant phenotype /// NM_001040632 // GO:0…	NM_145613 // GO:0004888 // transmembrane receptor activity // inferred from reviewed computational analysis /// NM_001040632 // GO:0004888 // transmembrane receptor activity // inferred from reviewed computational analysis /// NM_001040631 // GO:0004888 // transmembrane receptor activity // inferred from reviewed computational analysis /// ENSMUST00000114818 // GO:0004888 // transmembrane recepto…	NM_145613 // GO:0005576 // extracellular region // inferred from electronic annotation /// NM_145613 // GO:0005615 // extracellular space // inferred from reviewed computational analysis /// NM_145613 // GO:0016020 // membrane // inferred from reviewed computational analysis /// NM_145613 // GO:0016021 // integral to membrane // inferred from electronic annotation /// NM_001040632 // GO:0005576 /…
6813327	5.63189	up	1.26907	-1.22455	Cltb	clathrin, light polypeptide (Lcb)	BC070404	NM_028870	NM_028870 // GO:0006461 // protein complex assembly // inferred from electronic annotation /// NM_028870 // GO:0006886 // intracellular protein transport // inferred from electronic annotation /// NM_028870 // GO:0008150 // biological_process // no biological data available /// NM_028870 // GO:0016192 // vesicle-mediated transport // inferred from electronic annotation /// ENSMUST00000091609 // G…	NM_028870 // GO:0005198 // structural molecule activity // inferred from electronic annotation /// NM_028870 // GO:0005509 // calcium ion binding // inferred from reviewed computational analysis /// NM_028870 // GO:0005515 // protein binding // inferred from electronic annotation /// NM_028870 // GO:0008565 // protein transporter activity // inferred from electronic annotation /// ENSMUST00000091…	NM_028870 // GO:0005905 // coated pit // inferred from reviewed computational analysis /// NM_028870 // GO:0016020 // membrane // inferred from electronic annotation /// NM_028870 // GO:0030130 // clathrin coat of trans-Golgi network vesicle // inferred from electronic annotation /// NM_028870 // GO:0030132 // clathrin coat of coated pit // inferred from electronic annotation /// NM_028870 // GO:…
6844955	5.62909	up	1.34445	-1.14845	Atp13a4	ATPase type 13A4	BC048410	NM_172613	NM_172613 // GO:0006810 // transport // inferred from electronic annotation /// NM_172613 // GO:0006812 // cation transport // inferred from electronic annotation /// BC048410 // GO:0006810 // transport // inferred from electronic annotation /// BC048410 // GO:0006812 // cation transport // inferred from electronic annotation /// ENSMUST00000057018 // GO:0006810 // transport // inferred from elec…	NM_172613 // GO:0000166 // nucleotide binding // inferred from electronic annotation /// NM_172613 // GO:0000287 // magnesium ion binding // inferred from electronic annotation /// NM_172613 // GO:0005524 // ATP binding // inferred from electronic annotation /// NM_172613 // GO:0015662 // ATPase activity, coupled to transmembrane movement of ions, phosphorylative mechanism // inferred from electr…	NM_172613 // GO:0016020 // membrane // inferred from electronic annotation /// NM_172613 // GO:0016021 // integral to membrane // inferred from electronic annotation /// BC048410 // GO:0016020 // membrane // inferred from electronic annotation /// BC048410 // GO:0016021 // integral to membrane // inferred from electronic annotation /// ENSMUST00000057018 // GO:0016020 // membrane // inferred from…
6949613	5.61372	up	1.39999	-1.08896	A2m	alpha-2-macroglobulin	BC072642	NM_175628	NM_175628 // GO:0007565 // female pregnancy // inferred from electronic annotation /// ENSMUST00000032203 // GO:0007565 // female pregnancy // inferred from electronic annotation /// BC072642 // GO:0007565 // female pregnancy // inferred from electronic annotation	NM_175628 // GO:0004866 // endopeptidase inhibitor activity // inferred from electronic annotation /// NM_175628 // GO:0004867 // serine-type endopeptidase inhibitor activity // inferred from electronic annotation /// NM_175628 // GO:0005515 // protein binding // inferred from electronic annotation /// NM_175628 // GO:0017114 // wide-spectrum protease inhibitor activity // inferred from electroni…	NM_175628 // GO:0005576 // extracellular region // inferred from electronic annotation /// ENSMUST00000032203 // GO:0005576 // extracellular region // inferred from electronic annotation /// BC072642 // GO:0005576 // extracellular region // inferred from electronic annotation
6991531	5.59918	up	1.29074	-1.19448	Paqr9	progestin and adipoQ receptor family member IX	AY424298	NM_198414		NM_198414 // GO:0004872 // receptor activity // inferred from electronic annotation /// ENSMUST00000079597 // GO:0004872 // receptor activity // inferred from electronic annotation /// AY424298 // GO:0004872 // receptor activity // inferred from electronic annotation	NM_198414 // GO:0016020 // membrane // inferred from electronic annotation /// NM_198414 // GO:0016021 // integral to membrane // inferred from electronic annotation /// ENSMUST00000079597 // GO:0016020 // membrane // inferred from electronic annotation /// ENSMUST00000079597 // GO:0016021 // integral to membrane // inferred from electronic annotation /// AY424298 // GO:0016020 // membrane // inf…
6770282	5.5809	up	1.19911	-1.28138	Rassf9	Ras association (RalGDS/AF-6) domain family (N-terminal) member 9	BC028805	NM_146240	NM_146240 // GO:0007165 // signal transduction // inferred from electronic annotation /// NM_146240 // GO:0007218 // neuropeptide signaling pathway // inferred from reviewed computational analysis /// ENSMUST00000055355 // GO:0007165 // signal transduction // inferred from electronic annotation /// ENSMUST00000055355 // GO:0007218 // neuropeptide signaling pathway // inferred from reviewed comput…		NM_146240 // GO:0005768 // endosome // inferred from electronic annotation /// ENSMUST00000055355 // GO:0005768 // endosome // inferred from electronic annotation /// BC028805 // GO:0005768 // endosome // inferred from electronic annotation
6782859	5.53849	up	1.36882	-1.10067	Tmem98	transmembrane protein 98	BC011208	NM_029537			NM_029537 // GO:0005615 // extracellular space // inferred from reviewed computational analysis /// NM_029537 // GO:0016020 // membrane // inferred from electronic annotation /// NM_029537 // GO:0016021 // integral to membrane // inferred from electronic annotation /// ENSMUST00000040865 // GO:0005615 // extracellular space // inferred from reviewed computational analysis /// ENSMUST00000040865 /…
6906903	5.41792	up	1.22209	-1.21565	S100a1	S100 calcium binding protein A1	BC005590	NM_011309		NM_011309 // GO:0005509 // calcium ion binding // inferred from electronic annotation /// NM_011309 // GO:0008270 // zinc ion binding // inferred from electronic annotation /// NM_011309 // GO:0042802 // identical protein binding // inferred from physical interaction /// NM_011309 // GO:0046872 // metal ion binding // inferred from electronic annotation /// ENSMUST00000060738 // GO:0005509 // cal…	NM_011309 // GO:0005737 // cytoplasm // inferred from electronic annotation /// NM_011309 // GO:0016529 // sarcoplasmic reticulum // inferred from direct assay /// ENSMUST00000060738 // GO:0005737 // cytoplasm // inferred from electronic annotation /// ENSMUST00000060738 // GO:0016529 // sarcoplasmic reticulum // inferred from direct assay /// BC005590 // GO:0005737 // cytoplasm // inferred from …
6958984	5.38132	up	1.1829	-1.24506	Dmpk	dystrophia myotonica-protein kinase	BC075715	NM_032418	NM_032418 // GO:0002028 // regulation of sodium ion transport // inferred from mutant phenotype /// NM_032418 // GO:0006468 // protein amino acid phosphorylation // inferred from electronic annotation /// NM_032418 // GO:0008016 // regulation of heart contraction // inferred from direct assay /// NM_032418 // GO:0014853 // regulation of excitatory postsynaptic membrane potential involved in skele…	NM_032418 // GO:0000166 // nucleotide binding // inferred from electronic annotation /// NM_032418 // GO:0000287 // magnesium ion binding // inferred from electronic annotation /// NM_032418 // GO:0004672 // protein kinase activity // inferred from electronic annotation /// NM_032418 // GO:0004674 // protein serine/threonine kinase activity // inferred from electronic annotation /// NM_032418 // …
6955259	5.35601	up	1.21536	-1.2058	Antxr1	anthrax toxin receptor 1	BC094544	NM_054041	NM_054041 // GO:0008150 // biological_process // no biological data available /// ENSMUST00000042025 // GO:0008150 // biological_process // no biological data available /// BC094544 // GO:0008150 // biological_process // no biological data available /// ENSMUST00000113646 // GO:0008150 // biological_process // no biological data available	NM_054041 // GO:0003674 // molecular_function // no biological data available /// NM_054041 // GO:0004872 // receptor activity // inferred from electronic annotation /// NM_054041 // GO:0046872 // metal ion binding // inferred from electronic annotation /// ENSMUST00000042025 // GO:0003674 // molecular_function // no biological data available /// ENSMUST00000042025 // GO:0004872 // receptor activ…	NM_054041 // GO:0005615 // extracellular space // inferred from reviewed computational analysis /// NM_054041 // GO:0005886 // plasma membrane // inferred from sequence or structural similarity /// NM_054041 // GO:0016020 // membrane // inferred from electronic annotation /// NM_054041 // GO:0016021 // integral to membrane // inferred from reviewed computational analysis /// ENSMUST00000042025 //…
6900214	5.34645	up	1.42107	-0.997515	Kcnd3	potassium voltage-gated channel, Shal-related family, member 3	AF107781	NM_001039347|NM_019931	NM_001039347 // GO:0006810 // transport // inferred from electronic annotation /// NM_001039347 // GO:0006811 // ion transport // inferred from electronic annotation /// NM_001039347 // GO:0006813 // potassium ion transport // inferred from electronic annotation /// NM_019931 // GO:0006810 // transport // inferred from electronic annotation /// NM_019931 // GO:0006811 // ion transport // inferred…	NM_001039347 // GO:0005216 // ion channel activity // inferred from electronic annotation /// NM_001039347 // GO:0005244 // voltage-gated ion channel activity // inferred from electronic annotation /// NM_001039347 // GO:0005249 // voltage-gated potassium channel activity // inferred from electronic annotation /// NM_001039347 // GO:0005267 // potassium channel activity // inferred from electroni…	NM_001039347 // GO:0008076 // voltage-gated potassium channel complex // inferred from electronic annotation /// NM_001039347 // GO:0016020 // membrane // inferred from electronic annotation /// NM_001039347 // GO:0016021 // integral to membrane // inferred from electronic annotation /// NM_019931 // GO:0008076 // voltage-gated potassium channel complex // inferred from electronic annotation /// …
6955164	5.275	up	1.26665	-1.13252	Cml3|Cml5	camello-like 3 | camello-like 5	BC024605|BC014696	NM_001037842|NM_023493	NM_001037842 // GO:0001702 // gastrulation with mouth forming second // non-traceable author statement /// NM_001037842 // GO:0007162 // negative regulation of cell adhesion // inferred from sequence or structural similarity /// NM_001037842 // GO:0007275 // multicellular organismal development // inferred from electronic annotation /// NM_001037842 // GO:0007369 // gastrulation // inferred from …	NM_001037842 // GO:0008080 // N-acetyltransferase activity // non-traceable author statement /// NM_001037842 // GO:0008415 // acyltransferase activity // inferred from electronic annotation /// NM_001037842 // GO:0016740 // transferase activity // inferred from electronic annotation /// NM_023493 // GO:0008080 // N-acetyltransferase activity // non-traceable author statement /// NM_023493 // GO:…	NM_001037842 // GO:0005615 // extracellular space // inferred from sequence or structural similarity /// NM_001037842 // GO:0005783 // endoplasmic reticulum // inferred from sequence or structural similarity /// NM_001037842 // GO:0005794 // Golgi apparatus // inferred from sequence or structural similarity /// NM_001037842 // GO:0016020 // membrane // inferred from electronic annotation /// NM_0…
6950725	5.20019	up	1.17099	-1.20757	Slco1c1	solute carrier organic anion transporter family, member 1c1	AY007379	NM_021471	NM_021471 // GO:0006810 // transport // inferred from electronic annotation /// NM_021471 // GO:0006811 // ion transport // inferred from electronic annotation /// NM_021471 // GO:0008150 // biological_process // no biological data available /// ENSMUST00000111837 // GO:0006810 // transport // inferred from electronic annotation /// ENSMUST00000111837 // GO:0006811 // ion transport // inferred fr…	NM_021471 // GO:0003674 // molecular_function // no biological data available /// NM_021471 // GO:0005215 // transporter activity // inferred from electronic annotation /// ENSMUST00000111837 // GO:0003674 // molecular_function // no biological data available /// ENSMUST00000111837 // GO:0005215 // transporter activity // inferred from electronic annotation /// ENSMUST00000032362 // GO:0003674 //…	NM_021471 // GO:0016020 // membrane // inferred from electronic annotation /// NM_021471 // GO:0016021 // integral to membrane // inferred from reviewed computational analysis /// ENSMUST00000111837 // GO:0016020 // membrane // inferred from electronic annotation /// ENSMUST00000111837 // GO:0016021 // integral to membrane // inferred from reviewed computational analysis /// ENSMUST00000032362 //…
6752165	5.20019	up	1.36904	-1.00952	Serpinb8	serine (or cysteine) peptdiase inhibitor, clade B, member 8	BC025121	NM_011459		NM_011459 // GO:0004866 // endopeptidase inhibitor activity // inferred from electronic annotation /// NM_011459 // GO:0004867 // serine-type endopeptidase inhibitor activity // inferred from electronic annotation /// NM_011459 // GO:0008233 // peptidase activity // inferred from electronic annotation /// ENSMUST00000112706 // GO:0004866 // endopeptidase inhibitor activity // inferred from electr…	NM_011459 // GO:0005737 // cytoplasm // inferred from electronic annotation /// ENSMUST00000112706 // GO:0005737 // cytoplasm // inferred from electronic annotation /// ENSMUST00000000514 // GO:0005737 // cytoplasm // inferred from electronic annotation /// BC025121 // GO:0005737 // cytoplasm // inferred from electronic annotation
6885409	5.19183	up	1.20409	-1.17216	Dpp7	dipeptidylpeptidase 7	BC027205	NM_031843	NM_031843 // GO:0006508 // proteolysis // inferred from electronic annotation /// ENSMUST00000028332 // GO:0006508 // proteolysis // inferred from electronic annotation /// BC027205 // GO:0006508 // proteolysis // inferred from electronic annotation	NM_031843 // GO:0004177 // aminopeptidase activity // inferred from electronic annotation /// NM_031843 // GO:0004252 // serine-type endopeptidase activity // inferred from electronic annotation /// NM_031843 // GO:0008233 // peptidase activity // inferred from electronic annotation /// NM_031843 // GO:0008236 // serine-type peptidase activity // inferred from electronic annotation /// NM_031843 …	NM_031843 // GO:0005615 // extracellular space // inferred from reviewed computational analysis /// NM_031843 // GO:0005764 // lysosome // inferred from electronic annotation /// ENSMUST00000028332 // GO:0005615 // extracellular space // inferred from reviewed computational analysis /// ENSMUST00000028332 // GO:0005764 // lysosome // inferred from electronic annotation /// BC027205 // GO:0005615 …
6933252	5.17192	up	1.36525	-1.00546	Abhd7	abhydrolase domain containing 7		NM_001001804	NM_001001804 // GO:0006508 // proteolysis // inferred from electronic annotation /// ENSMUST00000049146 // GO:0006508 // proteolysis // inferred from electronic annotation	NM_001001804 // GO:0003824 // catalytic activity // inferred from electronic annotation /// NM_001001804 // GO:0004177 // aminopeptidase activity // inferred from electronic annotation /// NM_001001804 // GO:0016787 // hydrolase activity // inferred from electronic annotation /// ENSMUST00000049146 // GO:0003824 // catalytic activity // inferred from electronic annotation /// ENSMUST00000049146 /…	NM_001001804 // GO:0016020 // membrane // inferred from electronic annotation /// NM_001001804 // GO:0016021 // integral to membrane // inferred from electronic annotation /// ENSMUST00000049146 // GO:0016020 // membrane // inferred from electronic annotation /// ENSMUST00000049146 // GO:0016021 // integral to membrane // inferred from electronic annotation
6760251	5.15038	up	1.58094	-0.783739	Sphkap	SPHK1 interactor, AKAP domain containing	BC069832	NM_172430			NM_172430 // GO:0005737 // cytoplasm // inferred from electronic annotation /// ENSMUST00000056934 // GO:0005737 // cytoplasm // inferred from electronic annotation /// BC069832 // GO:0005737 // cytoplasm // inferred from electronic annotation /// ENSMUST00000027348 // GO:0005737 // cytoplasm // inferred from electronic annotation /// ENSMUST00000053075 // GO:0005737 // cytoplasm // inferred from…
6998397	5.13232	up	1.12214	-1.23747	Trf	transferrin	BC092046	NM_133977	NM_133977 // GO:0006810 // transport // inferred from electronic annotation /// NM_133977 // GO:0006811 // ion transport // inferred from electronic annotation /// NM_133977 // GO:0006826 // iron ion transport // inferred from reviewed computational analysis /// NM_133977 // GO:0006879 // cellular iron ion homeostasis // inferred from reviewed computational analysis /// ENSMUST00000035158 // GO:0…	NM_133977 // GO:0005506 // iron ion binding // inferred from electronic annotation /// NM_133977 // GO:0008199 // ferric iron binding // inferred from reviewed computational analysis /// NM_133977 // GO:0046872 // metal ion binding // inferred from electronic annotation /// ENSMUST00000035158 // GO:0005506 // iron ion binding // inferred from electronic annotation /// ENSMUST00000035158 // GO:000…	NM_133977 // GO:0005576 // extracellular region // inferred from reviewed computational analysis /// NM_133977 // GO:0005615 // extracellular space // inferred from reviewed computational analysis /// NM_133977 // GO:0005768 // endosome // inferred from direct assay /// NM_133977 // GO:0030139 // endocytic vesicle // inferred from direct assay /// NM_133977 // GO:0030139 // endocytic vesicle // i…
6906895	5.1108	up	1.22027	-1.13328	Npr1	natriuretic peptide receptor 1	BC110659	NM_008727	NM_008727 // GO:0006182 // cGMP biosynthetic process // inferred from electronic annotation /// NM_008727 // GO:0006468 // protein amino acid phosphorylation // inferred from electronic annotation /// NM_008727 // GO:0007242 // intracellular signaling cascade // inferred from electronic annotation /// NM_008727 // GO:0008217 // regulation of blood pressure // inferred from mutant phenotype /// NM…	NM_008727 // GO:0004383 // guanylate cyclase activity // inferred from direct assay /// NM_008727 // GO:0004383 // guanylate cyclase activity // inferred from mutant phenotype /// NM_008727 // GO:0004672 // protein kinase activity // inferred from electronic annotation /// NM_008727 // GO:0004872 // receptor activity // inferred from electronic annotation /// NM_008727 // GO:0005524 // ATP bindin…	NM_008727 // GO:0016020 // membrane // inferred from electronic annotation /// NM_008727 // GO:0016021 // integral to membrane // inferred from electronic annotation /// ENSMUST00000029540 // GO:0016020 // membrane // inferred from electronic annotation /// ENSMUST00000029540 // GO:0016021 // integral to membrane // inferred from electronic annotation /// BC110659 // GO:0016020 // membrane // inf…
6982102	5.1048	up	1.25434	-1.09751	Tlr3	toll-like receptor 3	BC099937	NM_126166	NM_126166 // GO:0006952 // defense response // inferred from mutant phenotype /// NM_126166 // GO:0006954 // inflammatory response // inferred from electronic annotation /// NM_126166 // GO:0006955 // immune response // inferred from electronic annotation /// NM_126166 // GO:0007165 // signal transduction // inferred from electronic annotation /// NM_126166 // GO:0009615 // response to virus // i…	NM_126166 // GO:0003723 // RNA binding // inferred from electronic annotation /// NM_126166 // GO:0004872 // receptor activity // inferred from electronic annotation /// NM_126166 // GO:0004888 // transmembrane receptor activity // inferred from electronic annotation /// NM_126166 // GO:0005515 // protein binding // inferred from electronic annotation /// ENSMUST00000034056 // GO:0003723 // RNA b…	NM_126166 // GO:0005768 // endosome // inferred from electronic annotation /// NM_126166 // GO:0005783 // endoplasmic reticulum // inferred from electronic annotation /// NM_126166 // GO:0016020 // membrane // inferred from electronic annotation /// NM_126166 // GO:0016021 // integral to membrane // inferred from reviewed computational analysis /// NM_126166 // GO:0031224 // intrinsic to membrane…
6762236	5.09685	up	1.322	-1.02761	Nfasc	neurofascin	AJ543322	NM_182716	NM_182716 // GO:0007155 // cell adhesion // inferred from electronic annotation /// NM_182716 // GO:0007411 // axon guidance // inferred from direct assay /// NM_182716 // GO:0050808 // synapse organization and biogenesis // inferred from mutant phenotype /// ENSMUST00000094569 // GO:0007155 // cell adhesion // inferred from electronic annotation /// ENSMUST00000094569 // GO:0007411 // axon guida…	NM_182716 // GO:0005515 // protein binding // inferred from electronic annotation /// ENSMUST00000094569 // GO:0005515 // protein binding // inferred from electronic annotation /// ENSMUST00000043189 // GO:0005515 // protein binding // inferred from electronic annotation /// AJ543322 // GO:0005515 // protein binding // inferred from electronic annotation	NM_182716 // GO:0005886 // plasma membrane // inferred from direct assay /// NM_182716 // GO:0016020 // membrane // inferred from electronic annotation /// NM_182716 // GO:0016021 // integral to membrane // inferred from electronic annotation /// NM_182716 // GO:0030424 // axon // inferred from direct assay /// ENSMUST00000094569 // GO:0005886 // plasma membrane // inferred from direct assay /// …
6892032	5.0874	up	1.20383	-1.1431	Acss1	acyl-CoA synthetase short-chain family member 1	BC092278	NM_080575	NM_080575 // GO:0006085 // acetyl-CoA biosynthetic process // inferred from direct assay /// NM_080575 // GO:0008152 // metabolic process // inferred from electronic annotation /// ENSMUST00000028944 // GO:0006085 // acetyl-CoA biosynthetic process // inferred from direct assay /// ENSMUST00000028944 // GO:0008152 // metabolic process // inferred from electronic annotation /// BC092278 // GO:0006…	NM_080575 // GO:0003824 // catalytic activity // inferred from electronic annotation /// NM_080575 // GO:0003987 // acetate-CoA ligase activity // inferred from direct assay /// NM_080575 // GO:0016208 // AMP binding // inferred from electronic annotation /// NM_080575 // GO:0016874 // ligase activity // inferred from electronic annotation /// ENSMUST00000028944 // GO:0003824 // catalytic activit…	NM_080575 // GO:0005739 // mitochondrion // inferred from electronic annotation /// NM_080575 // GO:0005759 // mitochondrial matrix // inferred from direct assay /// ENSMUST00000028944 // GO:0005739 // mitochondrion // inferred from electronic annotation /// ENSMUST00000028944 // GO:0005759 // mitochondrial matrix // inferred from direct assay /// BC092278 // GO:0005739 // mitochondrion // inferr…
6893139	5.07793	up	1.20784	-1.1364	Ptgis	prostaglandin I2 (prostacyclin) synthase	BC062151	NM_008968	NM_008968 // GO:0001516 // prostaglandin biosynthetic process // inferred from electronic annotation /// NM_008968 // GO:0006633 // fatty acid biosynthetic process // inferred from electronic annotation /// NM_008968 // GO:0008610 // lipid biosynthetic process // inferred from electronic annotation /// ENSMUST00000018113 // GO:0001516 // prostaglandin biosynthetic process // inferred from electro…	NM_008968 // GO:0004497 // monooxygenase activity // inferred from electronic annotation /// NM_008968 // GO:0005506 // iron ion binding // inferred from electronic annotation /// NM_008968 // GO:0008116 // prostaglandin-I synthase activity // inferred from electronic annotation /// NM_008968 // GO:0009055 // electron carrier activity // inferred from electronic annotation /// NM_008968 // GO:001…	NM_008968 // GO:0005615 // extracellular space // inferred from reviewed computational analysis /// NM_008968 // GO:0005783 // endoplasmic reticulum // inferred from electronic annotation /// NM_008968 // GO:0016020 // membrane // inferred from electronic annotation /// NM_008968 // GO:0016021 // integral to membrane // inferred from electronic annotation /// ENSMUST00000018113 // GO:0005615 // e…
6990530	5.06102	up	1.18923	-1.1502	Myo5c	myosin VC	BC003985	NM_001081322
6811564	5.00961	up	1.18793	-1.13677	Hist1h4i|LOC100041230|Hist1h4c|Hist1h4d|Hist1h4f|Hist1h4j|Hist1h4k|Hist1h4m|Hist4h4|Hist1h4a|Hist1h4b|Hist1h4h|Hist2h4	histone cluster 1, H4i | similar to histone H4 | histone cluster 1, H4c | histone cluster 1, H4d | histone cluster 1, H4f | histone cluster 1, H4j | histone cluster 1, H4k | histone cluster 1, H4m | histone cluster 4, H4 | histone cluster 1, H4a | histone cluster 1, H4b | histone cluster 1, H4h | histone cluster 2, H4	BC019757	NM_175656	NM_175656 // GO:0006334 // nucleosome assembly // inferred from electronic annotation /// ENSMUST00000102977 // GO:0006334 // nucleosome assembly // inferred from electronic annotation /// ENSMUST00000102977 // GO:0006323 // DNA packaging // inferred from reviewed computational analysis /// ENSMUST00000102977 // GO:0006334 // nucleosome assembly // inferred from reviewed computational analysis //…	NM_175656 // GO:0003677 // DNA binding // inferred from electronic annotation /// ENSMUST00000102977 // GO:0003677 // DNA binding // inferred from electronic annotation /// ENSMUST00000102977 // GO:0003677 // DNA binding // inferred from reviewed computational analysis /// BC019757 // GO:0003677 // DNA binding // inferred from electronic annotation	NM_175656 // GO:0000786 // nucleosome // inferred from electronic annotation /// NM_175656 // GO:0005634 // nucleus // inferred from electronic annotation /// NM_175656 // GO:0005694 // chromosome // inferred from electronic annotation /// ENSMUST00000102977 // GO:0000786 // nucleosome // inferred from electronic annotation /// ENSMUST00000102977 // GO:0005634 // nucleus // inferred from electron…
6924247	5.0086	up	1.20276	-1.12165	Acot11	acyl-CoA thioesterase 11	BC042492	NM_025590	NM_025590 // GO:0006631 // fatty acid metabolic process // non-traceable author statement /// NM_025590 // GO:0007242 // intracellular signaling cascade // non-traceable author statement /// NM_025590 // GO:0009266 // response to temperature stimulus // inferred from expression pattern /// ENSMUST00000102762 // GO:0006631 // fatty acid metabolic process // non-traceable author statement /// ENSMU…	NM_025590 // GO:0004091 // carboxylesterase activity // inferred from electronic annotation /// NM_025590 // GO:0016291 // acyl-CoA thioesterase activity // traceable author statement /// NM_025590 // GO:0016787 // hydrolase activity // inferred from electronic annotation /// ENSMUST00000102762 // GO:0004091 // carboxylesterase activity // inferred from electronic annotation /// ENSMUST0000010276…	NM_025590 // GO:0005737 // cytoplasm // inferred by curator /// ENSMUST00000102762 // GO:0005737 // cytoplasm // inferred by curator /// BC042492 // GO:0005737 // cytoplasm // inferred by curator /// ENSMUST00000065253 // GO:0005737 // cytoplasm // inferred by curator
6877593	5.00045	up	1.16325	-1.15881	Slc4a10	solute carrier family 4, sodium bicarbonate cotransporter-like, member 10	AK220501	NM_033552	NM_033552 // GO:0006355 // regulation of transcription, DNA-dependent // inferred from reviewed computational analysis /// NM_033552 // GO:0006810 // transport // inferred from electronic annotation /// NM_033552 // GO:0006811 // ion transport // inferred from electronic annotation /// NM_033552 // GO:0006814 // sodium ion transport // inferred from electronic annotation /// NM_033552 // GO:00068…	NM_033552 // GO:0003700 // transcription factor activity // inferred from reviewed computational analysis /// NM_033552 // GO:0005452 // inorganic anion exchanger activity // inferred from reviewed computational analysis /// NM_033552 // GO:0008509 // anion transmembrane transporter activity // inferred from electronic annotation /// NM_033552 // GO:0015293 // symporter activity // inferred from …	NM_033552 // GO:0005622 // intracellular // inferred from reviewed computational analysis /// NM_033552 // GO:0005887 // integral to plasma membrane // inferred from sequence or structural similarity /// NM_033552 // GO:0016020 // membrane // inferred from reviewed computational analysis /// NM_033552 // GO:0016021 // integral to membrane // inferred from reviewed computational analysis /// ENSMU…
6991538	4.9985	up	1.30828	-1.01321	Pcolce2	procollagen C-endopeptidase enhancer 2	BC051174	NM_029620		NM_029620 // GO:0005515 // protein binding // inferred from electronic annotation /// NM_029620 // GO:0008201 // heparin binding // inferred from electronic annotation /// ENSMUST00000015498 // GO:0005515 // protein binding // inferred from electronic annotation /// ENSMUST00000015498 // GO:0008201 // heparin binding // inferred from electronic annotation /// BC051174 // GO:0005515 // protein bin…	NM_029620 // GO:0005576 // extracellular region // inferred from electronic annotation /// NM_029620 // GO:0005615 // extracellular space // inferred from reviewed computational analysis /// ENSMUST00000015498 // GO:0005576 // extracellular region // inferred from electronic annotation /// ENSMUST00000015498 // GO:0005615 // extracellular space // inferred from reviewed computational analysis ///…
6866653	4.99547	up	1.16252	-1.1581	Mapk4	mitogen-activated protein kinase 4	BC094564	NM_172632	NM_172632 // GO:0006468 // protein amino acid phosphorylation // inferred from electronic annotation /// NM_172632 // GO:0007049 // cell cycle // inferred from electronic annotation /// ENSMUST00000091851 // GO:0006468 // protein amino acid phosphorylation // inferred from electronic annotation /// ENSMUST00000091851 // GO:0007049 // cell cycle // inferred from electronic annotation /// ENSMUST00…	NM_172632 // GO:0000166 // nucleotide binding // inferred from electronic annotation /// NM_172632 // GO:0004672 // protein kinase activity // inferred from electronic annotation /// NM_172632 // GO:0004674 // protein serine/threonine kinase activity // inferred from electronic annotation /// NM_172632 // GO:0004707 // MAP kinase activity // inferred from electronic annotation /// NM_172632 // GO…
6833185	4.92238	up	1.13302	-1.16634	Gpd1	glycerol-3-phosphate dehydrogenase 1 (soluble)	BC019391	NM_010271	NM_010271 // GO:0005975 // carbohydrate metabolic process // inferred from electronic annotation /// NM_010271 // GO:0006072 // glycerol-3-phosphate metabolic process // inferred from mutant phenotype /// NM_010271 // GO:0006094 // gluconeogenesis // inferred from mutant phenotype /// NM_010271 // GO:0008152 // metabolic process // inferred from electronic annotation /// NM_010271 // GO:0046168 /…	NM_010271 // GO:0003824 // catalytic activity // inferred from electronic annotation /// NM_010271 // GO:0004367 // glycerol-3-phosphate dehydrogenase (NAD+) activity // inferred from electronic annotation /// NM_010271 // GO:0005488 // binding // inferred from electronic annotation /// NM_010271 // GO:0016491 // oxidoreductase activity // inferred from electronic annotation /// NM_010271 // GO:0…	NM_010271 // GO:0005737 // cytoplasm // inferred from electronic annotation /// NM_010271 // GO:0009331 // glycerol-3-phosphate dehydrogenase complex // traceable author statement /// ENSMUST00000023760 // GO:0005737 // cytoplasm // inferred from electronic annotation /// ENSMUST00000023760 // GO:0009331 // glycerol-3-phosphate dehydrogenase complex // traceable author statement /// BC019391 // G…
6766368	4.89725	up	1.03655	-1.25542	Map3k5	mitogen-activated protein kinase kinase kinase 5	AB006787	NM_008580	NM_008580 // GO:0000187 // activation of MAPK activity // inferred from direct assay /// NM_008580 // GO:0006468 // protein amino acid phosphorylation // inferred from electronic annotation /// NM_008580 // GO:0006915 // apoptosis // inferred from electronic annotation /// ENSMUST00000095806 // GO:0000187 // activation of MAPK activity // inferred from direct assay /// ENSMUST00000095806 // GO:00…	NM_008580 // GO:0000166 // nucleotide binding // inferred from electronic annotation /// NM_008580 // GO:0000287 // magnesium ion binding // inferred from electronic annotation /// NM_008580 // GO:0004672 // protein kinase activity // inferred from electronic annotation /// NM_008580 // GO:0004674 // protein serine/threonine kinase activity // inferred from electronic annotation /// NM_008580 // …
6768114	4.88964	up	1.09666	-1.19307	Ankrd57	ankyrin repeat domain 57		NM_172939
6803132	4.86316	up	1.35857	-0.923323	Tc2n	tandem C2 domains, nuclear	BC120793	NM_001082976|NM_028924			NM_001082976 // GO:0005634 // nucleus // inferred from direct assay /// NM_028924 // GO:0005634 // nucleus // inferred from direct assay /// ENSMUST00000110047 // GO:0005634 // nucleus // inferred from direct assay /// ENSMUST00000095460 // GO:0005634 // nucleus // inferred from direct assay /// BC120793 // GO:0005634 // nucleus // inferred from direct assay
6882530	4.84015	up	1.19464	-1.08041	Trp53inp2	transformation related protein 53 inducible nuclear protein 2	BC043086|AJ297793	NM_178111			NM_178111 // GO:0005634 // nucleus // inferred from electronic annotation /// ENSMUST00000043237 // GO:0005634 // nucleus // inferred from electronic annotation /// BC043086 // GO:0005634 // nucleus // inferred from electronic annotation /// ENSMUST00000109676 // GO:0005634 // nucleus // inferred from electronic annotation /// AJ297793 // GO:0005634 // nucleus // inferred from electronic annotati…
6748557	4.83744	up	1.07028	-1.20397	Plekhb2	pleckstrin homology domain containing, family B (evectins) member 2	AF189817	NM_145516	NM_145516 // GO:0008150 // biological_process // no biological data available /// ENSMUST00000027297 // GO:0008150 // biological_process // no biological data available /// AF189817 // GO:0008150 // biological_process // no biological data available /// ENSMUST00000115060 // GO:0008150 // biological_process // no biological data available	NM_145516 // GO:0003674 // molecular_function // no biological data available /// ENSMUST00000027297 // GO:0003674 // molecular_function // no biological data available /// AF189817 // GO:0003674 // molecular_function // no biological data available /// ENSMUST00000115060 // GO:0003674 // molecular_function // no biological data available	NM_145516 // GO:0005575 // cellular_component // no biological data available /// NM_145516 // GO:0016020 // membrane // inferred from electronic annotation /// ENSMUST00000027297 // GO:0005575 // cellular_component // no biological data available /// ENSMUST00000027297 // GO:0016020 // membrane // inferred from electronic annotation /// AF189817 // GO:0005575 // cellular_component // no biologic…
6850022	4.78183	up	1.08471	-1.17286	Tap2	transporter 2, ATP-binding cassette, sub-family B (MDR/TAP)	BC005578	NM_011530	NM_011530 // GO:0006810 // transport // inferred from electronic annotation /// NM_011530 // GO:0006857 // oligopeptide transport // inferred from electronic annotation /// NM_011530 // GO:0006955 // immune response // inferred from electronic annotation /// NM_011530 // GO:0015031 // protein transport // inferred from electronic annotation /// ENSMUST00000025197 // GO:0006810 // transport // inf…	NM_011530 // GO:0000166 // nucleotide binding // inferred from electronic annotation /// NM_011530 // GO:0005215 // transporter activity // inferred from electronic annotation /// NM_011530 // GO:0005515 // protein binding // inferred from physical interaction /// NM_011530 // GO:0005524 // ATP binding // inferred from electronic annotation /// NM_011530 // GO:0015198 // oligopeptide transporter …	NM_011530 // GO:0005615 // extracellular space // inferred from reviewed computational analysis /// NM_011530 // GO:0005783 // endoplasmic reticulum // inferred from electronic annotation /// NM_011530 // GO:0005887 // integral to plasma membrane // inferred from electronic annotation /// NM_011530 // GO:0016020 // membrane // inferred from electronic annotation /// NM_011530 // GO:0016021 // int…
6969818	4.76092	up	1.1001	-1.15114	Plekhb1	pleckstrin homology domain containing, family B (evectins) member 1	AF000272	NM_013746		NM_013746 // GO:0005515 // protein binding // inferred from physical interaction /// ENSMUST00000079176 // GO:0005515 // protein binding // inferred from physical interaction /// ENSMUST00000116288 // GO:0005515 // protein binding // inferred from physical interaction /// AF000272 // GO:0005515 // protein binding // inferred from physical interaction /// ENSMUST00000107045 // GO:0005515 // protei…	NM_013746 // GO:0000139 // Golgi membrane // inferred from sequence or structural similarity /// NM_013746 // GO:0001750 // photoreceptor outer segment // traceable author statement /// NM_013746 // GO:0016020 // membrane // inferred from electronic annotation /// NM_013746 // GO:0016021 // integral to membrane // traceable author statement /// ENSMUST00000079176 // GO:0000139 // Golgi membrane /…
6767870	4.7273	up	1.15364	-1.08737	Pln	phospholamban	BC061097	NM_023129	NM_023129 // GO:0002026 // regulation of the force of heart contraction // inferred from genetic interaction /// NM_023129 // GO:0006816 // calcium ion transport // inferred from electronic annotation /// NM_023129 // GO:0006874 // cellular calcium ion homeostasis // inferred from genetic interaction /// NM_023129 // GO:0045822 // negative regulation of heart contraction // inferred from genetic …	NM_023129 // GO:0005246 // calcium channel regulator activity // inferred from electronic annotation /// NM_023129 // GO:0005515 // protein binding // inferred from physical interaction /// NM_023129 // GO:0042030 // ATPase inhibitor activity // inferred from electronic annotation /// ENSMUST00000046221 // GO:0005246 // calcium channel regulator activity // inferred from electronic annotation ///…	NM_023129 // GO:0016020 // membrane // inferred from electronic annotation /// NM_023129 // GO:0016021 // integral to membrane // inferred from reviewed computational analysis /// NM_023129 // GO:0016529 // sarcoplasmic reticulum // inferred from direct assay /// ENSMUST00000046221 // GO:0016020 // membrane // inferred from electronic annotation /// ENSMUST00000046221 // GO:0016021 // integral to…
6989038	4.71767	up	1.06556	-1.17252	Cryab	crystallin, alpha B	BC094033	NM_009964	NM_009964 // GO:0007169 // transmembrane receptor protein tyrosine kinase signaling pathway // non-traceable author statement /// NM_009964 // GO:0007517 // muscle development // inferred from genetic interaction /// NM_009964 // GO:0009408 // response to heat // inferred from reviewed computational analysis /// NM_009964 // GO:0043010 // camera-type eye development // inferred from genetic inter…	NM_009964 // GO:0005212 // structural constituent of eye lens // traceable author statement /// ENSMUST00000093849 // GO:0005212 // structural constituent of eye lens // traceable author statement /// BC094033 // GO:0005212 // structural constituent of eye lens // traceable author statement	NM_009964 // GO:0005625 // soluble fraction // inferred from direct assay /// NM_009964 // GO:0005626 // insoluble fraction // inferred from direct assay /// NM_009964 // GO:0005886 // plasma membrane // inferred from direct assay /// NM_009964 // GO:0030018 // Z disc // inferred from direct assay /// NM_009964 // GO:0043292 // contractile fiber // inferred from direct assay /// ENSMUST0000009384…
6968828	4.68029	up	1.16239	-1.06421	Cpeb1	cytoplasmic polyadenylation element binding protein 1	BC125476	NM_007755	NM_007755 // GO:0006397 // mRNA processing // inferred from electronic annotation /// NM_007755 // GO:0006417 // regulation of translation // inferred from direct assay /// NM_007755 // GO:0007130 // synaptonemal complex assembly // inferred from mutant phenotype /// NM_007755 // GO:0048168 // regulation of neuronal synaptic plasticity // inferred from mutant phenotype /// ENSMUST00000098331 // G…	NM_007755 // GO:0003676 // nucleic acid binding // inferred from reviewed computational analysis /// NM_007755 // GO:0003723 // RNA binding // inferred from electronic annotation /// NM_007755 // GO:0003729 // mRNA binding // inferred from direct assay /// NM_007755 // GO:0005515 // protein binding // inferred from physical interaction /// ENSMUST00000098331 // GO:0003676 // nucleic acid binding …	NM_007755 // GO:0005624 // membrane fraction // inferred from direct assay /// NM_007755 // GO:0005737 // cytoplasm // inferred from electronic annotation /// NM_007755 // GO:0016020 // membrane // inferred from electronic annotation /// NM_007755 // GO:0030054 // cell junction // inferred from electronic annotation /// NM_007755 // GO:0045202 // synapse // inferred from electronic annotation ///…
6917374	4.65949	up	1.02816	-1.19201	Fabp3	fatty acid binding protein 3, muscle and heart	U02883	NM_010174	NM_010174 // GO:0006656 // phosphatidylcholine biosynthetic process // inferred from genetic interaction /// NM_010174 // GO:0006810 // transport // inferred from electronic annotation /// ENSMUST00000070532 // GO:0006656 // phosphatidylcholine biosynthetic process // inferred from genetic interaction /// ENSMUST00000070532 // GO:0006810 // transport // inferred from electronic annotation /// U02…	NM_010174 // GO:0005215 // transporter activity // inferred from electronic annotation /// NM_010174 // GO:0005488 // binding // inferred from electronic annotation /// NM_010174 // GO:0008289 // lipid binding // inferred from electronic annotation /// ENSMUST00000070532 // GO:0005215 // transporter activity // inferred from electronic annotation /// ENSMUST00000070532 // GO:0005488 // binding //…	NM_010174 // GO:0005737 // cytoplasm // inferred from electronic annotation /// ENSMUST00000070532 // GO:0005737 // cytoplasm // inferred from electronic annotation /// U02883 // GO:0005737 // cytoplasm // inferred from electronic annotation
6825445	4.60625	up	1.1151	-1.08849	Ptk2b	PTK2 protein tyrosine kinase 2 beta	BC024594	NM_172498	NM_172498 // GO:0006468 // protein amino acid phosphorylation // inferred from direct assay /// NM_172498 // GO:0007172 // signal complex assembly // inferred from electronic annotation /// ENSMUST00000089250 // GO:0006468 // protein amino acid phosphorylation // inferred from direct assay /// ENSMUST00000089250 // GO:0007172 // signal complex assembly // inferred from electronic annotation /// E…	NM_172498 // GO:0000166 // nucleotide binding // inferred from electronic annotation /// NM_172498 // GO:0004672 // protein kinase activity // inferred from direct assay /// NM_172498 // GO:0004713 // protein tyrosine kinase activity // inferred from electronic annotation /// NM_172498 // GO:0004715 // non-membrane spanning protein tyrosine kinase activity // inferred from electronic annotation /…	NM_172498 // GO:0005737 // cytoplasm // inferred from electronic annotation /// NM_172498 // GO:0005856 // cytoskeleton // inferred from electronic annotation /// NM_172498 // GO:0005925 // focal adhesion // inferred from electronic annotation /// NM_172498 // GO:0016020 // membrane // inferred from electronic annotation /// ENSMUST00000089250 // GO:0005737 // cytoplasm // inferred from electroni…
6887088	4.59373	up	1.05189	-1.14777	Itgb6	integrin beta 6	AF115376	NM_021359	NM_021359 // GO:0006954 // inflammatory response // inferred from mutant phenotype /// NM_021359 // GO:0007155 // cell adhesion // inferred from electronic annotation /// NM_021359 // GO:0007160 // cell-matrix adhesion // inferred from electronic annotation /// NM_021359 // GO:0007229 // integrin-mediated signaling pathway // inferred from electronic annotation /// NM_021359 // GO:0007275 // mult…	NM_021359 // GO:0004872 // receptor activity // inferred from electronic annotation /// NM_021359 // GO:0005178 // integrin binding // inferred from physical interaction /// NM_021359 // GO:0005488 // binding // inferred from electronic annotation /// NM_021359 // GO:0005515 // protein binding // inferred from electronic annotation /// ENSMUST00000028348 // GO:0004872 // receptor activity // infe…	NM_021359 // GO:0008305 // integrin complex // inferred from electronic annotation /// NM_021359 // GO:0016020 // membrane // inferred from electronic annotation /// NM_021359 // GO:0016021 // integral to membrane // inferred from electronic annotation /// ENSMUST00000028348 // GO:0008305 // integrin complex // inferred from electronic annotation /// ENSMUST00000028348 // GO:0016020 // membrane /…
6790952	4.58231	up	1.14313	-1.05294	Epn3	epsin 3	BC016454	NM_027984		NM_027984 // GO:0008289 // lipid binding // inferred from electronic annotation /// ENSMUST00000010224 // GO:0008289 // lipid binding // inferred from electronic annotation /// BC016454 // GO:0008289 // lipid binding // inferred from electronic annotation	NM_027984 // GO:0005737 // cytoplasm // inferred from electronic annotation /// NM_027984 // GO:0031410 // cytoplasmic vesicle // inferred from electronic annotation /// ENSMUST00000010224 // GO:0005737 // cytoplasm // inferred from electronic annotation /// ENSMUST00000010224 // GO:0031410 // cytoplasmic vesicle // inferred from electronic annotation /// BC016454 // GO:0005737 // cytoplasm // in…
6759718	4.5687	up	1.10503	-1.08675	Tns1	tensin 1	BC055076|BC052740		BC055076 // GO:0007044 // cell-substrate junction assembly // inferred from mutant phenotype /// BC055076 // GO:0016477 // cell migration // inferred from mutant phenotype /// ENSMUST00000050681 // GO:0007044 // cell-substrate junction assembly // inferred from mutant phenotype /// ENSMUST00000050681 // GO:0016477 // cell migration // inferred from mutant phenotype /// BC052740 // GO:0007044 // c…	BC055076 // GO:0003779 // actin binding // traceable author statement /// ENSMUST00000050681 // GO:0003779 // actin binding // traceable author statement /// BC052740 // GO:0003779 // actin binding // traceable author statement	BC055076 // GO:0005925 // focal adhesion // inferred from direct assay /// BC055076 // GO:0030055 // cell-substrate junction // inferred from direct assay /// ENSMUST00000050681 // GO:0005925 // focal adhesion // inferred from direct assay /// ENSMUST00000050681 // GO:0030055 // cell-substrate junction // inferred from direct assay /// BC052740 // GO:0005925 // focal adhesion // inferred from dir…
6983265	4.56038	up	1.19167	-0.99748	Bst2	bone marrow stromal cell antigen 2	BC087949	NM_198095			NM_198095 // GO:0005794 // Golgi apparatus // inferred from electronic annotation /// NM_198095 // GO:0016020 // membrane // inferred from electronic annotation /// NM_198095 // GO:0016021 // integral to membrane // inferred from reviewed computational analysis /// NM_198095 // GO:0031225 // anchored to membrane // inferred from electronic annotation /// ENSMUST00000051672 // GO:0005794 // Golgi …
6822469	4.54533	up	1.15566	-1.02873	Acox2	acyl-Coenzyme A oxidase 2, branched chain	BC021339	NM_053115	NM_053115 // GO:0006629 // lipid metabolic process // inferred from electronic annotation /// NM_053115 // GO:0006631 // fatty acid metabolic process // inferred from electronic annotation /// NM_053115 // GO:0006635 // fatty acid beta-oxidation // inferred from electronic annotation /// NM_053115 // GO:0008152 // metabolic process // inferred from electronic annotation /// ENSMUST00000022271 // …	NM_053115 // GO:0003995 // acyl-CoA dehydrogenase activity // inferred from electronic annotation /// NM_053115 // GO:0003997 // acyl-CoA oxidase activity // inferred from electronic annotation /// NM_053115 // GO:0009055 // electron carrier activity // inferred from electronic annotation /// NM_053115 // GO:0016491 // oxidoreductase activity // inferred from electronic annotation /// NM_053115 /…	NM_053115 // GO:0005777 // peroxisome // inferred from electronic annotation /// ENSMUST00000022271 // GO:0005777 // peroxisome // inferred from electronic annotation /// BC021339 // GO:0005777 // peroxisome // inferred from electronic annotation
6769180	4.52048	up	1.115	-1.06148	Abca7	ATP-binding cassette, sub-family A (ABC1), member 7	AF287141	NM_013850	NM_013850 // GO:0006810 // transport // inferred from electronic annotation /// NM_013850 // GO:0006909 // phagocytosis // inferred from electronic annotation /// ENSMUST00000043866 // GO:0006810 // transport // inferred from electronic annotation /// ENSMUST00000043866 // GO:0006909 // phagocytosis // inferred from electronic annotation /// AF287141 // GO:0006810 // transport // inferred from el…	NM_013850 // GO:0000166 // nucleotide binding // inferred from electronic annotation /// NM_013850 // GO:0005524 // ATP binding // inferred from electronic annotation /// NM_013850 // GO:0016887 // ATPase activity // inferred from electronic annotation /// NM_013850 // GO:0017111 // nucleoside-triphosphatase activity // inferred from electronic annotation /// ENSMUST00000043866 // GO:0000166 // n…	NM_013850 // GO:0005768 // endosome // inferred from electronic annotation /// NM_013850 // GO:0005794 // Golgi apparatus // inferred from electronic annotation /// NM_013850 // GO:0016020 // membrane // inferred from electronic annotation /// NM_013850 // GO:0016021 // integral to membrane // inferred from electronic annotation /// ENSMUST00000043866 // GO:0005768 // endosome // inferred from el…
6933599	4.49719	up	1.11232	-1.0567	Acacb	acetyl-Coenzyme A carboxylase beta	AY451394	NM_133904	NM_133904 // GO:0009401 // phosphoenolpyruvate-dependent sugar phosphotransferase system // inferred from reviewed computational analysis /// ENSMUST00000102582 // GO:0009401 // phosphoenolpyruvate-dependent sugar phosphotransferase system // inferred from reviewed computational analysis /// ENSMUST00000031583 // GO:0009401 // phosphoenolpyruvate-dependent sugar phosphotransferase system // infer…	NM_133904 // GO:0000166 // nucleotide binding // inferred from electronic annotation /// NM_133904 // GO:0003989 // acetyl-CoA carboxylase activity // inferred from electronic annotation /// NM_133904 // GO:0004075 // biotin carboxylase activity // inferred from reviewed computational analysis /// NM_133904 // GO:0005524 // ATP binding // inferred from electronic annotation /// NM_133904 // GO:00…	NM_133904 // GO:0009343 // biotin carboxylase complex // inferred from reviewed computational analysis /// ENSMUST00000102582 // GO:0009343 // biotin carboxylase complex // inferred from reviewed computational analysis /// ENSMUST00000031583 // GO:0009343 // biotin carboxylase complex // inferred from reviewed computational analysis /// AY451394 // GO:0009343 // biotin carboxylase complex // infe…
6998564	4.49601	up	1.12823	-1.04042	Alas1	aminolevulinic acid synthase 1	BC022110	NM_020559	NM_020559 // GO:0006783 // heme biosynthetic process // inferred from electronic annotation /// NM_020559 // GO:0008152 // metabolic process // inferred from electronic annotation /// NM_020559 // GO:0009058 // biosynthetic process // inferred from electronic annotation /// NM_020559 // GO:0033014 // tetrapyrrole biosynthetic process // inferred from electronic annotation /// ENSMUST00000112524 /…	NM_020559 // GO:0003824 // catalytic activity // inferred from electronic annotation /// NM_020559 // GO:0003870 // 5-aminolevulinate synthase activity // inferred from electronic annotation /// NM_020559 // GO:0008415 // acyltransferase activity // inferred from electronic annotation /// NM_020559 // GO:0016740 // transferase activity // inferred from electronic annotation /// NM_020559 // GO:00…	NM_020559 // GO:0005739 // mitochondrion // inferred from electronic annotation /// ENSMUST00000112524 // GO:0005739 // mitochondrion // inferred from electronic annotation /// BC022110 // GO:0005739 // mitochondrion // inferred from electronic annotation
6896351	4.47861	up	1.07881	-1.08424	Aadacl1	arylacetamide deacetylase-like 1	AK128968	NM_178772	NM_178772 // GO:0008152 // metabolic process // inferred from reviewed computational analysis /// ENSMUST00000046515 // GO:0008152 // metabolic process // inferred from reviewed computational analysis /// AK128968 // GO:0008152 // metabolic process // inferred from reviewed computational analysis	NM_178772 // GO:0003824 // catalytic activity // inferred from reviewed computational analysis /// NM_178772 // GO:0016787 // hydrolase activity // inferred from reviewed computational analysis /// ENSMUST00000046515 // GO:0003824 // catalytic activity // inferred from reviewed computational analysis /// ENSMUST00000046515 // GO:0016787 // hydrolase activity // inferred from reviewed computationa…	NM_178772 // GO:0016020 // membrane // inferred from electronic annotation /// NM_178772 // GO:0016021 // integral to membrane // inferred from electronic annotation /// ENSMUST00000046515 // GO:0016020 // membrane // inferred from electronic annotation /// ENSMUST00000046515 // GO:0016021 // integral to membrane // inferred from electronic annotation /// AK128968 // GO:0016020 // membrane // inf…
6750848	4.45315	up	1.02195	-1.13288	Sgpp2	sphingosine-1-phosphate phosphotase 2	BC049995	NM_001004173		NM_001004173 // GO:0003824 // catalytic activity // inferred from electronic annotation /// NM_001004173 // GO:0016787 // hydrolase activity // inferred from electronic annotation /// ENSMUST00000036172 // GO:0003824 // catalytic activity // inferred from electronic annotation /// ENSMUST00000036172 // GO:0016787 // hydrolase activity // inferred from electronic annotation /// BC049995 // GO:0003…	NM_001004173 // GO:0005783 // endoplasmic reticulum // inferred from electronic annotation /// NM_001004173 // GO:0016020 // membrane // inferred from electronic annotation /// NM_001004173 // GO:0016021 // integral to membrane // inferred from electronic annotation /// ENSMUST00000036172 // GO:0005783 // endoplasmic reticulum // inferred from electronic annotation /// ENSMUST00000036172 // GO:00…
6866238	4.43892	up	1.17872	-0.971491	Ccbe1	collagen and calcium binding EGF domains 1	BC103803	NM_178793	NM_178793 // GO:0006817 // phosphate transport // inferred from electronic annotation /// NM_178793 // GO:0008150 // biological_process // no biological data available /// ENSMUST00000061103 // GO:0006817 // phosphate transport // inferred from electronic annotation /// ENSMUST00000061103 // GO:0008150 // biological_process // no biological data available /// BC103803 // GO:0006817 // phosphate t…	NM_178793 // GO:0003674 // molecular_function // no biological data available /// NM_178793 // GO:0005509 // calcium ion binding // inferred from electronic annotation /// ENSMUST00000061103 // GO:0003674 // molecular_function // no biological data available /// ENSMUST00000061103 // GO:0005509 // calcium ion binding // inferred from electronic annotation /// BC103803 // GO:0003674 // molecular_f…	NM_178793 // GO:0005575 // cellular_component // no biological data available /// NM_178793 // GO:0005576 // extracellular region // inferred from electronic annotation /// NM_178793 // GO:0005737 // cytoplasm // inferred from electronic annotation /// ENSMUST00000061103 // GO:0005575 // cellular_component // no biological data available /// ENSMUST00000061103 // GO:0005576 // extracellular regio…
6898940	4.41002	up	1.08118	-1.0596	Sh3d19	SH3 domain protein D19	D89677	NM_001082414	NM_001082414 // GO:0008150 // biological_process // no biological data available /// ENSMUST00000029723 // GO:0008150 // biological_process // no biological data available /// D89677 // GO:0008150 // biological_process // no biological data available /// ENSMUST00000107664 // GO:0008150 // biological_process // no biological data available	NM_001082414 // GO:0003674 // molecular_function // no biological data available /// ENSMUST00000029723 // GO:0003674 // molecular_function // no biological data available /// D89677 // GO:0003674 // molecular_function // no biological data available /// ENSMUST00000107664 // GO:0003674 // molecular_function // no biological data available	NM_001082414 // GO:0005575 // cellular_component // no biological data available /// NM_001082414 // GO:0005737 // cytoplasm // inferred from electronic annotation /// ENSMUST00000029723 // GO:0005575 // cellular_component // no biological data available /// ENSMUST00000029723 // GO:0005737 // cytoplasm // inferred from electronic annotation /// D89677 // GO:0005575 // cellular_component // no bi…
6879646	4.40907	up	1.03522	-1.10525	Cd59a|Cd59b	CD59a antigen | CD59b antigen	U60473|BC145912	NM_001111060|NM_007652|NM_181858	NM_181858 // GO:0001971 // negative regulation of activation of membrane attack complex // inferred from direct assay /// NM_181858 // GO:0045916 // negative regulation of complement activation // inferred from direct assay /// NM_181858 // GO:0045918 // negative regulation of cytolysis // inferred from direct assay /// ENSMUST00000111130 // GO:0001971 // negative regulation of activation of memb…		NM_001111060 // GO:0005615 // extracellular space // inferred from reviewed computational analysis /// NM_001111060 // GO:0005886 // plasma membrane // inferred from electronic annotation /// NM_001111060 // GO:0016020 // membrane // inferred from electronic annotation /// NM_001111060 // GO:0031225 // anchored to membrane // inferred from electronic annotation /// NM_007652 // GO:0005615 // extr…
6801656	4.40628	up	1.0347	-1.10486	Dhrs7	dehydrogenase/reductase (SDR family) member 7	BC016189	NM_025522	NM_025522 // GO:0008152 // metabolic process // inferred from electronic annotation /// ENSMUST00000021512 // GO:0008152 // metabolic process // inferred from electronic annotation /// BC016189 // GO:0008152 // metabolic process // inferred from electronic annotation	NM_025522 // GO:0003824 // catalytic activity // inferred from electronic annotation /// NM_025522 // GO:0005488 // binding // inferred from electronic annotation /// NM_025522 // GO:0016491 // oxidoreductase activity // inferred from electronic annotation /// ENSMUST00000021512 // GO:0003824 // catalytic activity // inferred from electronic annotation /// ENSMUST00000021512 // GO:0005488 // bind…
6906564	4.40575	up	1.14226	-0.997125	9930021J17Rik	RIKEN cDNA 9930021J17 gene		NM_172682	NM_172682 // GO:0008150 // biological_process // no biological data available /// ENSMUST00000062080 // GO:0008150 // biological_process // no biological data available	NM_172682 // GO:0003674 // molecular_function // no biological data available /// ENSMUST00000062080 // GO:0003674 // molecular_function // no biological data available	NM_172682 // GO:0005575 // cellular_component // no biological data available /// ENSMUST00000062080 // GO:0005575 // cellular_component // no biological data available
6787931	4.34916	up	1.2202	-0.900535	Tgtp|OTTMUSG00000005523	T-cell specific GTPase | predicted gene, OTTMUSG00000005523	BC085259|BC022776	NM_011579	NM_011579 // GO:0006955 // immune response // non-traceable author statement /// NM_011579 // GO:0009615 // response to virus // inferred from direct assay /// ENSMUST00000046745 // GO:0006955 // immune response // non-traceable author statement /// ENSMUST00000046745 // GO:0009615 // response to virus // inferred from direct assay /// ENSMUST00000068063 // GO:0006955 // immune response // non-tr…	NM_011579 // GO:0003924 // GTPase activity // inferred from direct assay /// NM_011579 // GO:0005525 // GTP binding // inferred from sequence or structural similarity /// ENSMUST00000046745 // GO:0003924 // GTPase activity // inferred from direct assay /// ENSMUST00000046745 // GO:0005525 // GTP binding // inferred from sequence or structural similarity /// ENSMUST00000068063 // GO:0003924 // GTP…	NM_011579 // GO:0005575 // cellular_component // no biological data available /// NM_011579 // GO:0005622 // intracellular // non-traceable author statement /// ENSMUST00000046745 // GO:0005575 // cellular_component // no biological data available /// ENSMUST00000046745 // GO:0005622 // intracellular // non-traceable author statement /// ENSMUST00000068063 // GO:0005575 // cellular_component // n…
6987403	4.33819	up	1.07776	-1.03934	Ldlr	low density lipoprotein receptor	BC053041	NM_010700	NM_010700 // GO:0006629 // lipid metabolic process // inferred from genetic interaction /// NM_010700 // GO:0006810 // transport // inferred from electronic annotation /// NM_010700 // GO:0006869 // lipid transport // inferred from electronic annotation /// NM_010700 // GO:0006897 // endocytosis // inferred from electronic annotation /// NM_010700 // GO:0008202 // steroid metabolic process // inf…	NM_010700 // GO:0004872 // receptor activity // inferred from electronic annotation /// NM_010700 // GO:0005041 // low-density lipoprotein receptor activity // inferred from direct assay /// NM_010700 // GO:0005041 // low-density lipoprotein receptor activity // inferred from mutant phenotype /// NM_010700 // GO:0005319 // lipid transporter activity // inferred from electronic annotation /// NM_0…	NM_010700 // GO:0005615 // extracellular space // inferred from reviewed computational analysis /// NM_010700 // GO:0005768 // endosome // inferred from direct assay /// NM_010700 // GO:0005905 // coated pit // inferred from electronic annotation /// NM_010700 // GO:0016020 // membrane // inferred from electronic annotation /// NM_010700 // GO:0016021 // integral to membrane // inferred from revi…
6955171	4.28206	up	1.11861	-0.97969	Cml1	camello-like 1	AF163314	NM_023160	NM_023160 // GO:0001702 // gastrulation with mouth forming second // non-traceable author statement /// NM_023160 // GO:0007162 // negative regulation of cell adhesion // inferred from sequence or structural similarity /// NM_023160 // GO:0007275 // multicellular organismal development // inferred from electronic annotation /// NM_023160 // GO:0007369 // gastrulation // inferred from electronic a…	NM_023160 // GO:0008080 // N-acetyltransferase activity // non-traceable author statement /// NM_023160 // GO:0008415 // acyltransferase activity // inferred from electronic annotation /// NM_023160 // GO:0016740 // transferase activity // inferred from electronic annotation /// ENSMUST00000074332 // GO:0008080 // N-acetyltransferase activity // non-traceable author statement /// ENSMUST000000743…	NM_023160 // GO:0005615 // extracellular space // inferred from sequence or structural similarity /// NM_023160 // GO:0005743 // mitochondrial inner membrane // inferred from direct assay /// NM_023160 // GO:0005783 // endoplasmic reticulum // inferred from sequence or structural similarity /// NM_023160 // GO:0005794 // Golgi apparatus // inferred from sequence or structural similarity /// NM_02…
7014115	4.28034	up	1.08154	-1.01618	Cldn2	claudin 2	BC085494	NM_016675	NM_016675 // GO:0016338 // calcium-independent cell-cell adhesion // inferred from direct assay /// ENSMUST00000054889 // GO:0016338 // calcium-independent cell-cell adhesion // inferred from direct assay /// ENSMUST00000113021 // GO:0016338 // calcium-independent cell-cell adhesion // inferred from direct assay /// BC085494 // GO:0016338 // calcium-independent cell-cell adhesion // inferred from…	NM_016675 // GO:0005198 // structural molecule activity // inferred from electronic annotation /// NM_016675 // GO:0042802 // identical protein binding // inferred from physical interaction /// ENSMUST00000054889 // GO:0005198 // structural molecule activity // inferred from electronic annotation /// ENSMUST00000054889 // GO:0042802 // identical protein binding // inferred from physical interacti…	NM_016675 // GO:0005615 // extracellular space // inferred from reviewed computational analysis /// NM_016675 // GO:0005923 // tight junction // inferred from direct assay /// NM_016675 // GO:0016020 // membrane // inferred from electronic annotation /// NM_016675 // GO:0016021 // integral to membrane // non-traceable author statement /// NM_016675 // GO:0030054 // cell junction // inferred from …
6778358	4.27381	up	1.09731	-0.998212	Sec14l4	SEC14-like 4 (S. cerevisiae)	BC026948	NM_146013	NM_146013 // GO:0006810 // transport // inferred from electronic annotation /// ENSMUST00000019512 // GO:0006810 // transport // inferred from electronic annotation /// BC026948 // GO:0006810 // transport // inferred from electronic annotation	NM_146013 // GO:0005215 // transporter activity // inferred from electronic annotation /// NM_146013 // GO:0008289 // lipid binding // inferred from electronic annotation /// ENSMUST00000019512 // GO:0005215 // transporter activity // inferred from electronic annotation /// ENSMUST00000019512 // GO:0008289 // lipid binding // inferred from electronic annotation /// BC026948 // GO:0005215 // trans…	NM_146013 // GO:0005622 // intracellular // inferred from electronic annotation /// NM_146013 // GO:0016021 // integral to membrane // inferred from electronic annotation /// ENSMUST00000019512 // GO:0005622 // intracellular // inferred from electronic annotation /// ENSMUST00000019512 // GO:0016021 // integral to membrane // inferred from electronic annotation /// BC026948 // GO:0005622 // intra…
6892903	4.26446	up	0.987693	-1.10467	Matn4	matrilin 4	BC036558	NM_013592			NM_013592 // GO:0005576 // extracellular region // inferred from electronic annotation /// NM_013592 // GO:0005615 // extracellular space // inferred from reviewed computational analysis /// ENSMUST00000103104 // GO:0005576 // extracellular region // inferred from electronic annotation /// ENSMUST00000103104 // GO:0005615 // extracellular space // inferred from reviewed computational analysis ///…
6862586	4.26202	up	0.989804	-1.10173	Mbp	myelin basic protein	L07507	NM_010777|NM_001025245|NM_001025251|NM_001025254|NM_001025255|NM_001025256|NM_001025258|NM_001025259	NM_010777 // GO:0042552 // myelination // inferred from direct assay /// NM_001025245 // GO:0042552 // myelination // inferred from direct assay /// NM_001025251 // GO:0042552 // myelination // inferred from direct assay /// NM_001025254 // GO:0042552 // myelination // inferred from direct assay /// NM_001025255 // GO:0042552 // myelination // inferred from direct assay /// NM_001025256 // GO:004…	NM_010777 // GO:0005198 // structural molecule activity // inferred from electronic annotation /// NM_010777 // GO:0019911 // structural constituent of myelin sheath // inferred from electronic annotation /// NM_001025245 // GO:0005198 // structural molecule activity // inferred from electronic annotation /// NM_001025245 // GO:0019911 // structural constituent of myelin sheath // inferred from e…	NM_010777 // GO:0005634 // nucleus // inferred from electronic annotation /// NM_010777 // GO:0005737 // cytoplasm // inferred from electronic annotation /// NM_010777 // GO:0016020 // membrane // inferred from electronic annotation /// NM_010777 // GO:0033269 // internode region of axon // inferred from direct assay /// NM_010777 // GO:0042995 // cell projection // inferred from direct assay ///…
6952470	4.25344	up	1.29543	-0.793196	AB041803		AB041803
6754102	4.24144	up	0.98963	-1.09493	Nmnat2	nicotinamide nucleotide adenylyltransferase 2	AK129155	NM_175460	NM_175460 // GO:0009058 // biosynthetic process // inferred from electronic annotation /// NM_175460 // GO:0009435 // NAD biosynthetic process // inferred from electronic annotation /// NM_175460 // GO:0019363 // pyridine nucleotide biosynthetic process // inferred from electronic annotation /// ENSMUST00000043313 // GO:0009058 // biosynthetic process // inferred from electronic annotation /// EN…	NM_175460 // GO:0000309 // nicotinamide-nucleotide adenylyltransferase activity // inferred from electronic annotation /// NM_175460 // GO:0016740 // transferase activity // inferred from electronic annotation /// NM_175460 // GO:0016779 // nucleotidyltransferase activity // inferred from electronic annotation /// ENSMUST00000043313 // GO:0000309 // nicotinamide-nucleotide adenylyltransferase act…	NM_175460 // GO:0005737 // cytoplasm // inferred from electronic annotation /// ENSMUST00000043313 // GO:0005737 // cytoplasm // inferred from electronic annotation /// AK129155 // GO:0005737 // cytoplasm // inferred from electronic annotation
6781885	4.22875	up	1.05957	-1.02066	Gas7	growth arrest specific 7	U19860	NM_001109657|NM_008088	NM_001109657 // GO:0007275 // multicellular organismal development // inferred from electronic annotation /// NM_001109657 // GO:0007399 // nervous system development // inferred from electronic annotation /// NM_001109657 // GO:0008360 // regulation of cell shape // inferred from direct assay /// NM_001109657 // GO:0030041 // actin filament polymerization // inferred from direct assay /// NM_001…	NM_001109657 // GO:0005515 // protein binding // inferred from electronic annotation /// NM_001109657 // GO:0051015 // actin filament binding // inferred from direct assay /// NM_008088 // GO:0005515 // protein binding // inferred from electronic annotation /// NM_008088 // GO:0051015 // actin filament binding // inferred from direct assay /// ENSMUST00000041611 // GO:0005515 // protein binding /…	NM_001109657 // GO:0001726 // ruffle // inferred from direct assay /// NM_001109657 // GO:0005737 // cytoplasm // inferred from electronic annotation /// NM_001109657 // GO:0005884 // actin filament // inferred from direct assay /// NM_008088 // GO:0001726 // ruffle // inferred from direct assay /// NM_008088 // GO:0005737 // cytoplasm // inferred from electronic annotation /// NM_008088 // GO:00…
6985288	4.22534	up	1.10391	-0.975164	Marveld3	MARVEL (membrane-associating) domain containing 3	BC025851	NM_028584|NM_212447			NM_028584 // GO:0016020 // membrane // inferred from electronic annotation /// NM_028584 // GO:0016021 // integral to membrane // inferred from reviewed computational analysis /// NM_212447 // GO:0016020 // membrane // inferred from electronic annotation /// NM_212447 // GO:0016021 // integral to membrane // inferred from reviewed computational analysis /// ENSMUST00000051430 // GO:0016020 // mem…
6785641	4.22017	up	1.02435	-1.05295	1700020C11Rik	RIKEN cDNA 1700020C11 gene	BC019205	NM_026443	NM_026443 // GO:0006915 // apoptosis // inferred from electronic annotation /// NM_026443 // GO:0007006 // mitochondrial membrane organization and biogenesis // inferred from sequence or structural similarity /// NM_026443 // GO:0015976 // carbon utilization // inferred from electronic annotation /// ENSMUST00000004868 // GO:0006915 // apoptosis // inferred from electronic annotation /// ENSMUST0…	NM_026443 // GO:0003674 // molecular_function // no biological data available /// NM_026443 // GO:0004089 // carbonate dehydratase activity // inferred from electronic annotation /// NM_026443 // GO:0008270 // zinc ion binding // inferred from electronic annotation /// ENSMUST00000004868 // GO:0003674 // molecular_function // no biological data available /// ENSMUST00000004868 // GO:0004089 // ca…	NM_026443 // GO:0005739 // mitochondrion // inferred from sequence or structural similarity /// ENSMUST00000004868 // GO:0005739 // mitochondrion // inferred from sequence or structural similarity /// BC019205 // GO:0005739 // mitochondrion // inferred from sequence or structural similarity
6874979	4.21824	up	1.07068	-1.00596	Prkcq	protein kinase C, theta	D11091	NM_008859	NM_008859 // GO:0006468 // protein amino acid phosphorylation // inferred from direct assay /// NM_008859 // GO:0007242 // intracellular signaling cascade // inferred from mutant phenotype /// NM_008859 // GO:0042102 // positive regulation of T cell proliferation // inferred from mutant phenotype /// NM_008859 // GO:0045086 // positive regulation of interleukin-2 biosynthetic process // inferred …	NM_008859 // GO:0000166 // nucleotide binding // inferred from electronic annotation /// NM_008859 // GO:0000287 // magnesium ion binding // inferred from electronic annotation /// NM_008859 // GO:0004672 // protein kinase activity // inferred from electronic annotation /// NM_008859 // GO:0004674 // protein serine/threonine kinase activity // inferred from electronic annotation /// NM_008859 // …	NM_008859 // GO:0001772 // immunological synapse // inferred from direct assay /// NM_008859 // GO:0005737 // cytoplasm // inferred from direct assay /// NM_008859 // GO:0005886 // plasma membrane // inferred from direct assay /// ENSMUST00000028118 // GO:0001772 // immunological synapse // inferred from direct assay /// ENSMUST00000028118 // GO:0005737 // cytoplasm // inferred from direct assay …
6915844	4.21788	up	0.994776	-1.08174	Dnajc6	DnaJ (Hsp40) homolog, subfamily C, member 6	BC060734	NM_198412	NM_198412 // GO:0016311 // dephosphorylation // inferred from electronic annotation /// ENSMUST00000094953 // GO:0016311 // dephosphorylation // inferred from electronic annotation /// ENSMUST00000106930 // GO:0016311 // dephosphorylation // inferred from electronic annotation /// BC060734 // GO:0016311 // dephosphorylation // inferred from electronic annotation /// ENSMUST00000106933 // GO:00163…	NM_198412 // GO:0004721 // phosphoprotein phosphatase activity // inferred from electronic annotation /// NM_198412 // GO:0004725 // protein tyrosine phosphatase activity // inferred from electronic annotation /// NM_198412 // GO:0016787 // hydrolase activity // inferred from electronic annotation /// NM_198412 // GO:0016791 // phosphoric monoester hydrolase activity // inferred from electronic a…
6969028	4.21757	up	1.13773	-0.938681	Fah	fumarylacetoacetate hydrolase	M84145	NM_010176	NM_010176 // GO:0006527 // arginine catabolic process // inferred from mutant phenotype /// NM_010176 // GO:0006559 // L-phenylalanine catabolic process // inferred from electronic annotation /// NM_010176 // GO:0006572 // tyrosine catabolic process // inferred from electronic annotation /// NM_010176 // GO:0008152 // metabolic process // inferred from electronic annotation /// NM_010176 // GO:00…	NM_010176 // GO:0000287 // magnesium ion binding // inferred from electronic annotation /// NM_010176 // GO:0003824 // catalytic activity // inferred from electronic annotation /// NM_010176 // GO:0004334 // fumarylacetoacetase activity // inferred from mutant phenotype /// NM_010176 // GO:0005509 // calcium ion binding // inferred from electronic annotation /// NM_010176 // GO:0016787 // hydrola…
6991362	4.2129	up	0.924983	-1.14983	Plscr2	phospholipid scramblase 2	BC011299	NM_008880		NM_008880 // GO:0005509 // calcium ion binding // inferred from electronic annotation /// NM_008880 // GO:0005515 // protein binding // inferred from physical interaction /// ENSMUST00000034932 // GO:0005509 // calcium ion binding // inferred from electronic annotation /// ENSMUST00000034932 // GO:0005515 // protein binding // inferred from physical interaction /// BC011299 // GO:0005509 // calci…	NM_008880 // GO:0016020 // membrane // inferred from electronic annotation /// NM_008880 // GO:0016021 // integral to membrane // inferred from electronic annotation /// ENSMUST00000034932 // GO:0016020 // membrane // inferred from electronic annotation /// ENSMUST00000034932 // GO:0016021 // integral to membrane // inferred from electronic annotation /// BC011299 // GO:0016020 // membrane // inf…
6971316	4.18763	up	0.987982	-1.07815	Mvp	major vault protein	AF210456	NM_080638		NM_080638 // GO:0005509 // calcium ion binding // inferred from reviewed computational analysis /// ENSMUST00000032919 // GO:0005509 // calcium ion binding // inferred from reviewed computational analysis /// AF210456 // GO:0005509 // calcium ion binding // inferred from reviewed computational analysis	NM_080638 // GO:0005737 // cytoplasm // inferred from electronic annotation /// NM_080638 // GO:0030529 // ribonucleoprotein complex // inferred from electronic annotation /// ENSMUST00000032919 // GO:0005737 // cytoplasm // inferred from electronic annotation /// ENSMUST00000032919 // GO:0030529 // ribonucleoprotein complex // inferred from electronic annotation /// AF210456 // GO:0005737 // cyt…
6855526	4.18326	up	1.13667	-0.927953	Enpp4	ectonucleotide pyrophosphatase/phosphodiesterase 4	BC027749	NM_199016	NM_199016 // GO:0008152 // metabolic process // inferred from electronic annotation /// ENSMUST00000024757 // GO:0008152 // metabolic process // inferred from electronic annotation /// BC027749 // GO:0008152 // metabolic process // inferred from electronic annotation /// ENSMUST00000113579 // GO:0008152 // metabolic process // inferred from electronic annotation	NM_199016 // GO:0003824 // catalytic activity // inferred from electronic annotation /// NM_199016 // GO:0016787 // hydrolase activity // inferred from electronic annotation /// NM_199016 // GO:0016791 // phosphoric monoester hydrolase activity // inferred from electronic annotation /// ENSMUST00000024757 // GO:0003824 // catalytic activity // inferred from electronic annotation /// ENSMUST000000…	NM_199016 // GO:0016020 // membrane // inferred from electronic annotation /// NM_199016 // GO:0016021 // integral to membrane // inferred from electronic annotation /// ENSMUST00000024757 // GO:0016020 // membrane // inferred from electronic annotation /// ENSMUST00000024757 // GO:0016021 // integral to membrane // inferred from electronic annotation /// BC027749 // GO:0016020 // membrane // inf…
7017419	4.18015	up	1.06964	-0.993912	Ids	iduronate 2-sulfatase	L07921	NM_010498|NM_001038990|NM_001038991	NM_010498 // GO:0008152 // metabolic process // inferred from electronic annotation /// NM_001038990 // GO:0008152 // metabolic process // inferred from electronic annotation /// NM_001038991 // GO:0008152 // metabolic process // inferred from electronic annotation /// ENSMUST00000101509 // GO:0008152 // metabolic process // inferred from electronic annotation /// ENSMUST00000114633 // GO:0008152…	NM_010498 // GO:0004423 // iduronate-2-sulfatase activity // inferred from electronic annotation /// NM_010498 // GO:0005509 // calcium ion binding // inferred from electronic annotation /// NM_010498 // GO:0005515 // protein binding // inferred from physical interaction /// NM_010498 // GO:0008484 // sulfuric ester hydrolase activity // inferred from sequence or structural similarity /// NM_0104…	NM_010498 // GO:0005615 // extracellular space // inferred from reviewed computational analysis /// NM_010498 // GO:0005764 // lysosome // inferred from electronic annotation /// NM_010498 // GO:0016021 // integral to membrane // inferred from reviewed computational analysis /// NM_001038990 // GO:0005615 // extracellular space // inferred from reviewed computational analysis /// NM_001038990 // …
6824681	4.16142	up	1.14062	-0.916458	Olfr1507	olfactory receptor 1507	BC119163	NM_020512	NM_020512 // GO:0007165 // signal transduction // inferred from electronic annotation /// NM_020512 // GO:0007186 // G-protein coupled receptor protein signaling pathway // inferred from sequence or structural similarity /// NM_020512 // GO:0007608 // sensory perception of smell // inferred from sequence or structural similarity /// NM_020512 // GO:0050896 // response to stimulus // inferred from…	NM_020512 // GO:0004871 // signal transducer activity // inferred from electronic annotation /// NM_020512 // GO:0004872 // receptor activity // inferred from electronic annotation /// NM_020512 // GO:0004930 // G-protein coupled receptor activity // inferred from electronic annotation /// NM_020512 // GO:0004984 // olfactory receptor activity // inferred from sequence or structural similarity //…	NM_020512 // GO:0016020 // membrane // inferred from electronic annotation /// NM_020512 // GO:0016021 // integral to membrane // inferred from sequence or structural similarity /// ENSMUST00000073571 // GO:0016020 // membrane // inferred from electronic annotation /// ENSMUST00000073571 // GO:0016021 // integral to membrane // inferred from sequence or structural similarity /// BC119163 // GO:00…
6978390	4.15128	up	1.27918	-0.774375	Ndrg4	N-myc downstream regulated gene 4	BC006595	NM_145602	NM_145602 // GO:0007275 // multicellular organismal development // inferred from electronic annotation /// ENSMUST00000080666 // GO:0007275 // multicellular organismal development // inferred from electronic annotation /// BC006595 // GO:0007275 // multicellular organismal development // inferred from electronic annotation /// ENSMUST00000041318 // GO:0007275 // multicellular organismal developme…
6926882	4.13399	up	1.00184	-1.0457	Fbxo44|LOC100044875	F-box protein 44 | similar to F-box protein 44	BC028884	NM_173401	NM_173401 // GO:0006512 // ubiquitin cycle // inferred from electronic annotation /// NM_173401 // GO:0030163 // protein catabolic process // inferred from electronic annotation /// BC028884 // GO:0006512 // ubiquitin cycle // inferred from electronic annotation /// BC028884 // GO:0030163 // protein catabolic process // inferred from electronic annotation /// ENSMUST00000105704 // GO:0006512 // u…	NM_173401 // GO:0005515 // protein binding // inferred from electronic annotation /// BC028884 // GO:0005515 // protein binding // inferred from electronic annotation /// ENSMUST00000105704 // GO:0005515 // protein binding // inferred from electronic annotation /// ENSMUST00000057907 // GO:0005515 // protein binding // inferred from electronic annotation /// ENSMUST00000105705 // GO:0005515 // pr…
6806435	4.13143	up	1.07495	-0.97169	Gcnt2	glucosaminyl (N-acetyl) transferase 2, I-branching enzyme	BC094572	NM_023887|NM_133219|NM_008105		NM_023887 // GO:0008109 // N-acetyllactosaminide beta-1,6-N-acetylglucosaminyltransferase activity // inferred from electronic annotation /// NM_023887 // GO:0008375 // acetylglucosaminyltransferase activity // inferred from direct assay /// NM_023887 // GO:0016740 // transferase activity // inferred from electronic annotation /// NM_023887 // GO:0016757 // transferase activity, transferring glyc…	NM_023887 // GO:0005794 // Golgi apparatus // inferred from electronic annotation /// NM_023887 // GO:0016020 // membrane // inferred from electronic annotation /// NM_023887 // GO:0016021 // integral to membrane // inferred from electronic annotation /// NM_133219 // GO:0005794 // Golgi apparatus // inferred from electronic annotation /// NM_133219 // GO:0016020 // membrane // inferred from elec…
6907246	4.09317	up	1.24708	-0.786136	Hist2h3c1|Hist2h3c2|Hist1h3f|Hist1h3c|Hist1h3d|Hist1h3b|Hist1h3e|Hist2h3b	histone cluster 2, H3c1 | histone cluster 2, H3c2 | histone cluster 1, H3f | histone cluster 1, H3c | histone cluster 1, H3d | histone cluster 1, H3b | histone cluster 1, H3e | histone cluster 2, H3b	BC015270	NM_178216|NM_054045	NM_178216 // GO:0006334 // nucleosome assembly // inferred from electronic annotation /// NM_054045 // GO:0006334 // nucleosome assembly // inferred from electronic annotation /// BC015270 // GO:0006334 // nucleosome assembly // inferred from electronic annotation /// ENSMUST00000091711 // GO:0006334 // nucleosome assembly // inferred from electronic annotation /// ENSMUST00000091711 // GO:000633…	NM_178216 // GO:0003677 // DNA binding // inferred from electronic annotation /// NM_054045 // GO:0003677 // DNA binding // inferred from electronic annotation /// BC015270 // GO:0003677 // DNA binding // inferred from electronic annotation /// ENSMUST00000091711 // GO:0003677 // DNA binding // inferred from electronic annotation /// ENSMUST00000091711 // GO:0003677 // DNA binding // inferred fro…	NM_178216 // GO:0000786 // nucleosome // inferred from electronic annotation /// NM_178216 // GO:0005634 // nucleus // inferred from electronic annotation /// NM_178216 // GO:0005694 // chromosome // inferred from electronic annotation /// NM_054045 // GO:0000786 // nucleosome // inferred from electronic annotation /// NM_054045 // GO:0005634 // nucleus // inferred from electronic annotation /// …
6790124	4.06436	up	0.968098	-1.05493	Myo1d	myosin ID		NM_177390	NM_177390 // GO:0007010 // cytoskeleton organization and biogenesis // inferred from electronic annotation /// ENSMUST00000041065 // GO:0007010 // cytoskeleton organization and biogenesis // inferred from electronic annotation /// ENSMUST00000070997 // GO:0007010 // cytoskeleton organization and biogenesis // inferred from electronic annotation	NM_177390 // GO:0000166 // nucleotide binding // inferred from electronic annotation /// NM_177390 // GO:0003774 // motor activity // inferred from reviewed computational analysis /// NM_177390 // GO:0003779 // actin binding // inferred from electronic annotation /// NM_177390 // GO:0005516 // calmodulin binding // inferred from electronic annotation /// NM_177390 // GO:0005524 // ATP binding // …	NM_177390 // GO:0005856 // cytoskeleton // inferred from electronic annotation /// NM_177390 // GO:0016459 // myosin complex // inferred from reviewed computational analysis /// ENSMUST00000041065 // GO:0005856 // cytoskeleton // inferred from electronic annotation /// ENSMUST00000041065 // GO:0016459 // myosin complex // inferred from reviewed computational analysis /// ENSMUST00000070997 // GO:…
6839231	4.05501	up	0.97794	-1.04176	Abat	4-aminobutyrate aminotransferase	BC058079	NM_172961	NM_172961 // GO:0009448 // gamma-aminobutyric acid metabolic process // inferred from electronic annotation /// NM_172961 // GO:0042135 // neurotransmitter catabolic process // inferred from electronic annotation /// NM_172961 // GO:0048148 // behavioral response to cocaine // inferred from mutant phenotype /// ENSMUST00000065987 // GO:0009448 // gamma-aminobutyric acid metabolic process // infer…	NM_172961 // GO:0003824 // catalytic activity // inferred from electronic annotation /// NM_172961 // GO:0003867 // 4-aminobutyrate transaminase activity // inferred from electronic annotation /// NM_172961 // GO:0008483 // transaminase activity // inferred from electronic annotation /// NM_172961 // GO:0016740 // transferase activity // inferred from electronic annotation /// NM_172961 // GO:003…	NM_172961 // GO:0005739 // mitochondrion // inferred from direct assay /// ENSMUST00000065987 // GO:0005739 // mitochondrion // inferred from direct assay /// BC058079 // GO:0005739 // mitochondrion // inferred from direct assay /// ENSMUST00000115839 // GO:0005739 // mitochondrion // inferred from direct assay /// ENSMUST00000115838 // GO:0005739 // mitochondrion // inferred from direct assay
6880639	4.03324	up	0.961433	-1.05051	Ckmt1	creatine kinase, mitochondrial 1, ubiquitous	BC025976	NM_009897		NM_009897 // GO:0000166 // nucleotide binding // inferred from electronic annotation /// NM_009897 // GO:0003824 // catalytic activity // inferred from electronic annotation /// NM_009897 // GO:0004111 // creatine kinase activity // inferred from electronic annotation /// NM_009897 // GO:0005524 // ATP binding // inferred from electronic annotation /// NM_009897 // GO:0016301 // kinase activity /…	NM_009897 // GO:0005615 // extracellular space // inferred from reviewed computational analysis /// NM_009897 // GO:0005739 // mitochondrion // inferred from direct assay /// NM_009897 // GO:0005739 // mitochondrion // inferred from electronic annotation /// NM_009897 // GO:0016020 // membrane // inferred from electronic annotation /// ENSMUST00000078222 // GO:0005615 // extracellular space // in…
6973586	4.02886	up	0.959183	-1.05119	Apoc1|Gcc1	apolipoprotein C-I | golgi coiled coil 1	BC019398|BC021462	NM_007469|NM_001110009	NM_007469 // GO:0006810 // transport // inferred from electronic annotation /// NM_007469 // GO:0006869 // lipid transport // inferred from electronic annotation /// NM_007469 // GO:0042157 // lipoprotein metabolic process // inferred from electronic annotation /// NM_001110009 // GO:0006810 // transport // inferred from electronic annotation /// NM_001110009 // GO:0006869 // lipid transport // i…	NM_007469 // GO:0005319 // lipid transporter activity // inferred from electronic annotation /// NM_001110009 // GO:0005319 // lipid transporter activity // inferred from electronic annotation /// ENSMUST00000045035 // GO:0005319 // lipid transporter activity // inferred from electronic annotation /// ENSMUST00000108451 // GO:0005319 // lipid transporter activity // inferred from electronic annot…	NM_007469 // GO:0005576 // extracellular region // inferred from electronic annotation /// NM_007469 // GO:0005615 // extracellular space // inferred from reviewed computational analysis /// NM_001110009 // GO:0005576 // extracellular region // inferred from electronic annotation /// NM_001110009 // GO:0005615 // extracellular space // inferred from reviewed computational analysis /// ENSMUST0000…
6789420	4.02662	up	0.905284	-1.10429	Cxcl16	chemokine (C-X-C motif) ligand 16	BC019961	NM_023158	NM_023158 // GO:0006935 // chemotaxis // inferred from electronic annotation /// NM_023158 // GO:0006955 // immune response // inferred from electronic annotation /// ENSMUST00000019064 // GO:0006935 // chemotaxis // inferred from electronic annotation /// ENSMUST00000019064 // GO:0006955 // immune response // inferred from electronic annotation /// BC019961 // GO:0006935 // chemotaxis // inferre…	NM_023158 // GO:0005041 // low-density lipoprotein receptor activity // inferred from direct assay /// NM_023158 // GO:0005044 // scavenger receptor activity // inferred from direct assay /// NM_023158 // GO:0005125 // cytokine activity // inferred from electronic annotation /// NM_023158 // GO:0008009 // chemokine activity // inferred from direct assay /// ENSMUST00000019064 // GO:0005041 // low…	NM_023158 // GO:0005576 // extracellular region // inferred from electronic annotation /// NM_023158 // GO:0005615 // extracellular space // inferred from electronic annotation /// NM_023158 // GO:0016020 // membrane // inferred from electronic annotation /// NM_023158 // GO:0016021 // integral to membrane // inferred from electronic annotation /// ENSMUST00000019064 // GO:0005576 // extracellula…
6988604	4.02442	up	1.03024	-0.978544	Usp2	ubiquitin specific peptidase 2	AY255637	NM_198092|NM_016808|NM_198091	NM_198092 // GO:0006511 // ubiquitin-dependent protein catabolic process // inferred from electronic annotation /// NM_198092 // GO:0006512 // ubiquitin cycle // inferred from electronic annotation /// NM_016808 // GO:0006511 // ubiquitin-dependent protein catabolic process // inferred from electronic annotation /// NM_016808 // GO:0006512 // ubiquitin cycle // inferred from electronic annotation…	NM_198092 // GO:0004221 // ubiquitin thiolesterase activity // inferred from electronic annotation /// NM_198092 // GO:0008233 // peptidase activity // inferred from electronic annotation /// NM_198092 // GO:0008234 // cysteine-type peptidase activity // inferred from electronic annotation /// NM_198092 // GO:0016787 // hydrolase activity // inferred from electronic annotation /// NM_016808 // GO…	NM_198092 // GO:0005737 // cytoplasm // inferred from electronic annotation /// NM_016808 // GO:0005737 // cytoplasm // inferred from electronic annotation /// NM_198091 // GO:0005737 // cytoplasm // inferred from electronic annotation /// ENSMUST00000034508 // GO:0005737 // cytoplasm // inferred from electronic annotation /// ENSMUST00000114830 // GO:0005737 // cytoplasm // inferred from electro…
6830505	4.01012	up	0.870948	-1.1327	Depdc6	DEP domain containing 6		NM_001037937|NM_145470	NM_001037937 // GO:0007242 // intracellular signaling cascade // inferred from reviewed computational analysis /// NM_145470 // GO:0007242 // intracellular signaling cascade // inferred from reviewed computational analysis /// ENSMUST00000096433 // GO:0007242 // intracellular signaling cascade // inferred from reviewed computational analysis /// ENSMUST00000023056 // GO:0007242 // intracellular s…	NM_001037937 // GO:0005515 // protein binding // inferred from reviewed computational analysis /// NM_145470 // GO:0005515 // protein binding // inferred from reviewed computational analysis /// ENSMUST00000096433 // GO:0005515 // protein binding // inferred from reviewed computational analysis /// ENSMUST00000023056 // GO:0005515 // protein binding // inferred from reviewed computational analysi…
6825688	4.00012	up	1.08068	-0.919369	Slc39a14	solute carrier family 39 (zinc transporter), member 14	AB177995	NM_144808	NM_144808 // GO:0006810 // transport // inferred from electronic annotation /// NM_144808 // GO:0006811 // ion transport // inferred from electronic annotation /// NM_144808 // GO:0006826 // iron ion transport // inferred from direct assay /// NM_144808 // GO:0006829 // zinc ion transport // inferred from direct assay /// NM_144808 // GO:0030001 // metal ion transport // inferred from electronic …	NM_144808 // GO:0005385 // zinc ion transmembrane transporter activity // inferred from direct assay /// NM_144808 // GO:0008270 // zinc ion binding // inferred from electronic annotation /// NM_144808 // GO:0015093 // ferrous iron transmembrane transporter activity // inferred from direct assay /// NM_144808 // GO:0046873 // metal ion transmembrane transporter activity // inferred from electroni…	NM_144808 // GO:0005886 // plasma membrane // inferred from direct assay /// NM_144808 // GO:0016020 // membrane // inferred from electronic annotation /// NM_144808 // GO:0016021 // integral to membrane // inferred from electronic annotation /// ENSMUST00000068044 // GO:0005886 // plasma membrane // inferred from direct assay /// ENSMUST00000068044 // GO:0016020 // membrane // inferred from elec…
6765307	3.98837	up	0.9995	-0.996298	Sertad4	SERTA domain containing 4	BC060251	NM_198247
6868652	3.95885	up	0.929824	-1.05526	Ldhb	lactate dehydrogenase B	BC046755	NM_008492	NM_008492 // GO:0005975 // carbohydrate metabolic process // inferred from electronic annotation /// NM_008492 // GO:0006096 // glycolysis // inferred from electronic annotation /// NM_008492 // GO:0019642 // anaerobic glycolysis // inferred from electronic annotation /// NM_008492 // GO:0044262 // cellular carbohydrate metabolic process // inferred from electronic annotation /// ENSMUST000000323…	NM_008492 // GO:0003824 // catalytic activity // inferred from electronic annotation /// NM_008492 // GO:0004459 // L-lactate dehydrogenase activity // inferred from direct assay /// NM_008492 // GO:0016491 // oxidoreductase activity // inferred from electronic annotation /// NM_008492 // GO:0016616 // oxidoreductase activity, acting on the CH-OH group of donors, NAD or NADP as acceptor // inferr…	NM_008492 // GO:0005737 // cytoplasm // inferred from electronic annotation /// ENSMUST00000032373 // GO:0005737 // cytoplasm // inferred from electronic annotation /// BC046755 // GO:0005737 // cytoplasm // inferred from electronic annotation
6986056	3.94991	up	1.26007	-0.72175	Pgbd5	piggyBac transposable element derived 5	BC094384	NM_171824
6880087	3.94893	up	1.09991	-0.881552	Fmn1	formin 1	X53599	NM_010230|NM_001043322	NM_010230 // GO:0016043 // cellular component organization and biogenesis // inferred from electronic annotation /// NM_010230 // GO:0030036 // actin cytoskeleton organization and biogenesis // inferred from electronic annotation /// NM_010230 // GO:0030838 // positive regulation of actin filament polymerization // inferred from direct assay /// NM_010230 // GO:0051127 // positive regulation of a…	NM_010230 // GO:0003677 // DNA binding // inferred from direct assay /// NM_010230 // GO:0003779 // actin binding // inferred from electronic annotation /// NM_010230 // GO:0005515 // protein binding // inferred from physical interaction /// NM_001043322 // GO:0003677 // DNA binding // inferred from direct assay /// NM_001043322 // GO:0003779 // actin binding // inferred from electronic annotatio…	NM_010230 // GO:0005634 // nucleus // inferred from electronic annotation /// NM_010230 // GO:0005737 // cytoplasm // inferred from electronic annotation /// NM_010230 // GO:0005912 // adherens junction // inferred from physical interaction /// NM_010230 // GO:0015629 // actin cytoskeleton // inferred from electronic annotation /// NM_010230 // GO:0016020 // membrane // inferred from electronic a…
6859971	3.93041	up	1.1246	-0.850078	Reep2	receptor accessory protein 2	BC020184	NM_144865			NM_144865 // GO:0016020 // membrane // inferred from electronic annotation /// NM_144865 // GO:0016021 // integral to membrane // inferred from electronic annotation /// ENSMUST00000043484 // GO:0016020 // membrane // inferred from electronic annotation /// ENSMUST00000043484 // GO:0016021 // integral to membrane // inferred from electronic annotation /// BC020184 // GO:0016020 // membrane // inf…
6979919	3.92215	up	0.99959	-0.972055	Slc35f3	solute carrier family 35, member F3	BC115965	NM_175434	NM_175434 // GO:0006810 // transport // inferred from electronic annotation /// ENSMUST00000108759 // GO:0006810 // transport // inferred from electronic annotation /// BC115965 // GO:0006810 // transport // inferred from electronic annotation	NM_175434 // GO:0004867 // serine-type endopeptidase inhibitor activity // inferred from reviewed computational analysis /// ENSMUST00000108759 // GO:0004867 // serine-type endopeptidase inhibitor activity // inferred from reviewed computational analysis /// BC115965 // GO:0004867 // serine-type endopeptidase inhibitor activity // inferred from reviewed computational analysis	NM_175434 // GO:0016020 // membrane // inferred from electronic annotation /// NM_175434 // GO:0016021 // integral to membrane // inferred from reviewed computational analysis /// ENSMUST00000108759 // GO:0016020 // membrane // inferred from electronic annotation /// ENSMUST00000108759 // GO:0016021 // integral to membrane // inferred from reviewed computational analysis /// BC115965 // GO:001602…
6776872	3.92019	up	1.34835	-0.622578	Syt1	synaptotagmin I	BC048187	NM_009306	NM_009306 // GO:0006810 // transport // inferred from electronic annotation /// NM_009306 // GO:0007269 // neurotransmitter secretion // inferred from direct assay /// ENSMUST00000105276 // GO:0006810 // transport // inferred from electronic annotation /// ENSMUST00000105276 // GO:0007269 // neurotransmitter secretion // inferred from direct assay /// ENSMUST00000064054 // GO:0006810 // transport…	NM_009306 // GO:0005215 // transporter activity // inferred from electronic annotation /// NM_009306 // GO:0005509 // calcium ion binding // inferred from direct assay /// NM_009306 // GO:0005544 // calcium-dependent phospholipid binding // traceable author statement /// NM_009306 // GO:0046872 // metal ion binding // inferred from electronic annotation /// NM_009306 // GO:0048306 // calcium-depe…	NM_009306 // GO:0005737 // cytoplasm // not recorded /// NM_009306 // GO:0005886 // plasma membrane // traceable author statement /// NM_009306 // GO:0008021 // synaptic vesicle // inferred from electronic annotation /// NM_009306 // GO:0016020 // membrane // inferred from electronic annotation /// NM_009306 // GO:0016021 // integral to membrane // inferred from reviewed computational analysis //…
6846468	3.91837	up	0.982295	-0.987959	Col8a1	collagen, type VIII, alpha 1	BC011061	NM_007739	NM_007739 // GO:0006817 // phosphate transport // inferred from electronic annotation /// NM_007739 // GO:0007155 // cell adhesion // inferred from electronic annotation /// NM_007739 // GO:0048593 // camera-type eye morphogenesis // inferred from genetic interaction /// NM_007739 // GO:0050673 // epithelial cell proliferation // inferred from genetic interaction /// ENSMUST00000089332 // GO:0006…	NM_007739 // GO:0005198 // structural molecule activity // inferred from electronic annotation /// NM_007739 // GO:0005515 // protein binding // inferred from electronic annotation /// NM_007739 // GO:0030020 // extracellular matrix structural constituent conferring tensile strength // inferred from electronic annotation /// ENSMUST00000089332 // GO:0005198 // structural molecule activity // infe…	NM_007739 // GO:0005576 // extracellular region // inferred from electronic annotation /// NM_007739 // GO:0005578 // proteinaceous extracellular matrix // inferred from electronic annotation /// NM_007739 // GO:0005581 // collagen // inferred from electronic annotation /// NM_007739 // GO:0005604 // basement membrane // inferred from electronic annotation /// NM_007739 // GO:0005615 // extracell…
6837375	3.87533	up	0.953321	-1.001	Cyp2d22	cytochrome P450, family 2, subfamily d, polypeptide 22	BC016256	NM_019823		NM_019823 // GO:0004497 // monooxygenase activity // inferred from electronic annotation /// NM_019823 // GO:0005506 // iron ion binding // inferred from electronic annotation /// NM_019823 // GO:0016491 // oxidoreductase activity // inferred from electronic annotation /// NM_019823 // GO:0046872 // metal ion binding // inferred from electronic annotation /// ENSMUST00000023083 // GO:0004497 // m…	NM_019823 // GO:0005737 // cytoplasm // inferred from direct assay /// NM_019823 // GO:0005783 // endoplasmic reticulum // inferred from reviewed computational analysis /// NM_019823 // GO:0005792 // microsome // inferred from reviewed computational analysis /// NM_019823 // GO:0016020 // membrane // inferred from reviewed computational analysis /// NM_019823 // GO:0016021 // integral to membrane…
6785550	3.8731	up	0.993997	-0.959491	Fn3k	fructosamine 3 kinase	BC054374	NM_001038699|NM_022014	NM_001038699 // GO:0030389 // fructosamine metabolic process // inferred from direct assay /// NM_022014 // GO:0030389 // fructosamine metabolic process // inferred from direct assay /// ENSMUST00000026175 // GO:0030389 // fructosamine metabolic process // inferred from direct assay /// ENSMUST00000103014 // GO:0030389 // fructosamine metabolic process // inferred from direct assay /// BC054374 /…	NM_001038699 // GO:0016301 // kinase activity // inferred from electronic annotation /// NM_001038699 // GO:0016740 // transferase activity // inferred from electronic annotation /// NM_001038699 // GO:0030387 // fructosamine-3-kinase activity // inferred from direct assay /// NM_022014 // GO:0016301 // kinase activity // inferred from electronic annotation /// NM_022014 // GO:0016740 // transfer…	NM_001038699 // GO:0005625 // soluble fraction // inferred from sequence or structural similarity /// NM_001038699 // GO:0005829 // cytosol // inferred from sequence or structural similarity /// NM_022014 // GO:0005625 // soluble fraction // inferred from sequence or structural similarity /// NM_022014 // GO:0005829 // cytosol // inferred from sequence or structural similarity /// ENSMUST00000026…
6945026	3.87056	up	0.927011	-1.02553	Tspan33	tetraspanin 33	AF276890	NM_146173			NM_146173 // GO:0016020 // membrane // inferred from electronic annotation /// NM_146173 // GO:0016021 // integral to membrane // inferred from reviewed computational analysis /// ENSMUST00000115250 // GO:0016020 // membrane // inferred from electronic annotation /// ENSMUST00000115250 // GO:0016021 // integral to membrane // inferred from reviewed computational analysis /// AF276890 // GO:001602…
6921985	3.86582	up	1.01537	-0.935406	D630039A03Rik	RIKEN cDNA D630039A03 gene	BC095953|BC030929
6837818	3.86153	up	0.97971	-0.969464	Cpt1b|Chkb-cpt1b	carnitine palmitoyltransferase 1b, muscle | choline kinase beta, carnitine palmitoyltransferase 1b, muscle transcription unit	AF017174	NM_009948|NR_004843	NM_009948 // GO:0006629 // lipid metabolic process // inferred from electronic annotation /// NM_009948 // GO:0006631 // fatty acid metabolic process // inferred from reviewed computational analysis /// NM_009948 // GO:0006810 // transport // inferred from reviewed computational analysis /// NM_009948 // GO:0015909 // long-chain fatty acid transport // traceable author statement /// ENSMUST000001…	NM_009948 // GO:0004095 // carnitine O-palmitoyltransferase activity // traceable author statement /// NM_009948 // GO:0008415 // acyltransferase activity // inferred from electronic annotation /// NM_009948 // GO:0016301 // kinase activity // inferred from electronic annotation /// NM_009948 // GO:0016740 // transferase activity // inferred from electronic annotation /// ENSMUST00000109313 // GO…	NM_009948 // GO:0005739 // mitochondrion // inferred from direct assay /// NM_009948 // GO:0005739 // mitochondrion // inferred from reviewed computational analysis /// NM_009948 // GO:0005741 // mitochondrial outer membrane // traceable author statement /// NM_009948 // GO:0016020 // membrane // inferred from electronic annotation /// NM_009948 // GO:0016021 // integral to membrane // inferred f…
6952679	3.85935	up	0.972239	-0.976121	Slc13a4	solute carrier family 13 (sodium/sulfate symporters), member 4	BC089161	NM_172892	NM_172892 // GO:0006814 // sodium ion transport // inferred from reviewed computational analysis /// ENSMUST00000031868 // GO:0006814 // sodium ion transport // inferred from reviewed computational analysis /// BC089161 // GO:0006814 // sodium ion transport // inferred from reviewed computational analysis	NM_172892 // GO:0005215 // transporter activity // inferred from reviewed computational analysis /// ENSMUST00000031868 // GO:0005215 // transporter activity // inferred from reviewed computational analysis /// BC089161 // GO:0005215 // transporter activity // inferred from reviewed computational analysis	NM_172892 // GO:0016020 // membrane // inferred from reviewed computational analysis /// NM_172892 // GO:0016021 // integral to membrane // inferred from electronic annotation /// ENSMUST00000031868 // GO:0016020 // membrane // inferred from reviewed computational analysis /// ENSMUST00000031868 // GO:0016021 // integral to membrane // inferred from electronic annotation /// BC089161 // GO:001602…
6999404	3.84805	up	0.965339	-0.978791	Plcd1	phospholipase C, delta 1	BC015249	NM_019676	NM_019676 // GO:0001525 // angiogenesis // inferred from genetic interaction /// NM_019676 // GO:0001890 // placenta development // inferred from genetic interaction /// NM_019676 // GO:0006629 // lipid metabolic process // inferred from reviewed computational analysis /// NM_019676 // GO:0007165 // signal transduction // inferred from reviewed computational analysis /// NM_019676 // GO:0007242 /…	NM_019676 // GO:0004435 // phosphoinositide phospholipase C activity // inferred from reviewed computational analysis /// NM_019676 // GO:0004629 // phospholipase C activity // inferred from reviewed computational analysis /// NM_019676 // GO:0004871 // signal transducer activity // inferred from reviewed computational analysis /// NM_019676 // GO:0005509 // calcium ion binding // inferred from r…	NM_019676 // GO:0005737 // cytoplasm // inferred from sequence or structural similarity /// NM_019676 // GO:0005829 // cytosol // inferred from direct assay /// ENSMUST00000010804 // GO:0005737 // cytoplasm // inferred from sequence or structural similarity /// ENSMUST00000010804 // GO:0005829 // cytosol // inferred from direct assay /// BC015249 // GO:0005737 // cytoplasm // inferred from sequen…
6938093	3.84763	up	0.83073	-1.11324	Ppargc1a	peroxisome proliferative activated receptor, gamma, coactivator 1 alpha	AB061324	NM_008904	NM_008904 // GO:0006350 // transcription // inferred from electronic annotation /// NM_008904 // GO:0006355 // regulation of transcription, DNA-dependent // inferred from electronic annotation /// NM_008904 // GO:0045941 // positive regulation of transcription // inferred from direct assay /// NM_008904 // GO:0045944 // positive regulation of transcription from RNA polymerase II promoter // infer…	NM_008904 // GO:0000166 // nucleotide binding // inferred from electronic annotation /// NM_008904 // GO:0003676 // nucleic acid binding // inferred from electronic annotation /// NM_008904 // GO:0003677 // DNA binding // inferred from direct assay /// NM_008904 // GO:0003713 // transcription coactivator activity // inferred from mutant phenotype /// NM_008904 // GO:0003723 // RNA binding // infe…	NM_008904 // GO:0005634 // nucleus // inferred by curator /// ENSMUST00000031059 // GO:0005634 // nucleus // inferred by curator /// AB061324 // GO:0005634 // nucleus // inferred by curator
6962444	3.84501	up	0.991617	-0.951372	Fzd4	frizzled homolog 4 (Drosophila)	BC015256	NM_008055	NM_008055 // GO:0007165 // signal transduction // inferred from electronic annotation /// NM_008055 // GO:0007166 // cell surface receptor linked signal transduction // inferred from electronic annotation /// NM_008055 // GO:0007186 // G-protein coupled receptor protein signaling pathway // inferred from electronic annotation /// NM_008055 // GO:0007275 // multicellular organismal development // …	NM_008055 // GO:0004871 // signal transducer activity // inferred from electronic annotation /// NM_008055 // GO:0004872 // receptor activity // inferred from electronic annotation /// NM_008055 // GO:0004926 // non-G-protein coupled 7TM receptor activity // inferred from electronic annotation /// NM_008055 // GO:0004930 // G-protein coupled receptor activity // inferred from electronic annotatio…	NM_008055 // GO:0005615 // extracellular space // inferred from reviewed computational analysis /// NM_008055 // GO:0016020 // membrane // inferred from electronic annotation /// NM_008055 // GO:0016021 // integral to membrane // inferred from reviewed computational analysis /// ENSMUST00000058755 // GO:0005615 // extracellular space // inferred from reviewed computational analysis /// ENSMUST000…
6980931	3.82133	up	0.969492	-0.964583	Defb9	defensin beta 9	BC109177	NM_139219	NM_139219 // GO:0006952 // defense response // inferred from electronic annotation /// NM_139219 // GO:0042742 // defense response to bacterium // inferred from electronic annotation /// ENSMUST00000057076 // GO:0006952 // defense response // inferred from electronic annotation /// ENSMUST00000057076 // GO:0042742 // defense response to bacterium // inferred from electronic annotation /// BC10917…		NM_139219 // GO:0005576 // extracellular region // inferred from electronic annotation /// NM_139219 // GO:0005615 // extracellular space // inferred from reviewed computational analysis /// ENSMUST00000057076 // GO:0005576 // extracellular region // inferred from electronic annotation /// ENSMUST00000057076 // GO:0005615 // extracellular space // inferred from reviewed computational analysis ///…
6820081	3.80791	up	1.06026	-0.868742	Phyhip	phytanoyl-CoA hydroxylase interacting protein	BC030494	NM_145981	NM_145981 // GO:0008150 // biological_process // no biological data available /// ENSMUST00000003561 // GO:0008150 // biological_process // no biological data available /// BC030494 // GO:0008150 // biological_process // no biological data available	NM_145981 // GO:0005515 // protein binding // inferred from physical interaction /// ENSMUST00000003561 // GO:0005515 // protein binding // inferred from physical interaction /// BC030494 // GO:0005515 // protein binding // inferred from physical interaction	NM_145981 // GO:0005575 // cellular_component // no biological data available /// ENSMUST00000003561 // GO:0005575 // cellular_component // no biological data available /// BC030494 // GO:0005575 // cellular_component // no biological data available
6979680	3.807	up	1.01998	-0.908676	Dpep1	dipeptidase 1 (renal)	BC003492	NM_007876	NM_007876 // GO:0006508 // proteolysis // inferred from electronic annotation /// ENSMUST00000019422 // GO:0006508 // proteolysis // inferred from electronic annotation /// BC003492 // GO:0006508 // proteolysis // inferred from electronic annotation	NM_007876 // GO:0004237 // membrane dipeptidase activity // inferred from electronic annotation /// NM_007876 // GO:0008233 // peptidase activity // inferred from electronic annotation /// NM_007876 // GO:0008237 // metallopeptidase activity // inferred from electronic annotation /// NM_007876 // GO:0008239 // dipeptidyl-peptidase activity // inferred from electronic annotation /// NM_007876 // G…	NM_007876 // GO:0005615 // extracellular space // inferred from reviewed computational analysis /// NM_007876 // GO:0016020 // membrane // inferred from electronic annotation /// NM_007876 // GO:0031225 // anchored to membrane // inferred from electronic annotation /// NM_007876 // GO:0042995 // cell projection // inferred from electronic annotation /// ENSMUST00000019422 // GO:0005615 // extrace…
6922895	3.774	up	1.01537	-0.900721	1810054D07Rik	RIKEN cDNA 1810054D07 gene	BC020085	NM_027238
6773072	3.77192	up	1.0356	-0.879697	Hey2	hairy/enhancer-of-split related with YRPW motif 2	AF173902	NM_013904	NM_013904 // GO:0001570 // vasculogenesis // inferred from genetic interaction /// NM_013904 // GO:0006350 // transcription // inferred from electronic annotation /// NM_013904 // GO:0006355 // regulation of transcription, DNA-dependent // inferred from electronic annotation /// NM_013904 // GO:0006357 // regulation of transcription from RNA polymerase II promoter // inferred from sequence or str…	NM_013904 // GO:0003677 // DNA binding // inferred from mutant phenotype /// NM_013904 // GO:0003700 // transcription factor activity // inferred from sequence or structural similarity /// NM_013904 // GO:0003702 // RNA polymerase II transcription factor activity // inferred from sequence or structural similarity /// NM_013904 // GO:0005515 // protein binding // inferred from physical interaction…	NM_013904 // GO:0005634 // nucleus // inferred from direct assay /// NM_013904 // GO:0005667 // transcription factor complex // inferred from sequence or structural similarity /// ENSMUST00000019924 // GO:0005634 // nucleus // inferred from direct assay /// ENSMUST00000019924 // GO:0005667 // transcription factor complex // inferred from sequence or structural similarity /// AF173902 // GO:000563…
6883591	3.7671	up	0.986104	-0.927349	Mc3r	melanocortin 3 receptor	BC105667	NM_008561	NM_008561 // GO:0007165 // signal transduction // inferred from electronic annotation /// NM_008561 // GO:0007186 // G-protein coupled receptor protein signaling pathway // inferred from electronic annotation /// ENSMUST00000038532 // GO:0007165 // signal transduction // inferred from electronic annotation /// ENSMUST00000038532 // GO:0007186 // G-protein coupled receptor protein signaling pathwa…	NM_008561 // GO:0001584 // rhodopsin-like receptor activity // inferred from electronic annotation /// NM_008561 // GO:0004871 // signal transducer activity // inferred from electronic annotation /// NM_008561 // GO:0004872 // receptor activity // inferred from electronic annotation /// NM_008561 // GO:0004930 // G-protein coupled receptor activity // inferred from electronic annotation /// NM_00…	NM_008561 // GO:0016020 // membrane // inferred from electronic annotation /// NM_008561 // GO:0016021 // integral to membrane // inferred from reviewed computational analysis /// ENSMUST00000038532 // GO:0016020 // membrane // inferred from electronic annotation /// ENSMUST00000038532 // GO:0016021 // integral to membrane // inferred from reviewed computational analysis /// BC105667 // GO:001602…
6812261	3.75269	up	0.893135	-1.01479	1810022C23Rik	RIKEN cDNA 1810022C23 gene	BC014724	NM_026947	BC014724 // GO:0008152 // metabolic process // inferred from reviewed computational analysis /// NM_026947 // GO:0008152 // metabolic process // inferred from reviewed computational analysis /// ENSMUST00000021853 // GO:0008152 // metabolic process // inferred from reviewed computational analysis	BC014724 // GO:0000062 // acyl-CoA binding // inferred from reviewed computational analysis /// BC014724 // GO:0003824 // catalytic activity // inferred from reviewed computational analysis /// BC014724 // GO:0016853 // isomerase activity // inferred from electronic annotation /// NM_026947 // GO:0000062 // acyl-CoA binding // inferred from reviewed computational analysis /// NM_026947 // GO:0003…
6770952	3.74194	up	1.06067	-0.843118	Best3	bestrophin 3	AY450426	NM_001007583	NM_001007583 // GO:0006810 // transport // inferred from electronic annotation /// NM_001007583 // GO:0006811 // ion transport // inferred from electronic annotation /// NM_001007583 // GO:0015698 // inorganic anion transport // inferred from direct assay /// NM_001007583 // GO:0043271 // negative regulation of ion transport // inferred from direct assay /// ENSMUST00000020378 // GO:0006810 // tr…	NM_001007583 // GO:0005216 // ion channel activity // inferred from electronic annotation /// NM_001007583 // GO:0005254 // chloride channel activity // inferred from direct assay /// NM_001007583 // GO:0005509 // calcium ion binding // inferred from electronic annotation /// NM_001007583 // GO:0031404 // chloride ion binding // inferred from electronic annotation /// ENSMUST00000020378 // GO:000…	NM_001007583 // GO:0016020 // membrane // inferred from electronic annotation /// NM_001007583 // GO:0016021 // integral to membrane // inferred from electronic annotation /// ENSMUST00000020378 // GO:0016020 // membrane // inferred from electronic annotation /// ENSMUST00000020378 // GO:0016021 // integral to membrane // inferred from electronic annotation /// AY450426 // GO:0016020 // membrane …
6843338	3.72719	up	0.948797	-0.94929	Cbr3	carbonyl reductase 3	BC028763	NM_173047	NM_173047 // GO:0008152 // metabolic process // inferred from reviewed computational analysis /// ENSMUST00000039620 // GO:0008152 // metabolic process // inferred from reviewed computational analysis /// BC028763 // GO:0008152 // metabolic process // inferred from reviewed computational analysis	NM_173047 // GO:0004090 // carbonyl reductase (NADPH) activity // inferred from reviewed computational analysis /// NM_173047 // GO:0016491 // oxidoreductase activity // inferred from reviewed computational analysis /// ENSMUST00000039620 // GO:0004090 // carbonyl reductase (NADPH) activity // inferred from reviewed computational analysis /// ENSMUST00000039620 // GO:0016491 // oxidoreductase act…	NM_173047 // GO:0005829 // cytosol // inferred from reviewed computational analysis /// ENSMUST00000039620 // GO:0005829 // cytosol // inferred from reviewed computational analysis /// BC028763 // GO:0005829 // cytosol // inferred from reviewed computational analysis
6809032	3.71664	up	1.04058	-0.85342	Arsb	arylsulfatase B		NM_009712	NM_009712 // GO:0008152 // metabolic process // inferred from electronic annotation /// ENSMUST00000091403 // GO:0008152 // metabolic process // inferred from electronic annotation	NM_009712 // GO:0003943 // N-acetylgalactosamine-4-sulfatase activity // inferred from electronic annotation /// NM_009712 // GO:0004065 // arylsulfatase activity // inferred from direct assay /// NM_009712 // GO:0005509 // calcium ion binding // inferred from electronic annotation /// NM_009712 // GO:0008484 // sulfuric ester hydrolase activity // inferred from electronic annotation /// NM_00971…	NM_009712 // GO:0005764 // lysosome // inferred from electronic annotation /// ENSMUST00000091403 // GO:0005764 // lysosome // inferred from electronic annotation
6994830	3.70286	up	1.09195	-0.796686	Gramd1b	GRAM domain containing 1B	AK122465	NM_172768			NM_172768 // GO:0016020 // membrane // inferred from electronic annotation /// NM_172768 // GO:0016021 // integral to membrane // inferred from electronic annotation /// ENSMUST00000045682 // GO:0016020 // membrane // inferred from electronic annotation /// ENSMUST00000045682 // GO:0016021 // integral to membrane // inferred from electronic annotation /// AK122465 // GO:0016020 // membrane // inf…
6763912	3.68234	up	0.972171	-0.908453	Lrrc52	leucine rich repeat containing 52	BC087947	NM_001013382		NM_001013382 // GO:0005515 // protein binding // inferred from electronic annotation /// ENSMUST00000036643 // GO:0005515 // protein binding // inferred from electronic annotation /// BC087947 // GO:0005515 // protein binding // inferred from electronic annotation	NM_001013382 // GO:0016020 // membrane // inferred from electronic annotation /// NM_001013382 // GO:0016021 // integral to membrane // inferred from electronic annotation /// ENSMUST00000036643 // GO:0016020 // membrane // inferred from electronic annotation /// ENSMUST00000036643 // GO:0016021 // integral to membrane // inferred from electronic annotation /// BC087947 // GO:0016020 // membrane …
6901737	3.67577	up	0.879078	-0.998967	Adh1	alcohol dehydrogenase 1 (class I)	BC013477	NM_007409	NM_007409 // GO:0001523 // retinoid metabolic process // inferred from mutant phenotype /// NM_007409 // GO:0006068 // ethanol catabolic process // inferred from direct assay /// NM_007409 // GO:0006068 // ethanol catabolic process // inferred from mutant phenotype /// NM_007409 // GO:0042572 // retinol metabolic process // inferred from mutant phenotype /// NM_007409 // GO:0042573 // retinoic ac…	NM_007409 // GO:0004022 // alcohol dehydrogenase activity // inferred from direct assay /// NM_007409 // GO:0004022 // alcohol dehydrogenase activity // traceable author statement /// NM_007409 // GO:0008270 // zinc ion binding // inferred from electronic annotation /// NM_007409 // GO:0016491 // oxidoreductase activity // inferred from electronic annotation /// NM_007409 // GO:0042803 // protein…	NM_007409 // GO:0005737 // cytoplasm // inferred from electronic annotation /// NM_007409 // GO:0005739 // mitochondrion // inferred from direct assay /// ENSMUST00000004232 // GO:0005737 // cytoplasm // inferred from electronic annotation /// ENSMUST00000004232 // GO:0005739 // mitochondrion // inferred from direct assay /// BC013477 // GO:0005737 // cytoplasm // inferred from electronic annotat…
6895838	3.67493	up	0.93198	-0.945738	Car13	carbonic anhydrase 13	BC064050	NM_024495	NM_024495 // GO:0006730 // one-carbon compound metabolic process // inferred from reviewed computational analysis /// ENSMUST00000029071 // GO:0006730 // one-carbon compound metabolic process // inferred from reviewed computational analysis /// BC064050 // GO:0006730 // one-carbon compound metabolic process // inferred from reviewed computational analysis	NM_024495 // GO:0004089 // carbonate dehydratase activity // inferred from reviewed computational analysis /// NM_024495 // GO:0008270 // zinc ion binding // inferred from reviewed computational analysis /// NM_024495 // GO:0016829 // lyase activity // inferred from electronic annotation /// NM_024495 // GO:0046872 // metal ion binding // inferred from electronic annotation /// ENSMUST00000029071…
6868021	3.67484	up	0.963143	-0.91454	Fads1	fatty acid desaturase 1	BC026831|AK183596	NM_146094	NM_146094 // GO:0006629 // lipid metabolic process // inferred from electronic annotation /// NM_146094 // GO:0006633 // fatty acid biosynthetic process // inferred from electronic annotation /// NM_146094 // GO:0006636 // unsaturated fatty acid biosynthetic process // not recorded /// NM_146094 // GO:0006810 // transport // inferred from electronic annotation /// NM_146094 // GO:0008610 // lipid…	NM_146094 // GO:0005506 // iron ion binding // inferred from electronic annotation /// NM_146094 // GO:0016213 // linoleoyl-CoA desaturase activity // not recorded /// NM_146094 // GO:0016491 // oxidoreductase activity // inferred from electronic annotation /// NM_146094 // GO:0016717 // oxidoreductase activity, acting on paired donors, with oxidation of a pair of donors resulting in the reductio…	NM_146094 // GO:0005783 // endoplasmic reticulum // inferred from electronic annotation /// NM_146094 // GO:0016020 // membrane // inferred from electronic annotation /// NM_146094 // GO:0016021 // integral to membrane // inferred from electronic annotation /// ENSMUST00000010807 // GO:0005783 // endoplasmic reticulum // inferred from electronic annotation /// ENSMUST00000010807 // GO:0016020 // …
6899743	3.67295	up	1.02671	-0.850236	Sv2a	synaptic vesicle glycoprotein 2 a	AK122360	NM_022030	NM_022030 // GO:0006810 // transport // inferred from electronic annotation /// NM_022030 // GO:0006836 // neurotransmitter transport // inferred from electronic annotation /// NM_022030 // GO:0006874 // cellular calcium ion homeostasis // inferred from direct assay /// NM_022030 // GO:0007268 // synaptic transmission // traceable author statement /// ENSMUST00000035371 // GO:0006810 // transport…	NM_022030 // GO:0004872 // receptor activity // inferred from electronic annotation /// NM_022030 // GO:0005215 // transporter activity // inferred from electronic annotation /// ENSMUST00000035371 // GO:0004872 // receptor activity // inferred from electronic annotation /// ENSMUST00000035371 // GO:0005215 // transporter activity // inferred from electronic annotation /// AK122360 // GO:0004872 …	NM_022030 // GO:0008021 // synaptic vesicle // inferred from direct assay /// NM_022030 // GO:0016020 // membrane // inferred from electronic annotation /// NM_022030 // GO:0016021 // integral to membrane // inferred from electronic annotation /// NM_022030 // GO:0030054 // cell junction // inferred from electronic annotation /// NM_022030 // GO:0031410 // cytoplasmic vesicle // inferred from ele…
6963076	3.6701	up	1.23126	-0.644554	Olfr574	olfactory receptor 574	BC127050	NM_146360	NM_146360 // GO:0007165 // signal transduction // inferred from electronic annotation /// NM_146360 // GO:0007186 // G-protein coupled receptor protein signaling pathway // inferred from sequence or structural similarity /// NM_146360 // GO:0007608 // sensory perception of smell // inferred from sequence or structural similarity /// NM_146360 // GO:0050896 // response to stimulus // inferred from…	NM_146360 // GO:0004871 // signal transducer activity // inferred from electronic annotation /// NM_146360 // GO:0004872 // receptor activity // inferred from electronic annotation /// NM_146360 // GO:0004930 // G-protein coupled receptor activity // inferred from electronic annotation /// NM_146360 // GO:0004984 // olfactory receptor activity // inferred from sequence or structural similarity //…	NM_146360 // GO:0016020 // membrane // inferred from electronic annotation /// NM_146360 // GO:0016021 // integral to membrane // inferred from sequence or structural similarity /// ENSMUST00000052997 // GO:0016020 // membrane // inferred from electronic annotation /// ENSMUST00000052997 // GO:0016021 // integral to membrane // inferred from sequence or structural similarity /// BC127050 // GO:00…
6885414	3.63412	up	0.895319	-0.966288	Ptgds	prostaglandin D2 synthase (brain)	BC043015	NM_008963	NM_008963 // GO:0001516 // prostaglandin biosynthetic process // inferred from electronic annotation /// NM_008963 // GO:0006629 // lipid metabolic process // inferred from electronic annotation /// NM_008963 // GO:0006633 // fatty acid biosynthetic process // inferred from electronic annotation /// NM_008963 // GO:0006810 // transport // inferred from electronic annotation /// NM_008963 // GO:00…	NM_008963 // GO:0005215 // transporter activity // inferred from electronic annotation /// NM_008963 // GO:0005488 // binding // inferred from electronic annotation /// NM_008963 // GO:0016853 // isomerase activity // inferred from electronic annotation /// ENSMUST00000114251 // GO:0005215 // transporter activity // inferred from electronic annotation /// ENSMUST00000114251 // GO:0005488 // bindi…	NM_008963 // GO:0005576 // extracellular region // inferred from direct assay /// NM_008963 // GO:0005634 // nucleus // inferred from electronic annotation /// NM_008963 // GO:0005737 // cytoplasm // inferred from electronic annotation /// NM_008963 // GO:0005783 // endoplasmic reticulum // inferred from electronic annotation /// NM_008963 // GO:0005794 // Golgi apparatus // inferred from electro…
6953993	3.61788	up	1.11992	-0.735224	Nap1l5	nucleosome assembly protein 1-like 5	BC046332	NM_021432	NM_021432 // GO:0006334 // nucleosome assembly // inferred from electronic annotation /// ENSMUST00000059539 // GO:0006334 // nucleosome assembly // inferred from electronic annotation /// BC046332 // GO:0006334 // nucleosome assembly // inferred from electronic annotation		NM_021432 // GO:0005634 // nucleus // inferred from electronic annotation /// ENSMUST00000059539 // GO:0005634 // nucleus // inferred from electronic annotation /// BC046332 // GO:0005634 // nucleus // inferred from electronic annotation
6820409	3.60889	up	0.944619	-0.906937	Ccdc122	coiled-coil domain containing 122	BC096577	NM_175369
6919497	3.58447	up	0.923132	-0.918627	Car8	carbonic anhydrase 8	BC010773	NM_007592	NM_007592 // GO:0006730 // one-carbon compound metabolic process // inferred from electronic annotation /// NM_007592 // GO:0048015 // phosphoinositide-mediated signaling // inferred from direct assay /// BC010773 // GO:0006730 // one-carbon compound metabolic process // inferred from electronic annotation /// BC010773 // GO:0048015 // phosphoinositide-mediated signaling // inferred from direct a…	NM_007592 // GO:0004089 // carbonate dehydratase activity // inferred from electronic annotation /// NM_007592 // GO:0005515 // protein binding // inferred from physical interaction /// NM_007592 // GO:0008270 // zinc ion binding // inferred from electronic annotation /// NM_007592 // GO:0046872 // metal ion binding // inferred from electronic annotation /// BC010773 // GO:0004089 // carbonate de…	NM_007592 // GO:0005737 // cytoplasm // inferred from direct assay /// BC010773 // GO:0005737 // cytoplasm // inferred from direct assay
6791309	3.57567	up	1.03435	-0.803868	Tns4	tensin 4	BC055820	NM_172564	NM_172564 // GO:0006412 // translation // inferred from reviewed computational analysis /// NM_172564 // GO:0006915 // apoptosis // inferred from electronic annotation /// NM_172564 // GO:0007242 // intracellular signaling cascade // inferred from reviewed computational analysis /// ENSMUST00000017751 // GO:0006412 // translation // inferred from reviewed computational analysis /// ENSMUST0000001…	NM_172564 // GO:0003735 // structural constituent of ribosome // inferred from reviewed computational analysis /// NM_172564 // GO:0003779 // actin binding // inferred from electronic annotation /// NM_172564 // GO:0005515 // protein binding // inferred from electronic annotation /// ENSMUST00000017751 // GO:0003735 // structural constituent of ribosome // inferred from reviewed computational ana…	NM_172564 // GO:0005622 // intracellular // inferred from reviewed computational analysis /// NM_172564 // GO:0005737 // cytoplasm // inferred from electronic annotation /// NM_172564 // GO:0005840 // ribosome // inferred from reviewed computational analysis /// NM_172564 // GO:0005856 // cytoskeleton // inferred from electronic annotation /// NM_172564 // GO:0030054 // cell junction // inferred …
6769887	3.56961	up	0.845383	-0.990386	Ntn4	netrin 4	AF281278	NM_021320	NM_021320 // GO:0016322 // neuron remodeling // inferred from direct assay /// ENSMUST00000020204 // GO:0016322 // neuron remodeling // inferred from direct assay /// AF281278 // GO:0016322 // neuron remodeling // inferred from direct assay	NM_021320 // GO:0005515 // protein binding // inferred from electronic annotation /// ENSMUST00000020204 // GO:0005515 // protein binding // inferred from electronic annotation /// AF281278 // GO:0005515 // protein binding // inferred from electronic annotation	NM_021320 // GO:0005576 // extracellular region // inferred from electronic annotation /// NM_021320 // GO:0005578 // proteinaceous extracellular matrix // inferred from electronic annotation /// NM_021320 // GO:0005604 // basement membrane // inferred from direct assay /// NM_021320 // GO:0005604 // basement membrane // inferred from sequence or structural similarity /// NM_021320 // GO:0005615 …
6883105	3.55049	up	0.907403	-0.920616	Wfdc2	WAP four-disulfide core domain 2	BC099427	NM_026323		NM_026323 // GO:0004866 // endopeptidase inhibitor activity // inferred from electronic annotation /// NM_026323 // GO:0004867 // serine-type endopeptidase inhibitor activity // inferred from electronic annotation /// NM_026323 // GO:0030414 // protease inhibitor activity // inferred from electronic annotation /// ENSMUST00000017867 // GO:0004866 // endopeptidase inhibitor activity // inferred fr…	NM_026323 // GO:0005576 // extracellular region // inferred from electronic annotation /// NM_026323 // GO:0005615 // extracellular space // inferred from reviewed computational analysis /// ENSMUST00000017867 // GO:0005576 // extracellular region // inferred from electronic annotation /// ENSMUST00000017867 // GO:0005615 // extracellular space // inferred from reviewed computational analysis ///…
6908031	3.54339	up	1.00202	-0.823111	Slc6a17	solute carrier family 6 (neurotransmitter transporter), member 17	AY155578	NM_172271	NM_172271 // GO:0006810 // transport // inferred from reviewed computational analysis /// NM_172271 // GO:0006836 // neurotransmitter transport // inferred from reviewed computational analysis /// ENSMUST00000029499 // GO:0006810 // transport // inferred from reviewed computational analysis /// ENSMUST00000029499 // GO:0006836 // neurotransmitter transport // inferred from reviewed computational …	NM_172271 // GO:0005328 // neurotransmitter:sodium symporter activity // inferred from reviewed computational analysis /// NM_172271 // GO:0015293 // symporter activity // inferred from electronic annotation /// ENSMUST00000029499 // GO:0005328 // neurotransmitter:sodium symporter activity // inferred from reviewed computational analysis /// ENSMUST00000029499 // GO:0015293 // symporter activity …	NM_172271 // GO:0005887 // integral to plasma membrane // inferred from reviewed computational analysis /// NM_172271 // GO:0016020 // membrane // inferred from reviewed computational analysis /// NM_172271 // GO:0016021 // integral to membrane // inferred from reviewed computational analysis /// ENSMUST00000029499 // GO:0005887 // integral to plasma membrane // inferred from reviewed computation…
6748217	3.5396	up	0.855778	-0.967806	Lmbrd1	LMBR1 domain containing 1	BC003933	NM_026719			NM_026719 // GO:0016020 // membrane // inferred from electronic annotation /// NM_026719 // GO:0016021 // integral to membrane // inferred from reviewed computational analysis /// ENSMUST00000095062 // GO:0016020 // membrane // inferred from electronic annotation /// ENSMUST00000095062 // GO:0016021 // integral to membrane // inferred from reviewed computational analysis /// BC003933 // GO:001602…
6772232	3.53413	up	1.07254	-0.748816	Aig1	androgen-induced 1	BC035305	NM_025446			NM_025446 // GO:0005615 // extracellular space // inferred from reviewed computational analysis /// NM_025446 // GO:0016020 // membrane // inferred from electronic annotation /// NM_025446 // GO:0016021 // integral to membrane // inferred from reviewed computational analysis /// ENSMUST00000019942 // GO:0005615 // extracellular space // inferred from reviewed computational analysis /// ENSMUST000…
6993865	3.53349	up	1.00339	-0.817703	Acp5	acid phosphatase 5, tartrate resistant	BC019160	NM_001102404|NM_001102405|NM_007388		NM_001102404 // GO:0003993 // acid phosphatase activity // inferred from electronic annotation /// NM_001102404 // GO:0005506 // iron ion binding // inferred from electronic annotation /// NM_001102404 // GO:0016787 // hydrolase activity // inferred from electronic annotation /// NM_001102404 // GO:0046872 // metal ion binding // inferred from electronic annotation /// NM_001102405 // GO:0003993 …	NM_001102404 // GO:0005615 // extracellular space // inferred from reviewed computational analysis /// NM_001102404 // GO:0005764 // lysosome // inferred from electronic annotation /// NM_001102405 // GO:0005615 // extracellular space // inferred from reviewed computational analysis /// NM_001102405 // GO:0005764 // lysosome // inferred from electronic annotation /// NM_007388 // GO:0005615 // ex…
6923520	3.52406	up	0.883257	-0.933981	Cyp2j6	cytochrome P450, family 2, subfamily j, polypeptide 6	BC050832	NM_010008		NM_010008 // GO:0004497 // monooxygenase activity // inferred from electronic annotation /// NM_010008 // GO:0005506 // iron ion binding // inferred from electronic annotation /// NM_010008 // GO:0009055 // electron carrier activity // inferred from electronic annotation /// NM_010008 // GO:0016491 // oxidoreductase activity // inferred from electronic annotation /// NM_010008 // GO:0016712 // ox…	NM_010008 // GO:0005615 // extracellular space // inferred from reviewed computational analysis /// NM_010008 // GO:0005783 // endoplasmic reticulum // inferred from electronic annotation /// NM_010008 // GO:0005792 // microsome // inferred from electronic annotation /// NM_010008 // GO:0016020 // membrane // inferred from electronic annotation /// ENSMUST00000030303 // GO:0005615 // extracellula…
6994678	3.52277	up	0.842581	-0.974129	Slc37a2	solute carrier family 37 (glycerol-3-phosphate transporter), member 2	AF121081	NM_020258	NM_020258 // GO:0006072 // glycerol-3-phosphate metabolic process // inferred from sequence or structural similarity /// NM_020258 // GO:0006127 // glycerophosphate shuttle // inferred from sequence or structural similarity /// NM_020258 // GO:0006810 // transport // inferred from electronic annotation /// NM_020258 // GO:0008643 // carbohydrate transport // inferred from electronic annotation //…	NM_020258 // GO:0005215 // transporter activity // inferred from electronic annotation /// NM_020258 // GO:0005351 // sugar:hydrogen symporter activity // inferred from electronic annotation /// NM_020258 // GO:0015169 // glycerol-3-phosphate transmembrane transporter activity // inferred from sequence or structural similarity /// ENSMUST00000115068 // GO:0005215 // transporter activity // inferr…	NM_020258 // GO:0016020 // membrane // inferred from electronic annotation /// NM_020258 // GO:0016021 // integral to membrane // inferred from reviewed computational analysis /// ENSMUST00000115068 // GO:0016020 // membrane // inferred from electronic annotation /// ENSMUST00000115068 // GO:0016021 // integral to membrane // inferred from reviewed computational analysis /// AF121081 // GO:001602…
6936719	3.52084	up	0.97493	-0.840988	Kcnh2	potassium voltage-gated channel, subfamily H (eag-related), member 2	AF012868	NM_013569	NM_013569 // GO:0000160 // two-component signal transduction system (phosphorelay) // inferred from reviewed computational analysis /// NM_013569 // GO:0006355 // regulation of transcription, DNA-dependent // inferred from reviewed computational analysis /// NM_013569 // GO:0006810 // transport // inferred from electronic annotation /// NM_013569 // GO:0006811 // ion transport // inferred from re…	NM_013569 // GO:0000155 // two-component sensor activity // inferred from reviewed computational analysis /// NM_013569 // GO:0004871 // signal transducer activity // inferred from reviewed computational analysis /// NM_013569 // GO:0005216 // ion channel activity // inferred from electronic annotation /// NM_013569 // GO:0005244 // voltage-gated ion channel activity // inferred from reviewed com…	NM_013569 // GO:0005624 // membrane fraction // inferred from reviewed computational analysis /// NM_013569 // GO:0005635 // nuclear envelope // inferred from direct assay /// NM_013569 // GO:0005737 // cytoplasm // inferred from direct assay /// NM_013569 // GO:0005886 // plasma membrane // inferred from direct assay /// NM_013569 // GO:0005887 // integral to plasma membrane // inferred from ele…
6791282	3.51626	up	0.914108	-0.899935	Nr1d1|Thra	nuclear receptor subfamily 1, group D, member 1 | thyroid hormone receptor alpha	BC008989|BC046795	NM_145434	NM_145434 // GO:0006350 // transcription // inferred from electronic annotation /// NM_145434 // GO:0006355 // regulation of transcription, DNA-dependent // inferred from direct assay /// NM_145434 // GO:0007623 // circadian rhythm // inferred from direct assay /// ENSMUST00000064941 // GO:0006350 // transcription // inferred from electronic annotation /// ENSMUST00000064941 // GO:0006355 // regu…	NM_145434 // GO:0003677 // DNA binding // inferred from direct assay /// NM_145434 // GO:0003700 // transcription factor activity // inferred from direct assay /// NM_145434 // GO:0003707 // steroid hormone receptor activity // inferred from electronic annotation /// NM_145434 // GO:0004872 // receptor activity // inferred from electronic annotation /// NM_145434 // GO:0004879 // ligand-dependent…	NM_145434 // GO:0005634 // nucleus // inferred from direct assay /// ENSMUST00000064941 // GO:0005634 // nucleus // inferred from direct assay /// BC008989 // GO:0005634 // nucleus // inferred from direct assay /// BC046795 // GO:0005634 // nucleus // inferred by curator
6882538	3.51066	up	0.970543	-0.8412	Acss2	acyl-CoA synthetase short-chain family member 2	BC051432	NM_019811	NM_019811 // GO:0006085 // acetyl-CoA biosynthetic process // inferred from direct assay /// NM_019811 // GO:0008152 // metabolic process // inferred from electronic annotation /// ENSMUST00000029135 // GO:0006085 // acetyl-CoA biosynthetic process // inferred from direct assay /// ENSMUST00000029135 // GO:0008152 // metabolic process // inferred from electronic annotation /// BC051432 // GO:0006…	NM_019811 // GO:0003824 // catalytic activity // inferred from electronic annotation /// NM_019811 // GO:0003987 // acetate-CoA ligase activity // inferred from direct assay /// NM_019811 // GO:0016208 // AMP binding // inferred from electronic annotation /// NM_019811 // GO:0016874 // ligase activity // inferred from electronic annotation /// ENSMUST00000029135 // GO:0003824 // catalytic activit…	NM_019811 // GO:0005737 // cytoplasm // inferred from direct assay /// NM_019811 // GO:0016021 // integral to membrane // inferred from reviewed computational analysis /// ENSMUST00000029135 // GO:0005737 // cytoplasm // inferred from direct assay /// ENSMUST00000029135 // GO:0016021 // integral to membrane // inferred from reviewed computational analysis /// BC051432 // GO:0005737 // cytoplasm /…
6776185	3.48319	up	1.07643	-0.723984	Socs2	suppressor of cytokine signaling 2	BC106153	NM_007706	NM_007706 // GO:0001558 // regulation of cell growth // inferred from electronic annotation /// NM_007706 // GO:0006512 // ubiquitin cycle // inferred from electronic annotation /// NM_007706 // GO:0007242 // intracellular signaling cascade // inferred from mutant phenotype /// NM_007706 // GO:0009968 // negative regulation of signal transduction // inferred from electronic annotation /// NM_0077…	NM_007706 // GO:0005131 // growth hormone receptor binding // inferred from physical interaction /// NM_007706 // GO:0005515 // protein binding // inferred from physical interaction /// ENSMUST00000020215 // GO:0005131 // growth hormone receptor binding // inferred from physical interaction /// ENSMUST00000020215 // GO:0005515 // protein binding // inferred from physical interaction /// BC106153 …
6875702	3.48169	up	0.908318	-0.891472	C430004E15Rik	RIKEN cDNA C430004E15 gene	BC089508	NM_175286
6913566	3.48079	up	1.08691	-0.712508	Fktn	fukutin	AB077383	NM_139309		NM_139309 // GO:0016740 // transferase activity // inferred from electronic annotation /// ENSMUST00000107638 // GO:0016740 // transferase activity // inferred from electronic annotation /// AB077383 // GO:0016740 // transferase activity // inferred from electronic annotation /// ENSMUST00000061771 // GO:0016740 // transferase activity // inferred from electronic annotation	NM_139309 // GO:0005794 // Golgi apparatus // inferred from direct assay /// NM_139309 // GO:0016020 // membrane // inferred from electronic annotation /// NM_139309 // GO:0016021 // integral to membrane // inferred from electronic annotation /// ENSMUST00000107638 // GO:0005794 // Golgi apparatus // inferred from direct assay /// ENSMUST00000107638 // GO:0016020 // membrane // inferred from elec…
6875722	3.47551	up	0.997211	-0.800013	Abca2	ATP-binding cassette, sub-family A (ABC1), member 2		NM_007379	NM_007379 // GO:0006810 // transport // inferred from electronic annotation /// NM_007379 // GO:0008203 // cholesterol metabolic process // not recorded /// ENSMUST00000102919 // GO:0006810 // transport // inferred from electronic annotation /// ENSMUST00000102919 // GO:0008203 // cholesterol metabolic process // not recorded /// ENSMUST00000114269 // GO:0006810 // transport // inferred from elec…	NM_007379 // GO:0000166 // nucleotide binding // inferred from electronic annotation /// NM_007379 // GO:0005524 // ATP binding // inferred from electronic annotation /// NM_007379 // GO:0016887 // ATPase activity // inferred from electronic annotation /// NM_007379 // GO:0017111 // nucleoside-triphosphatase activity // inferred from electronic annotation /// ENSMUST00000102919 // GO:0000166 // n…	NM_007379 // GO:0005765 // lysosomal membrane // not recorded /// NM_007379 // GO:0016020 // membrane // inferred from electronic annotation /// NM_007379 // GO:0016021 // integral to membrane // inferred from electronic annotation /// ENSMUST00000102919 // GO:0005765 // lysosomal membrane // not recorded /// ENSMUST00000102919 // GO:0016020 // membrane // inferred from electronic annotation /// …
6766455	3.47399	up	0.882535	-0.914059	Sgk1	serum/glucocorticoid regulated kinase 1	BC070401	NM_011361	NM_011361 // GO:0006468 // protein amino acid phosphorylation // inferred from direct assay /// NM_011361 // GO:0006915 // apoptosis // inferred from electronic annotation /// NM_011361 // GO:0006974 // response to DNA damage stimulus // inferred from direct assay /// ENSMUST00000020145 // GO:0006468 // protein amino acid phosphorylation // inferred from direct assay /// ENSMUST00000020145 // GO:…	NM_011361 // GO:0000166 // nucleotide binding // inferred from electronic annotation /// NM_011361 // GO:0004672 // protein kinase activity // inferred from direct assay /// NM_011361 // GO:0004674 // protein serine/threonine kinase activity // inferred from electronic annotation /// NM_011361 // GO:0005515 // protein binding // inferred from physical interaction /// NM_011361 // GO:0005524 // AT…	NM_011361 // GO:0005634 // nucleus // inferred from electronic annotation /// NM_011361 // GO:0005737 // cytoplasm // inferred from electronic annotation /// NM_011361 // GO:0005783 // endoplasmic reticulum // inferred from electronic annotation /// ENSMUST00000020145 // GO:0005634 // nucleus // inferred from electronic annotation /// ENSMUST00000020145 // GO:0005737 // cytoplasm // inferred from…
6890382	3.45557	up	1.01811	-0.770813	Hisppd2a	histidine acid phosphatase domain containing 2A	AF502585	NM_178795		NM_178795 // GO:0003993 // acid phosphatase activity // inferred from reviewed computational analysis /// NM_178795 // GO:0016301 // kinase activity // inferred from electronic annotation /// NM_178795 // GO:0016740 // transferase activity // inferred from electronic annotation /// NM_178795 // GO:0033857 // diphosphoinositol-pentakisphosphate kinase activity // inferred from electronic annotatio…	NM_178795 // GO:0005737 // cytoplasm // inferred from electronic annotation /// ENSMUST00000052029 // GO:0005737 // cytoplasm // inferred from electronic annotation /// ENSMUST00000110626 // GO:0005737 // cytoplasm // inferred from electronic annotation /// AF502585 // GO:0005737 // cytoplasm // inferred from electronic annotation /// ENSMUST00000110624 // GO:0005737 // cytoplasm // inferred from…
6788141	3.42705	up	0.973025	-0.803941	Phf15	PHD finger protein 15	BC117856	NM_199299		NM_199299 // GO:0005515 // protein binding // inferred from electronic annotation /// NM_199299 // GO:0008270 // zinc ion binding // inferred from electronic annotation /// NM_199299 // GO:0046872 // metal ion binding // inferred from electronic annotation /// ENSMUST00000109091 // GO:0005515 // protein binding // inferred from electronic annotation /// ENSMUST00000109091 // GO:0008270 // zinc io…
6962935	3.42325	up	0.848288	-0.927077	Ucp2	uncoupling protein 2 (mitochondrial, proton carrier)	BC012967	NM_011671	NM_011671 // GO:0006810 // transport // inferred from electronic annotation /// NM_011671 // GO:0006839 // mitochondrial transport // inferred from electronic annotation /// ENSMUST00000032957 // GO:0006810 // transport // inferred from electronic annotation /// ENSMUST00000032957 // GO:0006839 // mitochondrial transport // inferred from electronic annotation /// BC012967 // GO:0006810 // transpo…	NM_011671 // GO:0005215 // transporter activity // inferred from electronic annotation /// NM_011671 // GO:0005488 // binding // inferred from electronic annotation /// ENSMUST00000032957 // GO:0005215 // transporter activity // inferred from electronic annotation /// ENSMUST00000032957 // GO:0005488 // binding // inferred from electronic annotation /// BC012967 // GO:0005215 // transporter activ…	NM_011671 // GO:0005739 // mitochondrion // inferred from direct assay /// NM_011671 // GO:0005739 // mitochondrion // inferred from sequence or structural similarity /// NM_011671 // GO:0005743 // mitochondrial inner membrane // inferred from electronic annotation /// NM_011671 // GO:0016020 // membrane // inferred from electronic annotation /// NM_011671 // GO:0016021 // integral to membrane //…
6867859	3.41851	up	0.884952	-0.888414	Pygm	muscle glycogen phosphorylase	AF124787	NM_011224	NM_011224 // GO:0005975 // carbohydrate metabolic process // inferred from electronic annotation /// NM_011224 // GO:0005977 // glycogen metabolic process // inferred from electronic annotation /// NM_011224 // GO:0005980 // glycogen catabolic process // inferred from direct assay /// ENSMUST00000035269 // GO:0005975 // carbohydrate metabolic process // inferred from electronic annotation /// ENS…	NM_011224 // GO:0000166 // nucleotide binding // inferred from electronic annotation /// NM_011224 // GO:0003824 // catalytic activity // inferred from electronic annotation /// NM_011224 // GO:0004645 // phosphorylase activity // inferred from electronic annotation /// NM_011224 // GO:0008184 // glycogen phosphorylase activity // inferred from direct assay /// NM_011224 // GO:0016740 // transfer…	NM_011224 // GO:0030018 // Z disc // not recorded /// ENSMUST00000035269 // GO:0030018 // Z disc // not recorded /// AF124787 // GO:0030018 // Z disc // not recorded /// ENSMUST00000113483 // GO:0030018 // Z disc // not recorded
6806956	3.41452	up	0.88035	-0.891332	Ecm2	extracellular matrix protein 2, female organ and adipocyte specific	BC089559	NM_001012324		NM_001012324 // GO:0005515 // protein binding // inferred from electronic annotation /// ENSMUST00000051504 // GO:0005515 // protein binding // inferred from electronic annotation /// BC089559 // GO:0005515 // protein binding // inferred from electronic annotation	NM_001012324 // GO:0005576 // extracellular region // inferred from electronic annotation /// NM_001012324 // GO:0005578 // proteinaceous extracellular matrix // inferred from electronic annotation /// ENSMUST00000051504 // GO:0005576 // extracellular region // inferred from electronic annotation /// ENSMUST00000051504 // GO:0005578 // proteinaceous extracellular matrix // inferred from electroni…
6771718	3.40458	up	0.854464	-0.913012	Itga7	integrin alpha 7	L23423	NM_008398	NM_008398 // GO:0007155 // cell adhesion // inferred from electronic annotation /// NM_008398 // GO:0007229 // integrin-mediated signaling pathway // inferred from electronic annotation /// NM_008398 // GO:0008360 // regulation of cell shape // inferred from electronic annotation /// NM_008398 // GO:0048514 // blood vessel morphogenesis // inferred from mutant phenotype /// ENSMUST00000099112 // …	NM_008398 // GO:0004872 // receptor activity // inferred from electronic annotation /// NM_008398 // GO:0005509 // calcium ion binding // inferred from electronic annotation /// NM_008398 // GO:0005515 // protein binding // inferred from electronic annotation /// ENSMUST00000099112 // GO:0004872 // receptor activity // inferred from electronic annotation /// ENSMUST00000099112 // GO:0005509 // ca…	NM_008398 // GO:0005615 // extracellular space // inferred from reviewed computational analysis /// NM_008398 // GO:0008305 // integrin complex // inferred from electronic annotation /// NM_008398 // GO:0016020 // membrane // inferred from electronic annotation /// NM_008398 // GO:0016021 // integral to membrane // inferred from reviewed computational analysis /// ENSMUST00000099112 // GO:0005615…
6882521	3.40397	up	0.877194	-0.890025	Map1lc3a	microtubule-associated protein 1 light chain 3 alpha	BC010596	NM_025735	NM_025735 // GO:0006512 // ubiquitin cycle // inferred from electronic annotation /// NM_025735 // GO:0006914 // autophagy // inferred from electronic annotation /// ENSMUST00000029128 // GO:0006512 // ubiquitin cycle // inferred from electronic annotation /// ENSMUST00000029128 // GO:0006914 // autophagy // inferred from electronic annotation /// BC010596 // GO:0006512 // ubiquitin cycle // infe…	NM_025735 // GO:0005515 // protein binding // inferred from physical interaction /// NM_025735 // GO:0008017 // microtubule binding // not recorded /// ENSMUST00000029128 // GO:0005515 // protein binding // inferred from physical interaction /// ENSMUST00000029128 // GO:0008017 // microtubule binding // not recorded /// BC010596 // GO:0005515 // protein binding // inferred from physical interacti…	NM_025735 // GO:0005737 // cytoplasm // inferred from electronic annotation /// NM_025735 // GO:0005776 // autophagic vacuole // inferred from direct assay /// NM_025735 // GO:0005874 // microtubule // not recorded /// NM_025735 // GO:0016020 // membrane // inferred from electronic annotation /// NM_025735 // GO:0031410 // cytoplasmic vesicle // inferred from electronic annotation /// ENSMUST0000…
6867677	3.39187	up	0.891077	-0.871006	Pcx	pyruvate carboxylase	BC055030	NM_008797	NM_008797 // GO:0006094 // gluconeogenesis // inferred from electronic annotation /// NM_008797 // GO:0008152 // metabolic process // inferred from electronic annotation /// NM_008797 // GO:0008610 // lipid biosynthetic process // inferred from electronic annotation /// ENSMUST00000068004 // GO:0006094 // gluconeogenesis // inferred from electronic annotation /// ENSMUST00000068004 // GO:0008152 …	NM_008797 // GO:0000166 // nucleotide binding // inferred from electronic annotation /// NM_008797 // GO:0003824 // catalytic activity // inferred from electronic annotation /// NM_008797 // GO:0004736 // pyruvate carboxylase activity // inferred from electronic annotation /// NM_008797 // GO:0005524 // ATP binding // inferred from electronic annotation /// NM_008797 // GO:0009374 // biotin bindi…	NM_008797 // GO:0005737 // cytoplasm // inferred from electronic annotation /// NM_008797 // GO:0005739 // mitochondrion // inferred from direct assay /// NM_008797 // GO:0005739 // mitochondrion // not recorded /// NM_008797 // GO:0005743 // mitochondrial inner membrane // inferred from direct assay /// ENSMUST00000068004 // GO:0005737 // cytoplasm // inferred from electronic annotation /// ENSM…
6912517	3.38519	up	0.915625	-0.843613	Rragd	Ras-related GTP binding D	BC038137	NM_027491	NM_027491 // GO:0008150 // biological_process // no biological data available /// ENSMUST00000098190 // GO:0008150 // biological_process // no biological data available /// ENSMUST00000029946 // GO:0008150 // biological_process // no biological data available /// ENSMUST00000084747 // GO:0008150 // biological_process // no biological data available /// BC038137 // GO:0008150 // biological_process…	NM_027491 // GO:0000166 // nucleotide binding // inferred from electronic annotation /// NM_027491 // GO:0005515 // protein binding // not recorded /// NM_027491 // GO:0005525 // GTP binding // inferred from electronic annotation /// ENSMUST00000098190 // GO:0000166 // nucleotide binding // inferred from electronic annotation /// ENSMUST00000098190 // GO:0005515 // protein binding // not recorded…	NM_027491 // GO:0005634 // nucleus // not recorded /// NM_027491 // GO:0005737 // cytoplasm // not recorded /// ENSMUST00000098190 // GO:0005634 // nucleus // not recorded /// ENSMUST00000098190 // GO:0005737 // cytoplasm // not recorded /// ENSMUST00000029946 // GO:0005634 // nucleus // not recorded /// ENSMUST00000029946 // GO:0005737 // cytoplasm // not recorded /// ENSMUST00000084747 // GO:00…
6991563	3.38092	up	0.854776	-0.902639	Tfdp2	transcription factor Dp 2		NM_178667	NM_178667 // GO:0006350 // transcription // inferred from electronic annotation /// NM_178667 // GO:0006355 // regulation of transcription, DNA-dependent // inferred from direct assay /// NM_178667 // GO:0007049 // cell cycle // inferred from electronic annotation /// ENSMUST00000034982 // GO:0006350 // transcription // inferred from electronic annotation /// ENSMUST00000034982 // GO:0006355 // r…	NM_178667 // GO:0003677 // DNA binding // inferred from electronic annotation /// NM_178667 // GO:0003700 // transcription factor activity // inferred from direct assay /// ENSMUST00000034982 // GO:0003677 // DNA binding // inferred from electronic annotation /// ENSMUST00000034982 // GO:0003700 // transcription factor activity // inferred from direct assay /// ENSMUST00000112962 // GO:0003677 //…	NM_178667 // GO:0005634 // nucleus // inferred from electronic annotation /// NM_178667 // GO:0005635 // nuclear envelope // traceable author statement /// NM_178667 // GO:0005667 // transcription factor complex // inferred by curator /// ENSMUST00000034982 // GO:0005634 // nucleus // inferred from electronic annotation /// ENSMUST00000034982 // GO:0005635 // nuclear envelope // traceable author …
7019504	3.37789	up	0.91072	-0.845402	4732479N06Rik	RIKEN cDNA 4732479N06 gene	AK129030	NM_172540		NM_172540 // GO:0008757 // S-adenosylmethionine-dependent methyltransferase activity // inferred from reviewed computational analysis /// ENSMUST00000087541 // GO:0008757 // S-adenosylmethionine-dependent methyltransferase activity // inferred from reviewed computational analysis /// ENSMUST00000113252 // GO:0008757 // S-adenosylmethionine-dependent methyltransferase activity // inferred from rev…
7011910	3.37767	up	1.01923	-0.736805	Zfp185	zinc finger protein 185	U46687	NM_009549|NM_001109043		NM_009549 // GO:0003676 // nucleic acid binding // inferred from electronic annotation /// NM_009549 // GO:0008270 // zinc ion binding // inferred from electronic annotation /// NM_009549 // GO:0046872 // metal ion binding // inferred from electronic annotation /// NM_001109043 // GO:0003676 // nucleic acid binding // inferred from electronic annotation /// NM_001109043 // GO:0008270 // zinc ion …	NM_009549 // GO:0005634 // nucleus // inferred from electronic annotation /// NM_001109043 // GO:0005634 // nucleus // inferred from electronic annotation /// ENSMUST00000114543 // GO:0005634 // nucleus // inferred from electronic annotation /// ENSMUST00000114546 // GO:0005634 // nucleus // inferred from electronic annotation /// ENSMUST00000033718 // GO:0005634 // nucleus // inferred from elect…
6816703	3.3763	up	0.848895	-0.906547	Abhd6	abhydrolase domain containing 6	BC027011	NM_025341		NM_025341 // GO:0003824 // catalytic activity // inferred from electronic annotation /// NM_025341 // GO:0016787 // hydrolase activity // inferred from electronic annotation /// ENSMUST00000026313 // GO:0003824 // catalytic activity // inferred from electronic annotation /// ENSMUST00000026313 // GO:0016787 // hydrolase activity // inferred from electronic annotation /// BC027011 // GO:0003824 //…	NM_025341 // GO:0016020 // membrane // inferred from electronic annotation /// NM_025341 // GO:0016021 // integral to membrane // inferred from reviewed computational analysis /// ENSMUST00000026313 // GO:0016020 // membrane // inferred from electronic annotation /// ENSMUST00000026313 // GO:0016021 // integral to membrane // inferred from reviewed computational analysis /// BC027011 // GO:001602…
6958048	3.37118	up	0.631673	-1.12158	Slco1a5	solute carrier organic anion transporter family, member 1a5	AF240694	NM_130861	NM_130861 // GO:0006810 // transport // inferred from electronic annotation /// NM_130861 // GO:0006811 // ion transport // inferred from electronic annotation /// ENSMUST00000081380 // GO:0006810 // transport // inferred from electronic annotation /// ENSMUST00000081380 // GO:0006811 // ion transport // inferred from electronic annotation /// ENSMUST00000111825 // GO:0006810 // transport // infe…	NM_130861 // GO:0005215 // transporter activity // inferred from electronic annotation /// NM_130861 // GO:0015125 // bile acid transmembrane transporter activity // inferred from sequence or structural similarity /// ENSMUST00000081380 // GO:0005215 // transporter activity // inferred from electronic annotation /// ENSMUST00000081380 // GO:0015125 // bile acid transmembrane transporter activity …	NM_130861 // GO:0005887 // integral to plasma membrane // inferred from sequence or structural similarity /// NM_130861 // GO:0016020 // membrane // inferred from electronic annotation /// NM_130861 // GO:0016021 // integral to membrane // inferred from electronic annotation /// ENSMUST00000081380 // GO:0005887 // integral to plasma membrane // inferred from sequence or structural similarity /// …
6963456	3.36734	up	0.872226	-0.879383	Ampd3	AMP deaminase 3	BC040366	NM_009667	NM_009667 // GO:0009117 // nucleotide metabolic process // inferred from electronic annotation /// NM_009667 // GO:0009168 // purine ribonucleoside monophosphate biosynthetic process // inferred from electronic annotation /// ENSMUST00000005829 // GO:0009117 // nucleotide metabolic process // inferred from electronic annotation /// ENSMUST00000005829 // GO:0009168 // purine ribonucleoside monopho…	NM_009667 // GO:0003876 // AMP deaminase activity // inferred from electronic annotation /// NM_009667 // GO:0016787 // hydrolase activity // inferred from electronic annotation /// NM_009667 // GO:0019239 // deaminase activity // inferred from electronic annotation /// ENSMUST00000005829 // GO:0003876 // AMP deaminase activity // inferred from electronic annotation /// ENSMUST00000005829 // GO:0…
6750555	3.36216	up	0.971765	-0.777622	Plcd4	phospholipase C, delta 4	AY033991	NM_148937|NM_001081456	NM_148937 // GO:0006629 // lipid metabolic process // inferred from reviewed computational analysis /// NM_148937 // GO:0007165 // signal transduction // traceable author statement /// NM_148937 // GO:0007242 // intracellular signaling cascade // inferred from reviewed computational analysis /// NM_148937 // GO:0007340 // acrosome reaction // inferred from mutant phenotype /// NM_148937 // GO:001…	NM_148937 // GO:0004435 // phosphoinositide phospholipase C activity // inferred from reviewed computational analysis /// NM_148937 // GO:0004629 // phospholipase C activity // traceable author statement /// NM_148937 // GO:0004871 // signal transducer activity // inferred from electronic annotation /// NM_148937 // GO:0005509 // calcium ion binding // inferred from reviewed computational analysi…	NM_148937 // GO:0005622 // intracellular // inferred from direct assay /// NM_148937 // GO:0005634 // nucleus // inferred from electronic annotation /// NM_148937 // GO:0005737 // cytoplasm // inferred from electronic annotation /// NM_148937 // GO:0005783 // endoplasmic reticulum // inferred from electronic annotation /// NM_148937 // GO:0016020 // membrane // inferred from electronic annotation…
6969016	3.35523	up	1.03717	-0.709242	9930013L23Rik	RIKEN cDNA 9930013L23 gene	AB103331	NM_030728
6810063	3.35169	up	0.898046	-0.846841	Elovl7	ELOVL family member 7, elongation of long chain fatty acids (yeast)	BC005602	NM_029001	NM_029001 // GO:0006633 // fatty acid biosynthetic process // inferred from electronic annotation /// NM_029001 // GO:0008610 // lipid biosynthetic process // inferred from electronic annotation /// ENSMUST00000022207 // GO:0006633 // fatty acid biosynthetic process // inferred from electronic annotation /// ENSMUST00000022207 // GO:0008610 // lipid biosynthetic process // inferred from electroni…		NM_029001 // GO:0005783 // endoplasmic reticulum // inferred from electronic annotation /// NM_029001 // GO:0016020 // membrane // inferred from electronic annotation /// NM_029001 // GO:0016021 // integral to membrane // inferred from reviewed computational analysis /// ENSMUST00000022207 // GO:0005783 // endoplasmic reticulum // inferred from electronic annotation /// ENSMUST00000022207 // GO:0…
6904264	3.34443	up	0.853071	-0.888691	Mccc1	methylcrotonoyl-Coenzyme A carboxylase 1 (alpha)	AF310338	NM_023644	NM_023644 // GO:0008152 // metabolic process // inferred from electronic annotation /// ENSMUST00000029259 // GO:0008152 // metabolic process // inferred from electronic annotation /// AF310338 // GO:0008152 // metabolic process // inferred from electronic annotation	NM_023644 // GO:0000166 // nucleotide binding // inferred from electronic annotation /// NM_023644 // GO:0003824 // catalytic activity // inferred from electronic annotation /// NM_023644 // GO:0004485 // methylcrotonoyl-CoA carboxylase activity // inferred from electronic annotation /// NM_023644 // GO:0005524 // ATP binding // inferred from electronic annotation /// NM_023644 // GO:0009374 // b…	NM_023644 // GO:0005739 // mitochondrion // inferred from direct assay /// NM_023644 // GO:0005743 // mitochondrial inner membrane // inferred from direct assay /// ENSMUST00000029259 // GO:0005739 // mitochondrion // inferred from direct assay /// ENSMUST00000029259 // GO:0005743 // mitochondrial inner membrane // inferred from direct assay /// AF310338 // GO:0005739 // mitochondrion // inferred…
6844316	3.34033	up	0.947502	-0.79249	Prodh	proline dehydrogenase	AF120279	NM_011172	NM_011172 // GO:0006537 // glutamate biosynthetic process // inferred from electronic annotation /// NM_011172 // GO:0006560 // proline metabolic process // inferred from electronic annotation /// NM_011172 // GO:0006562 // proline catabolic process // inferred from electronic annotation /// ENSMUST00000003620 // GO:0006537 // glutamate biosynthetic process // inferred from electronic annotation …	NM_011172 // GO:0004657 // proline dehydrogenase activity // inferred from sequence or structural similarity /// NM_011172 // GO:0016491 // oxidoreductase activity // inferred from electronic annotation /// ENSMUST00000003620 // GO:0004657 // proline dehydrogenase activity // inferred from sequence or structural similarity /// ENSMUST00000003620 // GO:0016491 // oxidoreductase activity // inferre…	NM_011172 // GO:0005739 // mitochondrion // inferred from electronic annotation /// NM_011172 // GO:0005743 // mitochondrial inner membrane // inferred from direct assay /// ENSMUST00000003620 // GO:0005739 // mitochondrion // inferred from electronic annotation /// ENSMUST00000003620 // GO:0005743 // mitochondrial inner membrane // inferred from direct assay /// AF120279 // GO:0005739 // mitocho…
6889273	3.33947	up	0.87522	-0.864399	Ehf	ets homologous factor	BC005520	NM_007914	NM_007914 // GO:0006350 // transcription // inferred from electronic annotation /// NM_007914 // GO:0006355 // regulation of transcription, DNA-dependent // inferred from electronic annotation /// ENSMUST00000090475 // GO:0006350 // transcription // inferred from electronic annotation /// ENSMUST00000090475 // GO:0006355 // regulation of transcription, DNA-dependent // inferred from electronic an…	NM_007914 // GO:0003677 // DNA binding // inferred from electronic annotation /// NM_007914 // GO:0003700 // transcription factor activity // inferred from electronic annotation /// NM_007914 // GO:0043565 // sequence-specific DNA binding // inferred from electronic annotation /// ENSMUST00000090475 // GO:0003677 // DNA binding // inferred from electronic annotation /// ENSMUST00000090475 // GO:0…	NM_007914 // GO:0005634 // nucleus // inferred from electronic annotation /// ENSMUST00000090475 // GO:0005634 // nucleus // inferred from electronic annotation /// ENSMUST00000111174 // GO:0005634 // nucleus // inferred from electronic annotation /// BC005520 // GO:0005634 // nucleus // inferred from electronic annotation /// ENSMUST00000111172 // GO:0005634 // nucleus // inferred from electroni…
6977997	3.33802	up	0.844413	-0.894582	Cyld	cylindromatosis (turban tumor syndrome)	AK122389	NM_173369	NM_173369 // GO:0006412 // translation // inferred from electronic annotation /// NM_173369 // GO:0006511 // ubiquitin-dependent protein catabolic process // inferred from electronic annotation /// NM_173369 // GO:0006512 // ubiquitin cycle // inferred from electronic annotation /// ENSMUST00000043526 // GO:0006412 // translation // inferred from electronic annotation /// ENSMUST00000043526 // GO…	NM_173369 // GO:0003735 // structural constituent of ribosome // inferred from electronic annotation /// NM_173369 // GO:0004221 // ubiquitin thiolesterase activity // inferred from electronic annotation /// NM_173369 // GO:0005515 // protein binding // inferred from physical interaction /// NM_173369 // GO:0008233 // peptidase activity // inferred from electronic annotation /// NM_173369 // GO:0…	NM_173369 // GO:0005622 // intracellular // inferred from electronic annotation /// NM_173369 // GO:0005737 // cytoplasm // inferred from electronic annotation /// NM_173369 // GO:0005840 // ribosome // inferred from electronic annotation /// ENSMUST00000043526 // GO:0005622 // intracellular // inferred from electronic annotation /// ENSMUST00000043526 // GO:0005737 // cytoplasm // inferred from …
6837143	3.33325	up	0.880989	-0.85594	Cbx7	chromobox homolog 7	AY453793	NM_144811	NM_144811 // GO:0006333 // chromatin assembly or disassembly // inferred from reviewed computational analysis /// NM_144811 // GO:0006350 // transcription // inferred from electronic annotation /// NM_144811 // GO:0006355 // regulation of transcription, DNA-dependent // inferred from reviewed computational analysis /// NM_144811 // GO:0016568 // chromatin modification // inferred from reviewed co…	NM_144811 // GO:0003682 // chromatin binding // inferred from reviewed computational analysis /// ENSMUST00000109616 // GO:0003682 // chromatin binding // inferred from reviewed computational analysis /// ENSMUST00000109615 // GO:0003682 // chromatin binding // inferred from reviewed computational analysis /// AY453793 // GO:0003682 // chromatin binding // inferred from reviewed computational ana…	NM_144811 // GO:0000785 // chromatin // inferred from reviewed computational analysis /// NM_144811 // GO:0005634 // nucleus // inferred from reviewed computational analysis /// ENSMUST00000109616 // GO:0000785 // chromatin // inferred from reviewed computational analysis /// ENSMUST00000109616 // GO:0005634 // nucleus // inferred from reviewed computational analysis /// ENSMUST00000109615 // GO:…
6759732	3.33229	up	0.948049	-0.788466	Tmbim1	transmembrane BAX inhibitor motif containing 1	AK220296	NM_027154	NM_027154 // GO:0008150 // biological_process // no biological data available /// ENSMUST00000113796 // GO:0008150 // biological_process // no biological data available /// ENSMUST00000016309 // GO:0008150 // biological_process // no biological data available /// ENSMUST00000113791 // GO:0008150 // biological_process // no biological data available /// AK220296 // GO:0008150 // biological_process…	NM_027154 // GO:0003674 // molecular_function // no biological data available /// ENSMUST00000113796 // GO:0003674 // molecular_function // no biological data available /// ENSMUST00000016309 // GO:0003674 // molecular_function // no biological data available /// ENSMUST00000113791 // GO:0003674 // molecular_function // no biological data available /// AK220296 // GO:0003674 // molecular_function…	NM_027154 // GO:0016020 // membrane // inferred from electronic annotation /// NM_027154 // GO:0016021 // integral to membrane // inferred from reviewed computational analysis /// ENSMUST00000113796 // GO:0016020 // membrane // inferred from electronic annotation /// ENSMUST00000113796 // GO:0016021 // integral to membrane // inferred from reviewed computational analysis /// ENSMUST00000016309 //…
6860411	3.33047	up	0.903978	-0.831748	Sh3rf2	SH3 domain containing ring finger 2		NM_172966	NM_172966 // GO:0006512 // ubiquitin cycle // inferred from electronic annotation /// ENSMUST00000074679 // GO:0006512 // ubiquitin cycle // inferred from electronic annotation /// ENSMUST00000072008 // GO:0006512 // ubiquitin cycle // inferred from electronic annotation	NM_172966 // GO:0005515 // protein binding // inferred from electronic annotation /// NM_172966 // GO:0008270 // zinc ion binding // inferred from electronic annotation /// NM_172966 // GO:0016874 // ligase activity // inferred from electronic annotation /// NM_172966 // GO:0046872 // metal ion binding // inferred from electronic annotation /// ENSMUST00000074679 // GO:0005515 // protein binding …
6803172	3.32862	up	0.949717	-0.785207	Itpk1	inositol 1,3,4-triphosphate 5/6 kinase	BC056464	NM_172584	NM_172584 // GO:0032957 // inositol trisphosphate metabolic process // inferred from electronic annotation /// ENSMUST00000046518 // GO:0032957 // inositol trisphosphate metabolic process // inferred from electronic annotation /// BC056464 // GO:0032957 // inositol trisphosphate metabolic process // inferred from electronic annotation	NM_172584 // GO:0000166 // nucleotide binding // inferred from electronic annotation /// NM_172584 // GO:0000287 // magnesium ion binding // inferred from electronic annotation /// NM_172584 // GO:0003824 // catalytic activity // inferred from electronic annotation /// NM_172584 // GO:0005524 // ATP binding // inferred from electronic annotation /// NM_172584 // GO:0016301 // kinase activity // i…	NM_172584 // GO:0005622 // intracellular // inferred from electronic annotation /// ENSMUST00000046518 // GO:0005622 // intracellular // inferred from electronic annotation /// BC056464 // GO:0005622 // intracellular // inferred from electronic annotation
6875182	3.32302	up	0.945895	-0.786599	Slc39a12	solute carrier family 39 (zinc transporter), member 12	BC089362	NM_001012305	NM_001012305 // GO:0030001 // metal ion transport // inferred from electronic annotation /// ENSMUST00000082290 // GO:0030001 // metal ion transport // inferred from electronic annotation /// BC089362 // GO:0030001 // metal ion transport // inferred from electronic annotation /// ENSMUST00000114731 // GO:0030001 // metal ion transport // inferred from electronic annotation	NM_001012305 // GO:0046873 // metal ion transmembrane transporter activity // inferred from electronic annotation /// ENSMUST00000082290 // GO:0046873 // metal ion transmembrane transporter activity // inferred from electronic annotation /// BC089362 // GO:0046873 // metal ion transmembrane transporter activity // inferred from electronic annotation /// ENSMUST00000114731 // GO:0046873 // metal i…	NM_001012305 // GO:0016020 // membrane // inferred from electronic annotation /// NM_001012305 // GO:0016021 // integral to membrane // inferred from electronic annotation /// ENSMUST00000082290 // GO:0016020 // membrane // inferred from electronic annotation /// ENSMUST00000082290 // GO:0016021 // integral to membrane // inferred from electronic annotation /// BC089362 // GO:0016020 // membrane …
6829360	3.31921	up	0.915118	-0.815724	Ank	progressive ankylosis	DQ832285	NM_020332	NM_020332 // GO:0006810 // transport // inferred from electronic annotation /// NM_020332 // GO:0006817 // phosphate transport // inferred from electronic annotation /// NM_020332 // GO:0030500 // regulation of bone mineralization // inferred from mutant phenotype /// ENSMUST00000022875 // GO:0006810 // transport // inferred from electronic annotation /// ENSMUST00000022875 // GO:0006817 // phosp…	NM_020332 // GO:0015114 // phosphate transmembrane transporter activity // inferred from electronic annotation /// NM_020332 // GO:0030504 // inorganic diphosphate transmembrane transporter activity // inferred from direct assay /// ENSMUST00000022875 // GO:0015114 // phosphate transmembrane transporter activity // inferred from electronic annotation /// ENSMUST00000022875 // GO:0030504 // inorga…	NM_020332 // GO:0005887 // integral to plasma membrane // inferred from direct assay /// NM_020332 // GO:0016020 // membrane // inferred from electronic annotation /// NM_020332 // GO:0016021 // integral to membrane // inferred from reviewed computational analysis /// NM_020332 // GO:0019867 // outer membrane // inferred from expression pattern /// ENSMUST00000022875 // GO:0005887 // integral to …
6998587	3.3166	up	0.910924	-0.818782	Parp3	poly (ADP-ribose) polymerase family, member 3	AF368233	NM_145619		NM_145619 // GO:0016740 // transferase activity // inferred from electronic annotation /// ENSMUST00000067218 // GO:0016740 // transferase activity // inferred from electronic annotation /// AF368233 // GO:0016740 // transferase activity // inferred from electronic annotation
6758633	3.28694	up	1.0118	-0.704943	2210010L05Rik	RIKEN cDNA 2210010L05 gene	AB247936	NM_133829|NM_178081	NM_133829 // GO:0006955 // immune response // inferred from electronic annotation /// NM_178081 // GO:0006955 // immune response // inferred from electronic annotation /// ENSMUST00000087701 // GO:0006955 // immune response // inferred from electronic annotation /// ENSMUST00000087702 // GO:0006955 // immune response // inferred from electronic annotation /// AB247936 // GO:0006955 // immune resp…	NM_133829 // GO:0004872 // receptor activity // inferred from electronic annotation /// NM_178081 // GO:0004872 // receptor activity // inferred from electronic annotation /// ENSMUST00000087701 // GO:0004872 // receptor activity // inferred from electronic annotation /// ENSMUST00000087702 // GO:0004872 // receptor activity // inferred from electronic annotation /// AB247936 // GO:0004872 // rec…	NM_133829 // GO:0016020 // membrane // inferred from electronic annotation /// NM_133829 // GO:0016021 // integral to membrane // inferred from electronic annotation /// NM_178081 // GO:0016020 // membrane // inferred from electronic annotation /// NM_178081 // GO:0016021 // integral to membrane // inferred from electronic annotation /// ENSMUST00000087701 // GO:0016020 // membrane // inferred fr…
6810782	3.27255	up	0.778834	-0.931581	Pfkp	phosphofructokinase, platelet	AF123533	NM_019703	NM_019703 // GO:0006096 // glycolysis // inferred from sequence or structural similarity /// ENSMUST00000021614 // GO:0006096 // glycolysis // inferred from sequence or structural similarity /// AF123533 // GO:0006096 // glycolysis // inferred from sequence or structural similarity	NM_019703 // GO:0000166 // nucleotide binding // inferred from electronic annotation /// NM_019703 // GO:0000287 // magnesium ion binding // inferred from electronic annotation /// NM_019703 // GO:0003824 // catalytic activity // inferred from electronic annotation /// NM_019703 // GO:0003872 // 6-phosphofructokinase activity // inferred from direct assay /// NM_019703 // GO:0005524 // ATP bindin…	NM_019703 // GO:0005737 // cytoplasm // inferred from electronic annotation /// NM_019703 // GO:0005945 // 6-phosphofructokinase complex // inferred from sequence or structural similarity /// ENSMUST00000021614 // GO:0005737 // cytoplasm // inferred from electronic annotation /// ENSMUST00000021614 // GO:0005945 // 6-phosphofructokinase complex // inferred from sequence or structural similarity /…
6799849	3.26986	up	0.813029	-0.8962	Bcap29	B-cell receptor-associated protein 29	BC021661	NM_007530	NM_007530 // GO:0006810 // transport // inferred from electronic annotation /// NM_007530 // GO:0006886 // intracellular protein transport // inferred from electronic annotation /// NM_007530 // GO:0006915 // apoptosis // inferred from electronic annotation /// NM_007530 // GO:0015031 // protein transport // inferred from electronic annotation /// NM_007530 // GO:0016192 // vesicle-mediated trans…	NM_007530 // GO:0004872 // receptor activity // inferred from electronic annotation /// ENSMUST00000020979 // GO:0004872 // receptor activity // inferred from electronic annotation /// BC021661 // GO:0004872 // receptor activity // inferred from electronic annotation	NM_007530 // GO:0005783 // endoplasmic reticulum // inferred from electronic annotation /// NM_007530 // GO:0016020 // membrane // inferred from electronic annotation /// NM_007530 // GO:0016021 // integral to membrane // inferred from reviewed computational analysis /// ENSMUST00000020979 // GO:0005783 // endoplasmic reticulum // inferred from electronic annotation /// ENSMUST00000020979 // GO:0…
6844531	3.26216	up	0.911659	-0.794168	Ehhadh	enoyl-Coenzyme A, hydratase/3-hydroxyacyl Coenzyme A dehydrogenase	BC016899	NM_023737	NM_023737 // GO:0006629 // lipid metabolic process // inferred from electronic annotation /// NM_023737 // GO:0006631 // fatty acid metabolic process // inferred from electronic annotation /// NM_023737 // GO:0006635 // fatty acid beta-oxidation // inferred from mutant phenotype /// NM_023737 // GO:0006635 // fatty acid beta-oxidation // traceable author statement /// NM_023737 // GO:0006637 // a…	NM_023737 // GO:0003824 // catalytic activity // inferred from electronic annotation /// NM_023737 // GO:0003857 // 3-hydroxyacyl-CoA dehydrogenase activity // traceable author statement /// NM_023737 // GO:0004165 // dodecenoyl-CoA delta-isomerase activity // inferred from electronic annotation /// NM_023737 // GO:0004300 // enoyl-CoA hydratase activity // inferred from electronic annotation ///…	NM_023737 // GO:0005739 // mitochondrion // inferred from direct assay /// NM_023737 // GO:0005777 // peroxisome // traceable author statement /// ENSMUST00000023559 // GO:0005739 // mitochondrion // inferred from direct assay /// ENSMUST00000023559 // GO:0005777 // peroxisome // traceable author statement /// BC016899 // GO:0005739 // mitochondrion // inferred from direct assay /// BC016899 // G…
6857183	3.26102	up	0.919634	-0.78569	Xdh	xanthine dehydrogenase	BC020078|BC003997	NM_011723	NM_011723 // GO:0007595 // lactation // inferred from mutant phenotype /// NM_011723 // GO:0030856 // regulation of epithelial cell differentiation // inferred from mutant phenotype /// ENSMUST00000024866 // GO:0007595 // lactation // inferred from mutant phenotype /// ENSMUST00000024866 // GO:0030856 // regulation of epithelial cell differentiation // inferred from mutant phenotype /// ENSMUST00…	NM_011723 // GO:0003824 // catalytic activity // inferred from electronic annotation /// NM_011723 // GO:0004854 // xanthine dehydrogenase activity // inferred from direct assay /// NM_011723 // GO:0004855 // xanthine oxidase activity // inferred from electronic annotation /// NM_011723 // GO:0005506 // iron ion binding // inferred from electronic annotation /// NM_011723 // GO:0009055 // electro…	NM_011723 // GO:0005777 // peroxisome // inferred from electronic annotation /// ENSMUST00000024866 // GO:0005777 // peroxisome // inferred from electronic annotation /// ENSMUST00000097283 // GO:0005777 // peroxisome // inferred from electronic annotation /// BC003997 // GO:0005777 // peroxisome // inferred from electronic annotation
6848505	3.25155	up	0.905844	-0.795285	Synj2	synaptojanin 2	BC058749	NM_001113353|NM_001113352|NM_011523|NM_001113351		NM_001113353 // GO:0001668 // phosphatidylinositol-4,5-bisphosphate 5-phosphatase activity // inferred from direct assay /// NM_001113353 // GO:0003676 // nucleic acid binding // inferred from reviewed computational analysis /// NM_001113353 // GO:0003723 // RNA binding // inferred from reviewed computational analysis /// NM_001113353 // GO:0004437 // inositol or phosphatidylinositol phosphatase …	NM_001113353 // GO:0005575 // cellular_component // no biological data available /// NM_001113353 // GO:0005737 // cytoplasm // inferred from electronic annotation /// NM_001113353 // GO:0016020 // membrane // inferred from electronic annotation /// NM_001113352 // GO:0005575 // cellular_component // no biological data available /// NM_001113352 // GO:0005737 // cytoplasm // inferred from electro…
6763706	3.24514	up	0.873583	-0.8247	Atp1b1	ATPase, Na+/K+ transporting, beta 1 polypeptide	BC094070	NM_009721	NM_009721 // GO:0006810 // transport // inferred from electronic annotation /// NM_009721 // GO:0006811 // ion transport // inferred from electronic annotation /// NM_009721 // GO:0006813 // potassium ion transport // inferred from electronic annotation /// NM_009721 // GO:0006814 // sodium ion transport // inferred from electronic annotation /// ENSMUST00000027863 // GO:0006810 // transport // i…	NM_009721 // GO:0005391 // sodium:potassium-exchanging ATPase activity // inferred from electronic annotation /// NM_009721 // GO:0005515 // protein binding // inferred from physical interaction /// NM_009721 // GO:0030955 // potassium ion binding // inferred from electronic annotation /// NM_009721 // GO:0031402 // sodium ion binding // inferred from electronic annotation /// ENSMUST00000027863 …	NM_009721 // GO:0005886 // plasma membrane // inferred from direct assay /// NM_009721 // GO:0016020 // membrane // inferred from electronic annotation /// NM_009721 // GO:0016021 // integral to membrane // inferred from reviewed computational analysis /// NM_009721 // GO:0016323 // basolateral plasma membrane // inferred from direct assay /// ENSMUST00000027863 // GO:0005886 // plasma membrane /…
6837328	3.24288	up	0.837302	-0.859972	Pmm1	phosphomannomutase 1	AF007267	NM_013872	NM_013872 // GO:0008152 // metabolic process // inferred from electronic annotation /// NM_013872 // GO:0019307 // mannose biosynthetic process // inferred from electronic annotation /// ENSMUST00000023112 // GO:0008152 // metabolic process // inferred from electronic annotation /// ENSMUST00000023112 // GO:0019307 // mannose biosynthetic process // inferred from electronic annotation /// AF00726…	NM_013872 // GO:0003824 // catalytic activity // inferred from electronic annotation /// NM_013872 // GO:0004615 // phosphomannomutase activity // inferred from electronic annotation /// NM_013872 // GO:0016853 // isomerase activity // inferred from electronic annotation /// ENSMUST00000023112 // GO:0003824 // catalytic activity // inferred from electronic annotation /// ENSMUST00000023112 // GO:…	NM_013872 // GO:0005737 // cytoplasm // inferred from electronic annotation /// ENSMUST00000023112 // GO:0005737 // cytoplasm // inferred from electronic annotation /// AF007267 // GO:0005737 // cytoplasm // inferred from electronic annotation /// ENSMUST00000071462 // GO:0005737 // cytoplasm // inferred from electronic annotation
6806933	3.24073	up	0.771942	-0.924376	Ninj1	ninjurin 1	U91513	NM_013610	NM_013610 // GO:0007155 // cell adhesion // inferred from electronic annotation /// NM_013610 // GO:0042246 // tissue regeneration // inferred from electronic annotation /// ENSMUST00000049022 // GO:0007155 // cell adhesion // inferred from electronic annotation /// ENSMUST00000049022 // GO:0042246 // tissue regeneration // inferred from electronic annotation /// U91513 // GO:0007155 // cell adhe…	NM_013610 // GO:0005515 // protein binding // inferred from electronic annotation /// ENSMUST00000049022 // GO:0005515 // protein binding // inferred from electronic annotation /// U91513 // GO:0005515 // protein binding // inferred from electronic annotation	NM_013610 // GO:0016020 // membrane // inferred from electronic annotation /// NM_013610 // GO:0016021 // integral to membrane // inferred from reviewed computational analysis /// ENSMUST00000049022 // GO:0016020 // membrane // inferred from electronic annotation /// ENSMUST00000049022 // GO:0016021 // integral to membrane // inferred from reviewed computational analysis /// U91513 // GO:0016020 …
6887282	3.23315	up	1.00651	-0.686429	Grb14	growth factor receptor bound protein 14	AF155647	NM_016719	NM_016719 // GO:0007165 // signal transduction // traceable author statement /// ENSMUST00000028252 // GO:0007165 // signal transduction // traceable author statement /// AF155647 // GO:0007165 // signal transduction // traceable author statement /// ENSMUST00000112441 // GO:0007165 // signal transduction // traceable author statement	NM_016719 // GO:0004872 // receptor activity // inferred from electronic annotation /// NM_016719 // GO:0005070 // SH3/SH2 adaptor activity // inferred from physical interaction /// NM_016719 // GO:0005515 // protein binding // inferred from electronic annotation /// ENSMUST00000028252 // GO:0004872 // receptor activity // inferred from electronic annotation /// ENSMUST00000028252 // GO:0005070 /…	NM_016719 // GO:0005737 // cytoplasm // inferred from electronic annotation /// NM_016719 // GO:0005768 // endosome // inferred from electronic annotation /// NM_016719 // GO:0005794 // Golgi apparatus // inferred from electronic annotation /// NM_016719 // GO:0016020 // membrane // inferred from electronic annotation /// ENSMUST00000028252 // GO:0005737 // cytoplasm // inferred from electronic a…
6997671	3.23311	up	0.901459	-0.791465	Tmed3	transmembrane emp24 domain containing 3	BC023338	NM_025360	NM_025360 // GO:0006810 // transport // inferred from electronic annotation /// NM_025360 // GO:0006886 // intracellular protein transport // inferred from reviewed computational analysis /// NM_025360 // GO:0015031 // protein transport // inferred from electronic annotation /// ENSMUST00000058488 // GO:0006810 // transport // inferred from electronic annotation /// ENSMUST00000058488 // GO:00068…	NM_025360 // GO:0008320 // protein transmembrane transporter activity // inferred from reviewed computational analysis /// ENSMUST00000058488 // GO:0008320 // protein transmembrane transporter activity // inferred from reviewed computational analysis /// BC023338 // GO:0008320 // protein transmembrane transporter activity // inferred from reviewed computational analysis	NM_025360 // GO:0005794 // Golgi apparatus // inferred from electronic annotation /// NM_025360 // GO:0016020 // membrane // inferred from reviewed computational analysis /// NM_025360 // GO:0016021 // integral to membrane // inferred from electronic annotation /// ENSMUST00000058488 // GO:0005794 // Golgi apparatus // inferred from electronic annotation /// ENSMUST00000058488 // GO:0016020 // me…
6810299	3.23305	up	0.812247	-0.880647	Ppap2a	phosphatidic acid phosphatase 2a	D84376	NM_008903|NM_008247	NM_008903 // GO:0006470 // protein amino acid dephosphorylation // inferred from direct assay /// NM_008903 // GO:0006470 // protein amino acid dephosphorylation // traceable author statement /// NM_008903 // GO:0006651 // diacylglycerol biosynthetic process // traceable author statement /// NM_008903 // GO:0006670 // sphingosine metabolic process // traceable author statement /// NM_008903 // GO…	NM_008903 // GO:0003824 // catalytic activity // inferred from electronic annotation /// NM_008903 // GO:0008195 // phosphatidate phosphatase activity // inferred from direct assay /// NM_008903 // GO:0008195 // phosphatidate phosphatase activity // inferred from sequence or structural similarity /// NM_008903 // GO:0008195 // phosphatidate phosphatase activity // traceable author statement /// N…	NM_008903 // GO:0005886 // plasma membrane // traceable author statement /// NM_008903 // GO:0005887 // integral to plasma membrane // traceable author statement /// NM_008903 // GO:0016020 // membrane // inferred from electronic annotation /// NM_008903 // GO:0016021 // integral to membrane // inferred from electronic annotation /// NM_008247 // GO:0005886 // plasma membrane // traceable author …
6802197	3.23097	up	0.912183	-0.779785	Map3k9	mitogen-activated protein kinase kinase kinase 9	BC030944	NM_177395	NM_177395 // GO:0006468 // protein amino acid phosphorylation // inferred from electronic annotation /// ENSMUST00000035987 // GO:0006468 // protein amino acid phosphorylation // inferred from electronic annotation /// BC030944 // GO:0006468 // protein amino acid phosphorylation // inferred from electronic annotation	NM_177395 // GO:0000166 // nucleotide binding // inferred from electronic annotation /// NM_177395 // GO:0004672 // protein kinase activity // inferred from electronic annotation /// NM_177395 // GO:0004674 // protein serine/threonine kinase activity // inferred from electronic annotation /// NM_177395 // GO:0004709 // MAP kinase kinase kinase activity // inferred from electronic annotation /// N…
6945775	3.22714	up	0.836671	-0.853583	Gstk1	glutathione S-transferase kappa 1	BC051507	NM_029555	NM_029555 // GO:0006605 // protein targeting // inferred from reviewed computational analysis /// NM_029555 // GO:0006749 // glutathione metabolic process // inferred from direct assay /// ENSMUST00000031897 // GO:0006605 // protein targeting // inferred from reviewed computational analysis /// ENSMUST00000031897 // GO:0006749 // glutathione metabolic process // inferred from direct assay /// BC0…	NM_029555 // GO:0004364 // glutathione transferase activity // inferred from direct assay /// NM_029555 // GO:0004364 // glutathione transferase activity // inferred from reviewed computational analysis /// NM_029555 // GO:0004602 // glutathione peroxidase activity // inferred from direct assay /// NM_029555 // GO:0015035 // protein disulfide oxidoreductase activity // inferred from electronic an…	NM_029555 // GO:0005739 // mitochondrion // inferred from direct assay /// NM_029555 // GO:0005739 // mitochondrion // inferred from reviewed computational analysis /// NM_029555 // GO:0005743 // mitochondrial inner membrane // inferred from direct assay /// NM_029555 // GO:0030288 // outer membrane-bounded periplasmic space // inferred from electronic annotation /// ENSMUST00000031897 // GO:0005…
6782701	3.21724	up	0.86943	-0.816393	Slc46a1	solute carrier family 46, member 1	BC057976	NM_026740	NM_026740 // GO:0006810 // transport // inferred from reviewed computational analysis /// NM_026740 // GO:0015886 // heme transport // inferred from direct assay /// ENSMUST00000001126 // GO:0006810 // transport // inferred from reviewed computational analysis /// ENSMUST00000001126 // GO:0015886 // heme transport // inferred from direct assay /// ENSMUST00000116356 // GO:0006810 // transport // …	NM_026740 // GO:0005215 // transporter activity // inferred from reviewed computational analysis /// NM_026740 // GO:0005542 // folic acid binding // inferred from electronic annotation /// NM_026740 // GO:0015232 // heme transporter activity // inferred from direct assay /// ENSMUST00000001126 // GO:0005215 // transporter activity // inferred from reviewed computational analysis /// ENSMUST00000…	NM_026740 // GO:0005737 // cytoplasm // inferred from direct assay /// NM_026740 // GO:0016020 // membrane // inferred from reviewed computational analysis /// NM_026740 // GO:0016021 // integral to membrane // inferred from electronic annotation /// NM_026740 // GO:0016324 // apical plasma membrane // inferred from direct assay /// ENSMUST00000001126 // GO:0005737 // cytoplasm // inferred from d…
6791942	3.20777	up	0.922928	-0.758643	Tex2	testis expressed gene 2	BC057406	NM_198292			NM_198292 // GO:0016020 // membrane // inferred from electronic annotation /// NM_198292 // GO:0016021 // integral to membrane // inferred from electronic annotation /// ENSMUST00000042780 // GO:0016020 // membrane // inferred from electronic annotation /// ENSMUST00000042780 // GO:0016021 // integral to membrane // inferred from electronic annotation /// BC057406 // GO:0016020 // membrane // inf…
6784526	3.18567	up	0.725653	-0.945942	Myl4|Lin52|EG629959	myosin, light polypeptide 4 | lin-52 homolog (C. elegans) | predicted gene, EG629959	BC048485|BC120496	NM_010858|NM_173756	NM_010858 // GO:0007010 // cytoskeleton organization and biogenesis // inferred from electronic annotation /// ENSMUST00000106957 // GO:0007010 // cytoskeleton organization and biogenesis // inferred from electronic annotation /// ENSMUST00000018800 // GO:0007010 // cytoskeleton organization and biogenesis // inferred from electronic annotation /// ENSMUST00000106956 // GO:0007010 // cytoskeleton…	NM_010858 // GO:0003774 // motor activity // inferred from electronic annotation /// NM_010858 // GO:0005509 // calcium ion binding // inferred from electronic annotation /// ENSMUST00000106957 // GO:0003774 // motor activity // inferred from electronic annotation /// ENSMUST00000106957 // GO:0005509 // calcium ion binding // inferred from electronic annotation /// ENSMUST00000018800 // GO:000377…	NM_010858 // GO:0005856 // cytoskeleton // inferred from electronic annotation /// NM_010858 // GO:0016459 // myosin complex // inferred from electronic annotation /// ENSMUST00000106957 // GO:0005856 // cytoskeleton // inferred from electronic annotation /// ENSMUST00000106957 // GO:0016459 // myosin complex // inferred from electronic annotation /// ENSMUST00000018800 // GO:0005856 // cytoskele…
6960404	3.18042	up	0.820612	-0.848604	Dbp	D site albumin promoter binding protein	BC018323	NM_016974	NM_016974 // GO:0006350 // transcription // inferred from electronic annotation /// NM_016974 // GO:0006355 // regulation of transcription, DNA-dependent // traceable author statement /// NM_016974 // GO:0007623 // circadian rhythm // traceable author statement /// NM_016974 // GO:0048511 // rhythmic process // inferred from electronic annotation /// ENSMUST00000080885 // GO:0006350 // transcript…	NM_016974 // GO:0003677 // DNA binding // inferred from electronic annotation /// NM_016974 // GO:0003700 // transcription factor activity // inferred from electronic annotation /// NM_016974 // GO:0043565 // sequence-specific DNA binding // inferred from electronic annotation /// NM_016974 // GO:0046983 // protein dimerization activity // inferred from electronic annotation /// ENSMUST0000008088…	NM_016974 // GO:0005634 // nucleus // inferred from electronic annotation /// ENSMUST00000080885 // GO:0005634 // nucleus // inferred from electronic annotation /// BC018323 // GO:0005634 // nucleus // inferred from electronic annotation /// ENSMUST00000107740 // GO:0005634 // nucleus // inferred from electronic annotation /// ENSMUST00000107741 // GO:0005634 // nucleus // inferred from electroni…
6811664	3.17621	up	0.86883	-0.798479	Btn2a2	butyrophilin, subfamily 2, member A2	AY177686	NM_175938			NM_175938 // GO:0016020 // membrane // inferred from electronic annotation /// NM_175938 // GO:0016021 // integral to membrane // inferred from electronic annotation /// ENSMUST00000110433 // GO:0016020 // membrane // inferred from electronic annotation /// ENSMUST00000110433 // GO:0016021 // integral to membrane // inferred from electronic annotation /// ENSMUST00000110432 // GO:0016020 // membr…
6967542	3.1747	up	0.893955	-0.772666	Nipa1	non imprinted in Prader-Willi/Angelman syndrome 1 homolog (human)	AY098645	NM_153578			NM_153578 // GO:0016020 // membrane // inferred from electronic annotation /// NM_153578 // GO:0016021 // integral to membrane // inferred from reviewed computational analysis /// ENSMUST00000052204 // GO:0016020 // membrane // inferred from electronic annotation /// ENSMUST00000052204 // GO:0016021 // integral to membrane // inferred from reviewed computational analysis /// AY098645 // GO:001602…
7014982	3.17444	up	0.785727	-0.880774	Ap1s2	adaptor-related protein complex 1, sigma 2 subunit	BC046964	NM_026887	NM_026887 // GO:0006461 // protein complex assembly // inferred from electronic annotation /// NM_026887 // GO:0006810 // transport // inferred from electronic annotation /// NM_026887 // GO:0006886 // intracellular protein transport // inferred from electronic annotation /// NM_026887 // GO:0006897 // endocytosis // inferred from electronic annotation /// NM_026887 // GO:0015031 // protein trans…	NM_026887 // GO:0005515 // protein binding // inferred from electronic annotation /// ENSMUST00000112294 // GO:0005515 // protein binding // inferred from electronic annotation /// BC046964 // GO:0005515 // protein binding // inferred from electronic annotation /// ENSMUST00000069041 // GO:0005515 // protein binding // inferred from electronic annotation /// ENSMUST00000033734 // GO:0005515 // pr…	NM_026887 // GO:0005794 // Golgi apparatus // inferred from reviewed computational analysis /// NM_026887 // GO:0005886 // plasma membrane // inferred from reviewed computational analysis /// NM_026887 // GO:0005905 // coated pit // inferred from reviewed computational analysis /// NM_026887 // GO:0016020 // membrane // inferred from electronic annotation /// NM_026887 // GO:0030117 // membrane c…
6765716	3.17274	up	1.0448	-0.620929	Lrp11	low density lipoprotein receptor-related protein 11		NM_172784	NM_172784 // GO:0006897 // endocytosis // inferred from electronic annotation /// ENSMUST00000019931 // GO:0006897 // endocytosis // inferred from electronic annotation	NM_172784 // GO:0004872 // receptor activity // inferred from electronic annotation /// ENSMUST00000019931 // GO:0004872 // receptor activity // inferred from electronic annotation	NM_172784 // GO:0016020 // membrane // inferred from electronic annotation /// NM_172784 // GO:0016021 // integral to membrane // inferred from reviewed computational analysis /// ENSMUST00000019931 // GO:0016020 // membrane // inferred from electronic annotation /// ENSMUST00000019931 // GO:0016021 // integral to membrane // inferred from reviewed computational analysis
6998639	3.17194	up	0.71755	-0.947815	Sema3b	sema domain, immunoglobulin domain (Ig), short basic domain, secreted, (semaphorin) 3B	BC090669	NM_001042779|NM_009153	NM_001042779 // GO:0007275 // multicellular organismal development // inferred from electronic annotation /// NM_001042779 // GO:0007399 // nervous system development // inferred from electronic annotation /// NM_001042779 // GO:0030154 // cell differentiation // inferred from electronic annotation /// NM_009153 // GO:0007275 // multicellular organismal development // inferred from electronic ann…	NM_001042779 // GO:0004872 // receptor activity // inferred from electronic annotation /// NM_009153 // GO:0004872 // receptor activity // inferred from electronic annotation /// ENSMUST00000102532 // GO:0004872 // receptor activity // inferred from electronic annotation /// ENSMUST00000102530 // GO:0004872 // receptor activity // inferred from electronic annotation /// ENSMUST00000102529 // GO:0…	NM_001042779 // GO:0005576 // extracellular region // inferred from electronic annotation /// NM_001042779 // GO:0005615 // extracellular space // inferred from reviewed computational analysis /// NM_001042779 // GO:0016020 // membrane // inferred from electronic annotation /// NM_009153 // GO:0005576 // extracellular region // inferred from electronic annotation /// NM_009153 // GO:0005615 // ex…
6958256	3.16716	up	0.802314	-0.860874	Bhlhb3	basic helix-loop-helix domain containing, class B3	AB044090	NM_024469	NM_024469 // GO:0000122 // negative regulation of transcription from RNA polymerase II promoter // traceable author statement /// NM_024469 // GO:0006350 // transcription // inferred from electronic annotation /// NM_024469 // GO:0006355 // regulation of transcription, DNA-dependent // inferred from electronic annotation /// NM_024469 // GO:0045449 // regulation of transcription // inferred from …	NM_024469 // GO:0003677 // DNA binding // inferred from electronic annotation /// NM_024469 // GO:0003714 // transcription corepressor activity // traceable author statement /// NM_024469 // GO:0030528 // transcription regulator activity // inferred from electronic annotation /// ENSMUST00000032386 // GO:0003677 // DNA binding // inferred from electronic annotation /// ENSMUST00000032386 // GO:00…	NM_024469 // GO:0005634 // nucleus // inferred from electronic annotation /// NM_024469 // GO:0017053 // transcriptional repressor complex // traceable author statement /// ENSMUST00000032386 // GO:0005634 // nucleus // inferred from electronic annotation /// ENSMUST00000032386 // GO:0017053 // transcriptional repressor complex // traceable author statement /// AB044090 // GO:0005634 // nucleus /…
6766110	3.16513	up	0.88763	-0.774636	Hivep2	human immunodeficiency virus type I enhancer binding protein 2		NM_010437	NM_010437 // GO:0006350 // transcription // traceable author statement /// NM_010437 // GO:0006355 // regulation of transcription, DNA-dependent // inferred from electronic annotation /// NM_010437 // GO:0007165 // signal transduction // traceable author statement /// ENSMUST00000015645 // GO:0006350 // transcription // traceable author statement /// ENSMUST00000015645 // GO:0006355 // regulation…	NM_010437 // GO:0003676 // nucleic acid binding // inferred from electronic annotation /// NM_010437 // GO:0003677 // DNA binding // inferred from electronic annotation /// NM_010437 // GO:0003700 // transcription factor activity // traceable author statement /// NM_010437 // GO:0008270 // zinc ion binding // inferred from electronic annotation /// NM_010437 // GO:0046872 // metal ion binding // …	NM_010437 // GO:0005622 // intracellular // inferred from electronic annotation /// NM_010437 // GO:0005634 // nucleus // inferred from electronic annotation /// NM_010437 // GO:0005667 // transcription factor complex // traceable author statement /// ENSMUST00000015645 // GO:0005622 // intracellular // inferred from electronic annotation /// ENSMUST00000015645 // GO:0005634 // nucleus // inferre…
6979914	3.15857	up	0.816917	-0.842356	Kcnk1	potassium channel, subfamily K, member 1	AF033017	NM_008430	NM_008430 // GO:0006810 // transport // inferred from electronic annotation /// NM_008430 // GO:0006811 // ion transport // inferred from electronic annotation /// NM_008430 // GO:0006813 // potassium ion transport // inferred by curator /// ENSMUST00000046765 // GO:0006810 // transport // inferred from electronic annotation /// ENSMUST00000046765 // GO:0006811 // ion transport // inferred from e…	NM_008430 // GO:0005216 // ion channel activity // inferred from electronic annotation /// NM_008430 // GO:0005244 // voltage-gated ion channel activity // inferred from electronic annotation /// NM_008430 // GO:0005267 // potassium channel activity // inferred from direct assay /// NM_008430 // GO:0005267 // potassium channel activity // inferred from electronic annotation /// NM_008430 // GO:00…	NM_008430 // GO:0005768 // endosome // inferred from direct assay /// NM_008430 // GO:0016020 // membrane // inferred from electronic annotation /// NM_008430 // GO:0016021 // integral to membrane // inferred from reviewed computational analysis /// ENSMUST00000046765 // GO:0005768 // endosome // inferred from direct assay /// ENSMUST00000046765 // GO:0016020 // membrane // inferred from electron…
6817637	3.14676	up	0.857177	-0.796689	Anxa11|LOC100039503	annexin A11 | similar to Annexin A11	BC012875	NM_013469		NM_013469 // GO:0005509 // calcium ion binding // inferred from direct assay /// NM_013469 // GO:0005544 // calcium-dependent phospholipid binding // inferred from direct assay /// NM_013469 // GO:0008429 // phosphatidylethanolamine binding // inferred from direct assay /// ENSMUST00000022416 // GO:0005509 // calcium ion binding // inferred from direct assay /// ENSMUST00000022416 // GO:0005544 /…	NM_013469 // GO:0005634 // nucleus // inferred from electronic annotation /// ENSMUST00000022416 // GO:0005634 // nucleus // inferred from electronic annotation /// BC012875 // GO:0005634 // nucleus // inferred from electronic annotation
6922901	3.14623	up	0.805889	-0.847734	1810054D07Rik	RIKEN cDNA 1810054D07 gene		NM_027238
6970349	3.14489	up	0.791167	-0.861845	Ric3	resistance to inhibitors of cholinesterase 3 homolog (C. elegans)	BC059258	NM_001038624|NM_178780			NM_001038624 // GO:0005783 // endoplasmic reticulum // inferred from electronic annotation /// NM_001038624 // GO:0016020 // membrane // inferred from electronic annotation /// NM_001038624 // GO:0016021 // integral to membrane // inferred from electronic annotation /// NM_178780 // GO:0005783 // endoplasmic reticulum // inferred from electronic annotation /// NM_178780 // GO:0016020 // membrane …
6908551	3.1385	up	0.820914	-0.829162	D3Bwg0562e	DNA segment, Chr 3, Brigham & Women's Genetics 0562 expressed	BC082323	NM_177664		NM_177664 // GO:0003824 // catalytic activity // inferred from electronic annotation /// NM_177664 // GO:0008195 // phosphatidate phosphatase activity // inferred from electronic annotation /// NM_177664 // GO:0016787 // hydrolase activity // inferred from electronic annotation /// ENSMUST00000061071 // GO:0003824 // catalytic activity // inferred from electronic annotation /// ENSMUST00000061071…	NM_177664 // GO:0016020 // membrane // inferred from electronic annotation /// NM_177664 // GO:0016021 // integral to membrane // inferred from electronic annotation /// ENSMUST00000061071 // GO:0016020 // membrane // inferred from electronic annotation /// ENSMUST00000061071 // GO:0016021 // integral to membrane // inferred from electronic annotation /// BC082323 // GO:0016020 // membrane // inf…
6843880	3.13392	up	0.822166	-0.825801	Emp2	epithelial membrane protein 2	BC041670	NM_007929			NM_007929 // GO:0016020 // membrane // inferred from electronic annotation /// NM_007929 // GO:0016021 // integral to membrane // inferred from reviewed computational analysis /// ENSMUST00000078357 // GO:0016020 // membrane // inferred from electronic annotation /// ENSMUST00000078357 // GO:0016021 // integral to membrane // inferred from reviewed computational analysis /// BC041670 // GO:001602…
6982585	3.11912	up	0.930865	-0.710275	Wdr17	WD repeat domain 17	BC028268	NM_028220
6829612	3.11891	up	0.745008	-0.896033	Pgcp	plasma glutamate carboxypeptidase	BC037067	NM_018755|NM_176073	NM_018755 // GO:0006508 // proteolysis // inferred from electronic annotation /// NM_018755 // GO:0008150 // biological_process // no biological data available /// NM_176073 // GO:0006508 // proteolysis // inferred from electronic annotation /// NM_176073 // GO:0008150 // biological_process // no biological data available /// ENSMUST00000042167 // GO:0006508 // proteolysis // inferred from electr…	NM_018755 // GO:0003674 // molecular_function // no biological data available /// NM_018755 // GO:0004177 // aminopeptidase activity // inferred from electronic annotation /// NM_018755 // GO:0004180 // carboxypeptidase activity // inferred from electronic annotation /// NM_018755 // GO:0008233 // peptidase activity // inferred from electronic annotation /// NM_018755 // GO:0008237 // metallopept…	NM_018755 // GO:0005575 // cellular_component // no biological data available /// NM_018755 // GO:0005576 // extracellular region // inferred from electronic annotation /// NM_176073 // GO:0005575 // cellular_component // no biological data available /// NM_176073 // GO:0005576 // extracellular region // inferred from electronic annotation /// ENSMUST00000042167 // GO:0005575 // cellular_componen…
6809030	3.11597	up	0.805816	-0.833865	Arsb	arylsulfatase B		NM_009712	NM_009712 // GO:0008152 // metabolic process // inferred from electronic annotation /// ENSMUST00000091403 // GO:0008152 // metabolic process // inferred from electronic annotation /// ENSMUST00000109482 // GO:0008152 // metabolic process // inferred from electronic annotation	NM_009712 // GO:0003943 // N-acetylgalactosamine-4-sulfatase activity // inferred from electronic annotation /// NM_009712 // GO:0004065 // arylsulfatase activity // inferred from direct assay /// NM_009712 // GO:0005509 // calcium ion binding // inferred from electronic annotation /// NM_009712 // GO:0008484 // sulfuric ester hydrolase activity // inferred from electronic annotation /// NM_00971…	NM_009712 // GO:0005764 // lysosome // inferred from electronic annotation /// ENSMUST00000091403 // GO:0005764 // lysosome // inferred from electronic annotation /// ENSMUST00000109482 // GO:0005764 // lysosome // inferred from electronic annotation
6791856	3.11182	up	0.757134	-0.880625	Cyb561	cytochrome b-561	BC006732	NM_007805	NM_007805 // GO:0006810 // transport // inferred from electronic annotation /// ENSMUST00000019734 // GO:0006810 // transport // inferred from electronic annotation /// BC006732 // GO:0006810 // transport // inferred from electronic annotation /// ENSMUST00000106922 // GO:0006810 // transport // inferred from electronic annotation	NM_007805 // GO:0000293 // ferric-chelate reductase activity // inferred from direct assay /// NM_007805 // GO:0005506 // iron ion binding // inferred from electronic annotation /// NM_007805 // GO:0046872 // metal ion binding // inferred from electronic annotation /// ENSMUST00000019734 // GO:0000293 // ferric-chelate reductase activity // inferred from direct assay /// ENSMUST00000019734 // GO:…	NM_007805 // GO:0016020 // membrane // inferred from electronic annotation /// NM_007805 // GO:0016021 // integral to membrane // inferred from electronic annotation /// NM_007805 // GO:0031410 // cytoplasmic vesicle // inferred from electronic annotation /// ENSMUST00000019734 // GO:0016020 // membrane // inferred from electronic annotation /// ENSMUST00000019734 // GO:0016021 // integral to mem…
6992946	3.10772	up	0.817196	-0.818662	Entpd3	ectonucleoside triphosphate diphosphohydrolase 3	AY714060	NM_178676	NM_178676 // GO:0009134 // nucleoside diphosphate catabolic process // inferred from direct assay /// NM_178676 // GO:0009143 // nucleoside triphosphate catabolic process // inferred from direct assay /// ENSMUST00000047687 // GO:0009134 // nucleoside diphosphate catabolic process // inferred from direct assay /// ENSMUST00000047687 // GO:0009143 // nucleoside triphosphate catabolic process // in…	NM_178676 // GO:0008253 // 5'-nucleotidase activity // inferred from direct assay /// NM_178676 // GO:0016787 // hydrolase activity // inferred from electronic annotation /// NM_178676 // GO:0017110 // nucleoside-diphosphatase activity // inferred from direct assay /// NM_178676 // GO:0017111 // nucleoside-triphosphatase activity // inferred from direct assay /// ENSMUST00000047687 // GO:0008253 …	NM_178676 // GO:0005886 // plasma membrane // inferred from direct assay /// NM_178676 // GO:0016021 // integral to membrane // inferred from reviewed computational analysis /// ENSMUST00000047687 // GO:0005886 // plasma membrane // inferred from direct assay /// ENSMUST00000047687 // GO:0016021 // integral to membrane // inferred from reviewed computational analysis /// AY714060 // GO:0005886 //…
6864497	3.1017	up	0.76307	-0.86999	Reep5	receptor accessory protein 5	BC013052	NM_007874	NM_007874 // GO:0009401 // phosphoenolpyruvate-dependent sugar phosphotransferase system // inferred from reviewed computational analysis /// ENSMUST00000006027 // GO:0009401 // phosphoenolpyruvate-dependent sugar phosphotransferase system // inferred from reviewed computational analysis /// BC013052 // GO:0009401 // phosphoenolpyruvate-dependent sugar phosphotransferase system // inferred from r…	NM_007874 // GO:0004872 // receptor activity // inferred from electronic annotation /// NM_007874 // GO:0005351 // sugar:hydrogen symporter activity // inferred from reviewed computational analysis /// NM_007874 // GO:0005515 // protein binding // inferred from physical interaction /// ENSMUST00000006027 // GO:0004872 // receptor activity // inferred from electronic annotation /// ENSMUST00000006…	NM_007874 // GO:0016020 // membrane // inferred from electronic annotation /// NM_007874 // GO:0016021 // integral to membrane // inferred from electronic annotation /// ENSMUST00000006027 // GO:0016020 // membrane // inferred from electronic annotation /// ENSMUST00000006027 // GO:0016021 // integral to membrane // inferred from electronic annotation /// BC013052 // GO:0016020 // membrane // inf…
6836981	3.09879	up	0.851619	-0.780085	Foxred2	FAD-dependent oxidoreductase domain containing 2	BC086662	NM_001017983		NM_001017983 // GO:0016491 // oxidoreductase activity // inferred from electronic annotation /// ENSMUST00000016696 // GO:0016491 // oxidoreductase activity // inferred from electronic annotation /// BC086662 // GO:0016491 // oxidoreductase activity // inferred from electronic annotation
7015001	3.09665	up	0.911516	-0.719193	Tmem27	transmembrane protein 27	BC049912	NM_020626	NM_020626 // GO:0006508 // proteolysis // inferred from electronic annotation /// ENSMUST00000112280 // GO:0006508 // proteolysis // inferred from electronic annotation /// ENSMUST00000015545 // GO:0006508 // proteolysis // inferred from electronic annotation /// BC049912 // GO:0006508 // proteolysis // inferred from electronic annotation /// ENSMUST00000112278 // GO:0006508 // proteolysis // inf…	NM_020626 // GO:0004246 // peptidyl-dipeptidase A activity // inferred from electronic annotation /// ENSMUST00000112280 // GO:0004246 // peptidyl-dipeptidase A activity // inferred from electronic annotation /// ENSMUST00000015545 // GO:0004246 // peptidyl-dipeptidase A activity // inferred from electronic annotation /// BC049912 // GO:0004246 // peptidyl-dipeptidase A activity // inferred from …	NM_020626 // GO:0005615 // extracellular space // inferred from reviewed computational analysis /// NM_020626 // GO:0016020 // membrane // inferred from electronic annotation /// NM_020626 // GO:0016021 // integral to membrane // inferred from reviewed computational analysis /// ENSMUST00000112280 // GO:0005615 // extracellular space // inferred from reviewed computational analysis /// ENSMUST000…
6978314	3.0961	up	0.934168	-0.696284	Herpud1	homocysteine-inducible, endoplasmic reticulum stress-inducible, ubiquitin-like domain member 1	AB034991	NM_022331	NM_022331 // GO:0006464 // protein modification process // inferred from electronic annotation /// NM_022331 // GO:0006950 // response to stress // inferred from direct assay /// NM_022331 // GO:0006986 // response to unfolded protein // inferred from direct assay /// ENSMUST00000034220 // GO:0006464 // protein modification process // inferred from electronic annotation /// ENSMUST00000034220 // …		NM_022331 // GO:0005783 // endoplasmic reticulum // inferred from electronic annotation /// NM_022331 // GO:0005789 // endoplasmic reticulum membrane // inferred from direct assay /// NM_022331 // GO:0016020 // membrane // inferred from electronic annotation /// NM_022331 // GO:0016021 // integral to membrane // inferred from direct assay /// ENSMUST00000034220 // GO:0005783 // endoplasmic reticu…
6995393	3.09327	up	0.858325	-0.770809	Rexo2	REX2, RNA exonuclease 2 homolog (S. cerevisiae)	BC003445	NM_024233	NM_024233 // GO:0006139 // nucleobase, nucleoside, nucleotide and nucleic acid metabolic process // inferred from sequence or structural similarity /// NM_024233 // GO:0009117 // nucleotide metabolic process // inferred from reviewed computational analysis /// ENSMUST00000034524 // GO:0006139 // nucleobase, nucleoside, nucleotide and nucleic acid metabolic process // inferred from sequence or str…	NM_024233 // GO:0004518 // nuclease activity // inferred from reviewed computational analysis /// NM_024233 // GO:0004527 // exonuclease activity // inferred from electronic annotation /// NM_024233 // GO:0008408 // 3'-5' exonuclease activity // inferred from sequence or structural similarity /// NM_024233 // GO:0008408 // 3'-5' exonuclease activity // inferred from reviewed computational analysi…	NM_024233 // GO:0005622 // intracellular // inferred from electronic annotation /// NM_024233 // GO:0005634 // nucleus // inferred from reviewed computational analysis /// NM_024233 // GO:0005739 // mitochondrion // inferred from direct assay /// NM_024233 // GO:0005739 // mitochondrion // inferred from reviewed computational analysis /// ENSMUST00000034524 // GO:0005622 // intracellular // infer…
6781960	3.09184	up	0.854959	-0.773508	Slc25a35	solute carrier family 25, member 35	BC019996	NM_028048	NM_028048 // GO:0006810 // transport // inferred from reviewed computational analysis /// ENSMUST00000102606 // GO:0006810 // transport // inferred from reviewed computational analysis /// BC019996 // GO:0006810 // transport // inferred from reviewed computational analysis	NM_028048 // GO:0005488 // binding // inferred from reviewed computational analysis /// ENSMUST00000102606 // GO:0005488 // binding // inferred from reviewed computational analysis /// BC019996 // GO:0005488 // binding // inferred from reviewed computational analysis	NM_028048 // GO:0005739 // mitochondrion // inferred from electronic annotation /// NM_028048 // GO:0016020 // membrane // inferred from reviewed computational analysis /// NM_028048 // GO:0016021 // integral to membrane // inferred from electronic annotation /// ENSMUST00000102606 // GO:0005739 // mitochondrion // inferred from electronic annotation /// ENSMUST00000102606 // GO:0016020 // membra…
6768076	3.09034	up	0.820532	-0.807233	Smpdl3a	sphingomyelin phosphodiesterase, acid-like 3A		NM_020561	NM_020561 // GO:0008152 // metabolic process // inferred from electronic annotation /// ENSMUST00000020022 // GO:0008152 // metabolic process // inferred from electronic annotation	NM_020561 // GO:0016787 // hydrolase activity // inferred from electronic annotation /// NM_020561 // GO:0016798 // hydrolase activity, acting on glycosyl bonds // inferred from electronic annotation /// ENSMUST00000020022 // GO:0016787 // hydrolase activity // inferred from electronic annotation /// ENSMUST00000020022 // GO:0016798 // hydrolase activity, acting on glycosyl bonds // inferred from…	NM_020561 // GO:0005576 // extracellular region // inferred from electronic annotation /// NM_020561 // GO:0005615 // extracellular space // inferred from reviewed computational analysis /// ENSMUST00000020022 // GO:0005576 // extracellular region // inferred from electronic annotation /// ENSMUST00000020022 // GO:0005615 // extracellular space // inferred from reviewed computational analysis
6758984	3.08271	up	0.849135	-0.775065	Trak2	trafficking protein, kinesin binding 2	BC060681	NM_172406	NM_172406 // GO:0008150 // biological_process // no biological data available /// ENSMUST00000027186 // GO:0008150 // biological_process // no biological data available /// ENSMUST00000057069 // GO:0008150 // biological_process // no biological data available /// BC060681 // GO:0008150 // biological_process // no biological data available	NM_172406 // GO:0050811 // GABA receptor binding // not recorded /// ENSMUST00000027186 // GO:0050811 // GABA receptor binding // not recorded /// ENSMUST00000057069 // GO:0050811 // GABA receptor binding // not recorded /// BC060681 // GO:0050811 // GABA receptor binding // not recorded	NM_172406 // GO:0005634 // nucleus // not recorded /// NM_172406 // GO:0005737 // cytoplasm // not recorded /// NM_172406 // GO:0005886 // plasma membrane // not recorded /// ENSMUST00000027186 // GO:0005634 // nucleus // not recorded /// ENSMUST00000027186 // GO:0005737 // cytoplasm // not recorded /// ENSMUST00000027186 // GO:0005886 // plasma membrane // not recorded /// ENSMUST00000057069 // …
6880623	3.08096	up	0.966457	-0.656923	Tmem62	transmembrane protein 62	BC070410	NM_175285		NM_175285 // GO:0016787 // hydrolase activity // inferred from reviewed computational analysis /// ENSMUST00000067582 // GO:0016787 // hydrolase activity // inferred from reviewed computational analysis /// BC070410 // GO:0016787 // hydrolase activity // inferred from reviewed computational analysis /// ENSMUST00000110686 // GO:0016787 // hydrolase activity // inferred from reviewed computational…	NM_175285 // GO:0016020 // membrane // inferred from electronic annotation /// NM_175285 // GO:0016021 // integral to membrane // inferred from reviewed computational analysis /// ENSMUST00000067582 // GO:0016020 // membrane // inferred from electronic annotation /// ENSMUST00000067582 // GO:0016021 // integral to membrane // inferred from reviewed computational analysis /// BC070410 // GO:001602…
6767094	3.07859	up	0.868746	-0.753525	Frk	fyn-related kinase	BC007137	NM_010237	NM_010237 // GO:0006468 // protein amino acid phosphorylation // inferred from reviewed computational analysis /// NM_010237 // GO:0007242 // intracellular signaling cascade // inferred from reviewed computational analysis /// NM_010237 // GO:0008285 // negative regulation of cell proliferation // inferred from reviewed computational analysis /// NM_010237 // GO:0051726 // regulation of cell cycl…	NM_010237 // GO:0000166 // nucleotide binding // inferred from electronic annotation /// NM_010237 // GO:0004672 // protein kinase activity // inferred from reviewed computational analysis /// NM_010237 // GO:0004713 // protein tyrosine kinase activity // inferred from electronic annotation /// NM_010237 // GO:0004715 // non-membrane spanning protein tyrosine kinase activity // inferred from revi…	NM_010237 // GO:0005615 // extracellular space // inferred from reviewed computational analysis /// NM_010237 // GO:0005622 // intracellular // inferred from reviewed computational analysis /// NM_010237 // GO:0005634 // nucleus // inferred from reviewed computational analysis /// NM_010237 // GO:0005737 // cytoplasm // inferred from electronic annotation /// ENSMUST00000019913 // GO:0005615 // e…
6885453	3.07568	up	0.90978	-0.711125	Btbd14a	BTB (POZ) domain containing 14A	BC022103	NM_001037098|NM_026495		NM_001037098 // GO:0005515 // protein binding // inferred from reviewed computational analysis /// NM_026495 // GO:0005515 // protein binding // inferred from reviewed computational analysis /// ENSMUST00000114159 // GO:0005515 // protein binding // inferred from reviewed computational analysis /// ENSMUST00000028300 // GO:0005515 // protein binding // inferred from reviewed computational analysi…
6784587	3.07537	up	0.818765	-0.801996	Ace|Ace3	angiotensin I converting enzyme (peptidyl-dipeptidase A) 1 | angiotensin I converting enzyme (peptidyl-dipeptidase A) 3	BC110362	NM_207624|NM_001101453|NM_009598	NM_207624 // GO:0006508 // proteolysis // inferred from electronic annotation /// NM_207624 // GO:0008152 // metabolic process // inferred from electronic annotation /// NM_009598 // GO:0006508 // proteolysis // inferred from electronic annotation /// NM_009598 // GO:0008152 // metabolic process // inferred from electronic annotation /// ENSMUST00000001963 // GO:0006508 // proteolysis // inferred…	NM_207624 // GO:0004180 // carboxypeptidase activity // inferred from electronic annotation /// NM_207624 // GO:0004246 // peptidyl-dipeptidase A activity // inferred from electronic annotation /// NM_207624 // GO:0008233 // peptidase activity // inferred from electronic annotation /// NM_207624 // GO:0008237 // metallopeptidase activity // inferred from electronic annotation /// NM_207624 // GO:…	NM_207624 // GO:0005576 // extracellular region // inferred from electronic annotation /// NM_207624 // GO:0005615 // extracellular space // inferred from reviewed computational analysis /// NM_207624 // GO:0016020 // membrane // inferred from electronic annotation /// NM_207624 // GO:0016021 // integral to membrane // inferred from reviewed computational analysis /// NM_009598 // GO:0005576 // e…
6972168	3.07249	up	0.751275	-0.868135	Ifitm3	interferon induced transmembrane protein 3	AY594690	NM_025378	NM_025378 // GO:0008285 // negative regulation of cell proliferation // inferred from direct assay /// NM_025378 // GO:0009607 // response to biotic stimulus // inferred from reviewed computational analysis /// ENSMUST00000026565 // GO:0008285 // negative regulation of cell proliferation // inferred from direct assay /// ENSMUST00000026565 // GO:0009607 // response to biotic stimulus // inferred …		NM_025378 // GO:0016021 // integral to membrane // inferred from reviewed computational analysis /// NM_025378 // GO:0016023 // cytoplasmic membrane-bounded vesicle // inferred from direct assay /// ENSMUST00000026565 // GO:0016021 // integral to membrane // inferred from reviewed computational analysis /// ENSMUST00000026565 // GO:0016023 // cytoplasmic membrane-bounded vesicle // inferred from …
6877608	3.06492	up	0.704235	-0.911617	Gca	grancalcin	BC021450	NM_145523		NM_145523 // GO:0005509 // calcium ion binding // inferred from reviewed computational analysis /// ENSMUST00000028257 // GO:0005509 // calcium ion binding // inferred from reviewed computational analysis /// BC021450 // GO:0005509 // calcium ion binding // inferred from reviewed computational analysis	NM_145523 // GO:0005737 // cytoplasm // inferred from electronic annotation /// NM_145523 // GO:0005829 // cytosol // traceable author statement /// NM_145523 // GO:0016020 // membrane // inferred from electronic annotation /// ENSMUST00000028257 // GO:0005737 // cytoplasm // inferred from electronic annotation /// ENSMUST00000028257 // GO:0005829 // cytosol // traceable author statement /// ENSM…
6871407	3.05461	up	0.801282	-0.809705	Rom1	rod outer segment membrane protein 1	BC014827	NM_009073	NM_009073 // GO:0007155 // cell adhesion // inferred from electronic annotation /// NM_009073 // GO:0007601 // visual perception // inferred from electronic annotation /// NM_009073 // GO:0050896 // response to stimulus // inferred from electronic annotation /// ENSMUST00000096242 // GO:0007155 // cell adhesion // inferred from electronic annotation /// ENSMUST00000096242 // GO:0007601 // visual …	NM_009073 // GO:0005515 // protein binding // inferred from electronic annotation /// ENSMUST00000096242 // GO:0005515 // protein binding // inferred from electronic annotation /// BC014827 // GO:0005515 // protein binding // inferred from electronic annotation	NM_009073 // GO:0005615 // extracellular space // inferred from reviewed computational analysis /// NM_009073 // GO:0016020 // membrane // inferred from electronic annotation /// NM_009073 // GO:0016021 // integral to membrane // inferred from reviewed computational analysis /// ENSMUST00000096242 // GO:0005615 // extracellular space // inferred from reviewed computational analysis /// ENSMUST000…
6848209	3.05176	up	0.683855	-0.925787	Ripk4	receptor-interacting serine-threonine kinase 4	BC057871	NM_023663	NM_023663 // GO:0006355 // regulation of transcription, DNA-dependent // inferred from reviewed computational analysis /// NM_023663 // GO:0006468 // protein amino acid phosphorylation // inferred from reviewed computational analysis /// ENSMUST00000019386 // GO:0006355 // regulation of transcription, DNA-dependent // inferred from reviewed computational analysis /// ENSMUST00000019386 // GO:0006…	NM_023663 // GO:0000166 // nucleotide binding // inferred from electronic annotation /// NM_023663 // GO:0003677 // DNA binding // inferred from reviewed computational analysis /// NM_023663 // GO:0003700 // transcription factor activity // inferred from reviewed computational analysis /// NM_023663 // GO:0004672 // protein kinase activity // inferred from reviewed computational analysis /// NM_0…	NM_023663 // GO:0005737 // cytoplasm // inferred from electronic annotation /// NM_023663 // GO:0016020 // membrane // inferred from electronic annotation /// ENSMUST00000019386 // GO:0005737 // cytoplasm // inferred from electronic annotation /// ENSMUST00000019386 // GO:0016020 // membrane // inferred from electronic annotation /// BC057871 // GO:0005737 // cytoplasm // inferred from electronic…
6781104	3.04945	up	0.796977	-0.811571	Gm2a	GM2 ganglioside activator protein	U09816	NM_010299	NM_010299 // GO:0006629 // lipid metabolic process // inferred from electronic annotation /// NM_010299 // GO:0006665 // sphingolipid metabolic process // inferred from electronic annotation /// NM_010299 // GO:0006689 // ganglioside catabolic process // inferred from mutant phenotype /// NM_010299 // GO:0007611 // learning and/or memory // inferred from mutant phenotype /// NM_010299 // GO:00093…	NM_010299 // GO:0004563 // beta-N-acetylhexosaminidase activity // inferred from mutant phenotype /// NM_010299 // GO:0008047 // enzyme activator activity // inferred from direct assay /// ENSMUST00000000608 // GO:0004563 // beta-N-acetylhexosaminidase activity // inferred from mutant phenotype /// ENSMUST00000000608 // GO:0008047 // enzyme activator activity // inferred from direct assay /// U09…	NM_010299 // GO:0005615 // extracellular space // inferred from reviewed computational analysis /// NM_010299 // GO:0005739 // mitochondrion // inferred from direct assay /// NM_010299 // GO:0005764 // lysosome // inferred from electronic annotation /// ENSMUST00000000608 // GO:0005615 // extracellular space // inferred from reviewed computational analysis /// ENSMUST00000000608 // GO:0005739 // …
6953144	3.0414	up	0.856546	-0.748189	BC011487		BC011487|BC008555|AK131169
6872262	3.0388	up	0.868901	-0.734599	Pip5k1b	phosphatidylinositol-4-phosphate 5-kinase, type 1 beta	D86176	NM_008846	NM_008846 // GO:0046488 // phosphatidylinositol metabolic process // inferred from direct assay /// ENSMUST00000025800 // GO:0046488 // phosphatidylinositol metabolic process // inferred from direct assay /// D86176 // GO:0046488 // phosphatidylinositol metabolic process // inferred from direct assay /// ENSMUST00000112673 // GO:0046488 // phosphatidylinositol metabolic process // inferred from d…	NM_008846 // GO:0005515 // protein binding // inferred from physical interaction /// NM_008846 // GO:0016301 // kinase activity // inferred from electronic annotation /// NM_008846 // GO:0016307 // phosphatidylinositol phosphate kinase activity // inferred from electronic annotation /// NM_008846 // GO:0016308 // 1-phosphatidylinositol-4-phosphate 5-kinase activity // inferred from direct assay /…	NM_008846 // GO:0016020 // membrane // inferred from electronic annotation /// ENSMUST00000025800 // GO:0016020 // membrane // inferred from electronic annotation /// D86176 // GO:0016020 // membrane // inferred from electronic annotation /// ENSMUST00000112673 // GO:0016020 // membrane // inferred from electronic annotation
6910622	3.02735	up	0.819436	-0.778622	C030011O14Rik	RIKEN cDNA C030011O14 gene	BC098205				BC098205 // GO:0016020 // membrane // inferred from electronic annotation /// BC098205 // GO:0016021 // integral to membrane // inferred from electronic annotation /// ENSMUST00000073089 // GO:0016020 // membrane // inferred from electronic annotation /// ENSMUST00000073089 // GO:0016021 // integral to membrane // inferred from electronic annotation /// ENSMUST00000068243 // GO:0016020 // membran…
6788301	3.01784	up	0.848332	-0.745186	Slc22a5	solute carrier family 22 (organic cation transporter), member 5	AF110417	NM_011396	NM_011396 // GO:0006810 // transport // inferred from electronic annotation /// NM_011396 // GO:0006811 // ion transport // inferred from electronic annotation /// NM_011396 // GO:0006814 // sodium ion transport // inferred from electronic annotation /// NM_011396 // GO:0007005 // mitochondrion organization and biogenesis // inferred from mutant phenotype /// NM_011396 // GO:0007512 // adult hear…	NM_011396 // GO:0000166 // nucleotide binding // inferred from electronic annotation /// NM_011396 // GO:0005215 // transporter activity // inferred from electronic annotation /// NM_011396 // GO:0005524 // ATP binding // inferred from electronic annotation /// NM_011396 // GO:0015075 // ion transmembrane transporter activity // inferred from electronic annotation /// NM_011396 // GO:0015226 // c…	NM_011396 // GO:0016020 // membrane // inferred by curator /// NM_011396 // GO:0016021 // integral to membrane // inferred from reviewed computational analysis /// ENSMUST00000019044 // GO:0016020 // membrane // inferred by curator /// ENSMUST00000019044 // GO:0016021 // integral to membrane // inferred from reviewed computational analysis /// AF110417 // GO:0016020 // membrane // inferred by cur…
6935235	3.01688	up	0.9864	-0.606655	Elfn1	leucine rich repeat and fibronectin type III, extracellular 1	BC059029	NM_175522		NM_175522 // GO:0004601 // peroxidase activity // inferred from reviewed computational analysis /// ENSMUST00000050519 // GO:0004601 // peroxidase activity // inferred from reviewed computational analysis /// ENSMUST00000110830 // GO:0004601 // peroxidase activity // inferred from reviewed computational analysis /// BC059029 // GO:0004601 // peroxidase activity // inferred from reviewed computati…	NM_175522 // GO:0016021 // integral to membrane // inferred from reviewed computational analysis /// ENSMUST00000050519 // GO:0016021 // integral to membrane // inferred from reviewed computational analysis /// ENSMUST00000110830 // GO:0016021 // integral to membrane // inferred from reviewed computational analysis /// BC059029 // GO:0016021 // integral to membrane // inferred from reviewed compu…
6812375	3.01429	up	0.835613	-0.756207	Nrn1	neuritin 1	BC035531	NM_153529	NM_153529 // GO:0007409 // axonogenesis // inferred from sequence or structural similarity /// ENSMUST00000037623 // GO:0007409 // axonogenesis // inferred from sequence or structural similarity /// BC035531 // GO:0007409 // axonogenesis // inferred from sequence or structural similarity		NM_153529 // GO:0016020 // membrane // inferred from electronic annotation /// NM_153529 // GO:0031225 // anchored to membrane // inferred from electronic annotation /// ENSMUST00000037623 // GO:0016020 // membrane // inferred from electronic annotation /// ENSMUST00000037623 // GO:0031225 // anchored to membrane // inferred from electronic annotation /// BC035531 // GO:0016020 // membrane // inf…
6762452	3.01169	up	0.781038	-0.809536	Igfn1	immunoglobulin-like and fibronectin type III domain containing 1	EU429481|EU429482|BC107027|EU429483
6775846	3.0073	up	0.914834	-0.673636	Chpt1	choline phosphotransferase 1	AY445814	NM_144807	NM_144807 // GO:0008150 // biological_process // no biological data available /// NM_144807 // GO:0008654 // phospholipid biosynthetic process // inferred from electronic annotation /// ENSMUST00000020253 // GO:0008150 // biological_process // no biological data available /// ENSMUST00000020253 // GO:0008654 // phospholipid biosynthetic process // inferred from electronic annotation /// AY445814 …	NM_144807 // GO:0000287 // magnesium ion binding // inferred from electronic annotation /// NM_144807 // GO:0003674 // molecular_function // no biological data available /// NM_144807 // GO:0004142 // diacylglycerol cholinephosphotransferase activity // inferred from electronic annotation /// NM_144807 // GO:0016740 // transferase activity // inferred from electronic annotation /// NM_144807 // G…	NM_144807 // GO:0005575 // cellular_component // no biological data available /// NM_144807 // GO:0005794 // Golgi apparatus // inferred from electronic annotation /// NM_144807 // GO:0016020 // membrane // inferred from electronic annotation /// NM_144807 // GO:0016021 // integral to membrane // inferred from electronic annotation /// ENSMUST00000020253 // GO:0005575 // cellular_component // no …
6927248	3.00245	up	0.594181	-0.99196	Prkcz	protein kinase C, zeta	BC072590	NM_008860|NM_001039079	NM_008860 // GO:0000226 // microtubule cytoskeleton organization and biogenesis // inferred from mutant phenotype /// NM_008860 // GO:0006468 // protein amino acid phosphorylation // inferred from direct assay /// NM_008860 // GO:0007242 // intracellular signaling cascade // inferred from electronic annotation /// NM_001039079 // GO:0000226 // microtubule cytoskeleton organization and biogenesis …	NM_008860 // GO:0000166 // nucleotide binding // inferred from electronic annotation /// NM_008860 // GO:0004672 // protein kinase activity // inferred from direct assay /// NM_008860 // GO:0004674 // protein serine/threonine kinase activity // inferred from electronic annotation /// NM_008860 // GO:0004697 // protein kinase C activity // inferred from electronic annotation /// NM_008860 // GO:00…	NM_008860 // GO:0005737 // cytoplasm // inferred from direct assay /// NM_008860 // GO:0005768 // endosome // inferred from electronic annotation /// NM_008860 // GO:0005923 // tight junction // inferred from direct assay /// NM_008860 // GO:0005938 // cell cortex // inferred from direct assay /// NM_008860 // GO:0045179 // apical cortex // inferred from direct assay /// NM_001039079 // GO:000573…
6897009	2.99974	up	0.706456	-0.878379	Larp2	La ribonucleoprotein domain family, member 2	BC025528	NM_001040399		NM_001040399 // GO:0003676 // nucleic acid binding // inferred from electronic annotation /// ENSMUST00000048490 // GO:0003676 // nucleic acid binding // inferred from electronic annotation /// BC025528 // GO:0003676 // nucleic acid binding // inferred from electronic annotation /// ENSMUST00000099122 // GO:0003676 // nucleic acid binding // inferred from electronic annotation /// ENSMUST00000099…	NM_001040399 // GO:0030529 // ribonucleoprotein complex // inferred from electronic annotation /// ENSMUST00000048490 // GO:0030529 // ribonucleoprotein complex // inferred from electronic annotation /// BC025528 // GO:0030529 // ribonucleoprotein complex // inferred from electronic annotation /// ENSMUST00000099122 // GO:0030529 // ribonucleoprotein complex // inferred from electronic annotation…
6750086	2.9997	up	0.873624	-0.711193	Pip5k3	phosphatidylinositol-3-phosphate/phosphatidylinositol 5-kinase, type III	AF102777	NM_011086	NM_011086 // GO:0007242 // intracellular signaling cascade // inferred from direct assay /// NM_011086 // GO:0044267 // cellular protein metabolic process // inferred from electronic annotation /// NM_011086 // GO:0046488 // phosphatidylinositol metabolic process // inferred from electronic annotation /// ENSMUST00000114042 // GO:0007242 // intracellular signaling cascade // inferred from direct …	NM_011086 // GO:0005515 // protein binding // inferred from electronic annotation /// NM_011086 // GO:0005524 // ATP binding // inferred from electronic annotation /// NM_011086 // GO:0008270 // zinc ion binding // inferred from direct assay /// NM_011086 // GO:0016301 // kinase activity // inferred from electronic annotation /// NM_011086 // GO:0016307 // phosphatidylinositol phosphate kinase ac…	NM_011086 // GO:0016020 // membrane // inferred from electronic annotation /// NM_011086 // GO:0031410 // cytoplasmic vesicle // inferred from electronic annotation /// ENSMUST00000114042 // GO:0016020 // membrane // inferred from electronic annotation /// ENSMUST00000114042 // GO:0031410 // cytoplasmic vesicle // inferred from electronic annotation /// AF102777 // GO:0016020 // membrane // infer…
6840629	2.99749	up	0.89381	-0.689945	Heg1	HEG homolog 1 (zebrafish)		NM_172934|NM_175256
7019519	2.9969	up	0.874061	-0.70941	Gla	galactosidase, alpha	U34071	NM_013463	NM_013463 // GO:0005975 // carbohydrate metabolic process // inferred from electronic annotation /// NM_013463 // GO:0008152 // metabolic process // inferred from electronic annotation /// NM_013463 // GO:0030282 // bone mineralization // inferred from mutant phenotype /// NM_013463 // GO:0046477 // glycosylceramide catabolic process // inferred from direct assay /// NM_013463 // GO:0046477 // gl…	NM_013463 // GO:0003824 // catalytic activity // inferred from electronic annotation /// NM_013463 // GO:0004553 // hydrolase activity, hydrolyzing O-glycosyl compounds // inferred from electronic annotation /// NM_013463 // GO:0004557 // alpha-galactosidase activity // inferred from direct assay /// NM_013463 // GO:0004557 // alpha-galactosidase activity // inferred from mutant phenotype /// NM_…	NM_013463 // GO:0005615 // extracellular space // inferred from reviewed computational analysis /// NM_013463 // GO:0005764 // lysosome // inferred from direct assay /// ENSMUST00000033621 // GO:0005615 // extracellular space // inferred from reviewed computational analysis /// ENSMUST00000033621 // GO:0005764 // lysosome // inferred from direct assay /// U34071 // GO:0005615 // extracellular spa…
6822946	2.99429	up	0.767227	-0.814986	Nr1d2	nuclear receptor subfamily 1, group D, member 2	BC096461	NM_011584	NM_011584 // GO:0006350 // transcription // inferred from electronic annotation /// NM_011584 // GO:0006355 // regulation of transcription, DNA-dependent // inferred from direct assay /// ENSMUST00000090543 // GO:0006350 // transcription // inferred from electronic annotation /// ENSMUST00000090543 // GO:0006355 // regulation of transcription, DNA-dependent // inferred from direct assay /// BC096…	NM_011584 // GO:0003677 // DNA binding // inferred from direct assay /// NM_011584 // GO:0003700 // transcription factor activity // inferred from direct assay /// NM_011584 // GO:0003707 // steroid hormone receptor activity // inferred from electronic annotation /// NM_011584 // GO:0004872 // receptor activity // inferred from electronic annotation /// NM_011584 // GO:0004879 // ligand-dependent…	NM_011584 // GO:0005634 // nucleus // inferred from electronic annotation /// ENSMUST00000090543 // GO:0005634 // nucleus // inferred from electronic annotation /// BC096461 // GO:0005634 // nucleus // inferred from electronic annotation
6986677	2.99175	up	0.783203	-0.797785	Pdgfd	platelet-derived growth factor, D polypeptide	BC030896	NM_027924	NM_027924 // GO:0008283 // cell proliferation // inferred from electronic annotation /// NM_027924 // GO:0009987 // cellular process // inferred from sequence or structural similarity /// NM_027924 // GO:0050730 // regulation of peptidyl-tyrosine phosphorylation // inferred from direct assay /// ENSMUST00000058692 // GO:0008283 // cell proliferation // inferred from electronic annotation /// ENSM…	NM_027924 // GO:0005161 // platelet-derived growth factor receptor binding // inferred from sequence or structural similarity /// NM_027924 // GO:0005515 // protein binding // inferred from sequence or structural similarity /// NM_027924 // GO:0008083 // growth factor activity // inferred from electronic annotation /// ENSMUST00000058692 // GO:0005161 // platelet-derived growth factor receptor bi…	NM_027924 // GO:0005576 // extracellular region // inferred from electronic annotation /// NM_027924 // GO:0005615 // extracellular space // inferred from sequence or structural similarity /// NM_027924 // GO:0005615 // extracellular space // inferred from reviewed computational analysis /// NM_027924 // GO:0016020 // membrane // inferred from electronic annotation /// ENSMUST00000058692 // GO:00…
7013856	2.97592	up	0.956731	-0.616604	Tmem35	transmembrane protein 35	BC042623	NM_026239			NM_026239 // GO:0016020 // membrane // inferred from electronic annotation /// NM_026239 // GO:0016021 // integral to membrane // inferred from reviewed computational analysis /// ENSMUST00000037687 // GO:0016020 // membrane // inferred from electronic annotation /// ENSMUST00000037687 // GO:0016021 // integral to membrane // inferred from reviewed computational analysis /// BC042623 // GO:001602…
6782703	2.9745	up	0.794382	-0.778267	Sebox	SEBOX homeobox	BC098184	NM_008759	NM_008759 // GO:0006350 // transcription // inferred from electronic annotation /// NM_008759 // GO:0006355 // regulation of transcription, DNA-dependent // inferred from electronic annotation /// NM_008759 // GO:0006355 // regulation of transcription, DNA-dependent // inferred from reviewed computational analysis /// NM_008759 // GO:0007275 // multicellular organismal development // inferred fro…	NM_008759 // GO:0003674 // molecular_function // no biological data available /// NM_008759 // GO:0003677 // DNA binding // inferred from electronic annotation /// NM_008759 // GO:0003700 // transcription factor activity // inferred from electronic annotation /// NM_008759 // GO:0003700 // transcription factor activity // inferred from reviewed computational analysis /// NM_008759 // GO:0043565 /…	NM_008759 // GO:0005575 // cellular_component // no biological data available /// NM_008759 // GO:0005634 // nucleus // inferred from reviewed computational analysis /// NM_008759 // GO:0005667 // transcription factor complex // inferred from electronic annotation /// ENSMUST00000001130 // GO:0005575 // cellular_component // no biological data available /// ENSMUST00000001130 // GO:0005634 // nuc…
6959595	2.96637	up	0.778255	-0.790444	Hspb6	heat shock protein, alpha-crystallin-related, B6	BC089621	NM_001012401	NM_001012401 // GO:0006950 // response to stress // inferred from electronic annotation /// ENSMUST00000044048 // GO:0006950 // response to stress // inferred from electronic annotation /// BC089621 // GO:0006950 // response to stress // inferred from electronic annotation /// ENSMUST00000098573 // GO:0006950 // response to stress // inferred from electronic annotation
6753700	2.96514	up	1.01294	-0.555161	B3galt2	UDP-Gal:betaGlcNAc beta 1,3-galactosyltransferase, polypeptide 2	BC046322	NM_020025	NM_020025 // GO:0006486 // protein amino acid glycosylation // inferred from electronic annotation /// NM_020025 // GO:0009312 // oligosaccharide biosynthetic process // inferred from direct assay /// ENSMUST00000038252 // GO:0006486 // protein amino acid glycosylation // inferred from electronic annotation /// ENSMUST00000038252 // GO:0009312 // oligosaccharide biosynthetic process // inferred f…	NM_020025 // GO:0008378 // galactosyltransferase activity // inferred from electronic annotation /// NM_020025 // GO:0008499 // UDP-galactose:beta-N-acetylglucosamine beta-1,3-galactosyltransferase activity // inferred from direct assay /// NM_020025 // GO:0016740 // transferase activity // inferred from electronic annotation /// NM_020025 // GO:0016757 // transferase activity, transferring glyco…	NM_020025 // GO:0005794 // Golgi apparatus // inferred from electronic annotation /// NM_020025 // GO:0016020 // membrane // inferred from electronic annotation /// NM_020025 // GO:0016021 // integral to membrane // inferred from electronic annotation /// ENSMUST00000038252 // GO:0005794 // Golgi apparatus // inferred from electronic annotation /// ENSMUST00000038252 // GO:0016020 // membrane // …
6878469	2.96408	up	0.832601	-0.734982	Ssfa2	sperm specific antigen 2	AB093303	NM_080558			NM_080558 // GO:0005737 // cytoplasm // inferred from electronic annotation /// ENSMUST00000111785 // GO:0005737 // cytoplasm // inferred from electronic annotation /// ENSMUST00000111784 // GO:0005737 // cytoplasm // inferred from electronic annotation /// ENSMUST00000111788 // GO:0005737 // cytoplasm // inferred from electronic annotation /// ENSMUST00000028393 // GO:0005737 // cytoplasm // inf…
6872888	2.96368	up	0.72809	-0.839302	Cpeb3	cytoplasmic polyadenylation element binding protein 3	AB093274	NM_198300	NM_198300 // GO:0008150 // biological_process // no biological data available /// ENSMUST00000079754 // GO:0008150 // biological_process // no biological data available /// ENSMUST00000044716 // GO:0008150 // biological_process // no biological data available /// AB093274 // GO:0008150 // biological_process // no biological data available	NM_198300 // GO:0000166 // nucleotide binding // inferred from electronic annotation /// NM_198300 // GO:0003674 // molecular_function // no biological data available /// NM_198300 // GO:0003676 // nucleic acid binding // inferred from electronic annotation /// NM_198300 // GO:0003723 // RNA binding // inferred from electronic annotation /// ENSMUST00000079754 // GO:0000166 // nucleotide binding …	NM_198300 // GO:0005575 // cellular_component // no biological data available /// ENSMUST00000079754 // GO:0005575 // cellular_component // no biological data available /// ENSMUST00000044716 // GO:0005575 // cellular_component // no biological data available /// AB093274 // GO:0005575 // cellular_component // no biological data available
6954638	2.96268	up	0.769911	-0.79699	Tgoln1|Tgoln2|LOC100038890	trans-golgi network protein | trans-golgi network protein 2 | hypothetical protein LOC100038890	BC009143|D50032	NM_009443|NM_009444		NM_009443 // GO:0005515 // protein binding // inferred from physical interaction /// BC009143 // GO:0005515 // protein binding // inferred from physical interaction /// ENSMUST00000070524 // GO:0005515 // protein binding // inferred from physical interaction	NM_009443 // GO:0005794 // Golgi apparatus // inferred from direct assay /// NM_009443 // GO:0005802 // trans-Golgi network // inferred from direct assay /// NM_009443 // GO:0016020 // membrane // inferred from electronic annotation /// NM_009443 // GO:0016021 // integral to membrane // inferred from electronic annotation /// NM_009444 // GO:0005794 // Golgi apparatus // inferred from electronic …
6969814	2.95835	up	0.695592	-0.869201	D630004N19Rik	RIKEN cDNA D630004N19 gene	BC090640
6850033	2.95301	up	0.926044	-0.636145	H2-Ab1|Rmcs5|Rmcs2	histocompatibility 2, class II antigen A, beta 1 | response to metastatic cancers 5 | response to metastatic cancers 2	BC008168|BC010322|M13537	NM_207105	NM_207105 // GO:0002504 // antigen processing and presentation of peptide or polysaccharide antigen via MHC class II // inferred from electronic annotation /// NM_207105 // GO:0006955 // immune response // inferred from mutant phenotype /// NM_207105 // GO:0019882 // antigen processing and presentation // inferred from direct assay /// NM_207105 // GO:0019886 // antigen processing and presentatio…	NM_207105 // GO:0005515 // protein binding // inferred from physical interaction /// NM_207105 // GO:0042605 // peptide antigen binding // inferred from direct assay /// NM_207105 // GO:0005515 // protein binding // inferred from physical interaction /// NM_207105 // GO:0042605 // peptide antigen binding // inferred from direct assay /// BC008168 // GO:0005515 // protein binding // inferred from …	NM_207105 // GO:0005622 // intracellular // inferred from direct assay /// NM_207105 // GO:0005769 // early endosome // inferred from direct assay /// NM_207105 // GO:0005771 // multivesicular body // inferred from direct assay /// NM_207105 // GO:0005794 // Golgi apparatus // inferred from direct assay /// NM_207105 // GO:0005886 // plasma membrane // inferred from direct assay /// NM_207105 // …
6773068	2.94414	up	0.861571	-0.696277	Hint3	histidine triad nucleotide binding protein 3	BC025065	NM_025798	NM_025798 // GO:0008150 // biological_process // no biological data available /// ENSMUST00000019925 // GO:0008150 // biological_process // no biological data available /// BC025065 // GO:0008150 // biological_process // no biological data available	NM_025798 // GO:0003674 // molecular_function // no biological data available /// NM_025798 // GO:0003824 // catalytic activity // inferred from electronic annotation /// NM_025798 // GO:0016787 // hydrolase activity // inferred from electronic annotation /// ENSMUST00000019925 // GO:0003674 // molecular_function // no biological data available /// ENSMUST00000019925 // GO:0003824 // catalytic ac…	NM_025798 // GO:0005575 // cellular_component // no biological data available /// NM_025798 // GO:0005634 // nucleus // inferred from electronic annotation /// NM_025798 // GO:0005737 // cytoplasm // inferred from electronic annotation /// ENSMUST00000019925 // GO:0005575 // cellular_component // no biological data available /// ENSMUST00000019925 // GO:0005634 // nucleus // inferred from electro…
6893558	2.94157	up	0.758841	-0.797747	Pmepa1	prostate transmembrane protein, androgen induced 1	BC069890	NM_022995	NM_022995 // GO:0008150 // biological_process // no biological data available /// ENSMUST00000036248 // GO:0008150 // biological_process // no biological data available /// ENSMUST00000109115 // GO:0008150 // biological_process // no biological data available /// BC069890 // GO:0008150 // biological_process // no biological data available	NM_022995 // GO:0005515 // protein binding // inferred from physical interaction /// ENSMUST00000036248 // GO:0005515 // protein binding // inferred from physical interaction /// ENSMUST00000109115 // GO:0005515 // protein binding // inferred from physical interaction /// BC069890 // GO:0005515 // protein binding // inferred from physical interaction	NM_022995 // GO:0016020 // membrane // inferred from electronic annotation /// NM_022995 // GO:0016021 // integral to membrane // inferred from electronic annotation /// ENSMUST00000036248 // GO:0016020 // membrane // inferred from electronic annotation /// ENSMUST00000036248 // GO:0016021 // integral to membrane // inferred from electronic annotation /// ENSMUST00000109115 // GO:0016020 // membr…
6935402	2.94004	up	0.899793	-0.656042	Daglb	diacylglycerol lipase, beta	BC016105	NM_144915	NM_144915 // GO:0006629 // lipid metabolic process // inferred from reviewed computational analysis /// NM_144915 // GO:0016042 // lipid catabolic process // inferred from electronic annotation /// ENSMUST00000045593 // GO:0006629 // lipid metabolic process // inferred from reviewed computational analysis /// ENSMUST00000045593 // GO:0016042 // lipid catabolic process // inferred from electronic …	NM_144915 // GO:0003824 // catalytic activity // inferred from reviewed computational analysis /// NM_144915 // GO:0004806 // triacylglycerol lipase activity // inferred from reviewed computational analysis /// NM_144915 // GO:0005509 // calcium ion binding // inferred from electronic annotation /// NM_144915 // GO:0016787 // hydrolase activity // inferred from electronic annotation /// NM_144915…	NM_144915 // GO:0016020 // membrane // inferred from electronic annotation /// NM_144915 // GO:0016021 // integral to membrane // inferred from electronic annotation /// ENSMUST00000045593 // GO:0016020 // membrane // inferred from electronic annotation /// ENSMUST00000045593 // GO:0016021 // integral to membrane // inferred from electronic annotation /// BC016105 // GO:0016020 // membrane // inf…
6919015	2.93939	up	0.806502	-0.749014	Icmt	isoprenylcysteine carboxyl methyltransferase	BC057132	NM_133788	NM_133788 // GO:0001701 // in utero embryonic development // inferred from mutant phenotype /// NM_133788 // GO:0001889 // liver development // inferred from mutant phenotype /// NM_133788 // GO:0006479 // protein amino acid methylation // inferred from mutant phenotype /// NM_133788 // GO:0006481 // C-terminal protein amino acid methylation // inferred from mutant phenotype /// NM_133788 // GO:0…	NM_133788 // GO:0004671 // protein-S-isoprenylcysteine O-methyltransferase activity // inferred from mutant phenotype /// NM_133788 // GO:0004671 // protein-S-isoprenylcysteine O-methyltransferase activity // inferred from reviewed computational analysis /// NM_133788 // GO:0008140 // cAMP response element binding protein binding // inferred from mutant phenotype /// NM_133788 // GO:0008168 // me…	NM_133788 // GO:0005783 // endoplasmic reticulum // not recorded /// NM_133788 // GO:0005783 // endoplasmic reticulum // inferred from reviewed computational analysis /// NM_133788 // GO:0016020 // membrane // inferred from electronic annotation /// NM_133788 // GO:0016021 // integral to membrane // inferred from reviewed computational analysis /// ENSMUST00000048892 // GO:0005783 // endoplasmic …
6789047	2.92151	up	0.997922	-0.548793	AU040829		BC059911	NM_175003|NM_001099288	NM_175003 // GO:0007165 // signal transduction // inferred from electronic annotation /// NM_001099288 // GO:0007165 // signal transduction // inferred from electronic annotation /// ENSMUST00000047463 // GO:0007165 // signal transduction // inferred from electronic annotation /// ENSMUST00000093002 // GO:0007165 // signal transduction // inferred from electronic annotation /// BC059911 // GO:000…	NM_175003 // GO:0005096 // GTPase activator activity // inferred from electronic annotation /// NM_175003 // GO:0005515 // protein binding // inferred from electronic annotation /// NM_001099288 // GO:0005096 // GTPase activator activity // inferred from electronic annotation /// NM_001099288 // GO:0005515 // protein binding // inferred from electronic annotation /// ENSMUST00000047463 // GO:0005…	NM_175003 // GO:0005622 // intracellular // inferred from electronic annotation /// NM_175003 // GO:0005737 // cytoplasm // inferred from electronic annotation /// NM_001099288 // GO:0005622 // intracellular // inferred from electronic annotation /// NM_001099288 // GO:0005737 // cytoplasm // inferred from electronic annotation /// ENSMUST00000047463 // GO:0005622 // intracellular // inferred fro…
6760194	2.91737	up	0.837241	-0.707426	Col4a4	collagen, type IV, alpha 4	AF169388	NM_007735	NM_007735 // GO:0006817 // phosphate transport // inferred from electronic annotation /// NM_007735 // GO:0007155 // cell adhesion // inferred from electronic annotation /// ENSMUST00000087050 // GO:0006817 // phosphate transport // inferred from electronic annotation /// ENSMUST00000087050 // GO:0007155 // cell adhesion // inferred from electronic annotation /// AF169388 // GO:0006817 // phospha…	NM_007735 // GO:0005198 // structural molecule activity // inferred from electronic annotation /// NM_007735 // GO:0005201 // extracellular matrix structural constituent // inferred from physical interaction /// NM_007735 // GO:0030020 // extracellular matrix structural constituent conferring tensile strength // inferred from electronic annotation /// ENSMUST00000087050 // GO:0005198 // structura…	NM_007735 // GO:0005576 // extracellular region // inferred from electronic annotation /// NM_007735 // GO:0005578 // proteinaceous extracellular matrix // inferred from electronic annotation /// NM_007735 // GO:0005581 // collagen // inferred from electronic annotation /// NM_007735 // GO:0005587 // collagen type IV // inferred from direct assay /// NM_007735 // GO:0005604 // basement membrane /…
6861868	2.91244	up	0.753025	-0.789203	Ccdc68	coiled-coil domain containing 68	BC046343	NM_201362
6837094	2.90623	up	0.780018	-0.759131	Slc16a8	solute carrier family 16 (monocarboxylic acid transporters), member 8	AF019111	NM_020516	NM_020516 // GO:0006810 // transport // inferred from electronic annotation /// NM_020516 // GO:0015711 // organic anion transport // inferred from electronic annotation /// ENSMUST00000039752 // GO:0006810 // transport // inferred from electronic annotation /// ENSMUST00000039752 // GO:0015711 // organic anion transport // inferred from electronic annotation /// AF019111 // GO:0006810 // transpo…	NM_020516 // GO:0005215 // transporter activity // inferred from electronic annotation /// NM_020516 // GO:0015293 // symporter activity // inferred from electronic annotation /// NM_020516 // GO:0015355 // secondary active monocarboxylate transmembrane transporter activity // inferred from electronic annotation /// ENSMUST00000039752 // GO:0005215 // transporter activity // inferred from electro…	NM_020516 // GO:0016020 // membrane // inferred from electronic annotation /// NM_020516 // GO:0016021 // integral to membrane // inferred from reviewed computational analysis /// ENSMUST00000039752 // GO:0016020 // membrane // inferred from electronic annotation /// ENSMUST00000039752 // GO:0016021 // integral to membrane // inferred from reviewed computational analysis /// AF019111 // GO:001602…
7009774	2.90176	up	1.00543	-0.531499	Syp	synaptophysin	BC014823	NM_009305	NM_009305 // GO:0006810 // transport // inferred from electronic annotation /// NM_009305 // GO:0006897 // endocytosis // traceable author statement /// NM_009305 // GO:0007268 // synaptic transmission // traceable author statement /// ENSMUST00000069520 // GO:0006810 // transport // inferred from electronic annotation /// ENSMUST00000069520 // GO:0006897 // endocytosis // traceable author statem…	NM_009305 // GO:0005215 // transporter activity // inferred from electronic annotation /// NM_009305 // GO:0005509 // calcium ion binding // inferred from electronic annotation /// ENSMUST00000069520 // GO:0005215 // transporter activity // inferred from electronic annotation /// ENSMUST00000069520 // GO:0005509 // calcium ion binding // inferred from electronic annotation /// ENSMUST00000116638 …	NM_009305 // GO:0008021 // synaptic vesicle // inferred from direct assay /// NM_009305 // GO:0008021 // synaptic vesicle // inferred from sequence or structural similarity /// NM_009305 // GO:0016020 // membrane // inferred from electronic annotation /// NM_009305 // GO:0016021 // integral to membrane // inferred from electronic annotation /// NM_009305 // GO:0019717 // synaptosome // inferred f…
6870068	2.90068	up	0.889748	-0.646644	Tmem180	transmembrane protein 180	BC058746	NM_029186			NM_029186 // GO:0016020 // membrane // inferred from electronic annotation /// NM_029186 // GO:0016021 // integral to membrane // inferred from electronic annotation /// ENSMUST00000086969 // GO:0016020 // membrane // inferred from electronic annotation /// ENSMUST00000086969 // GO:0016021 // integral to membrane // inferred from electronic annotation /// BC058746 // GO:0016020 // membrane // inf…
6806707	2.89736	up	0.771171	-0.76357	Gmpr	guanosine monophosphate reductase	BC010827|AK187363	NM_025508	NM_025508 // GO:0008152 // metabolic process // inferred from electronic annotation /// NM_025508 // GO:0009117 // nucleotide metabolic process // inferred from electronic annotation /// ENSMUST00000000260 // GO:0008152 // metabolic process // inferred from electronic annotation /// ENSMUST00000000260 // GO:0009117 // nucleotide metabolic process // inferred from electronic annotation /// BC01082…	NM_025508 // GO:0003824 // catalytic activity // inferred from reviewed computational analysis /// NM_025508 // GO:0003920 // GMP reductase activity // inferred from reviewed computational analysis /// NM_025508 // GO:0016491 // oxidoreductase activity // inferred from reviewed computational analysis /// NM_025508 // GO:0030955 // potassium ion binding // inferred from electronic annotation /// N…
6792657	2.8952	up	0.869174	-0.66449	Lgals3bp	lectin, galactoside-binding, soluble, 3 binding protein	BC090658	NM_011150		NM_011150 // GO:0004720 // protein-lysine 6-oxidase activity // inferred from reviewed computational analysis /// NM_011150 // GO:0005044 // scavenger receptor activity // inferred from sequence or structural similarity /// NM_011150 // GO:0005044 // scavenger receptor activity // traceable author statement /// NM_011150 // GO:0005507 // copper ion binding // inferred from reviewed computational …
6951401	2.89396	up	0.816562	-0.716483	Pon3	paraoxonase 3	BC099416	NM_173006		NM_173006 // GO:0004064 // arylesterase activity // inferred from electronic annotation /// NM_173006 // GO:0016787 // hydrolase activity // inferred from electronic annotation /// ENSMUST00000031773 // GO:0004064 // arylesterase activity // inferred from electronic annotation /// ENSMUST00000031773 // GO:0016787 // hydrolase activity // inferred from electronic annotation /// BC099416 // GO:0004…	NM_173006 // GO:0005576 // extracellular region // inferred from electronic annotation /// NM_173006 // GO:0005615 // extracellular space // inferred from reviewed computational analysis /// ENSMUST00000031773 // GO:0005576 // extracellular region // inferred from electronic annotation /// ENSMUST00000031773 // GO:0005615 // extracellular space // inferred from reviewed computational analysis ///…
6751011	2.89312	up	0.857449	-0.675177	9430031J16Rik	RIKEN cDNA 9430031J16 gene	BC082310|AK129372
6787918	2.89171	up	0.867871	-0.664055	Psme2|Psme2b-ps	proteasome (prosome, macropain) 28 subunit, beta | protease (prosome, macropain) 28 subunit beta B, pseudogene	D87910|BC005680	NM_011190|NM_001029855	NM_011190 // GO:0019884 // antigen processing and presentation of exogenous antigen // inferred from mutant phenotype /// NM_001029855 // GO:0019884 // antigen processing and presentation of exogenous antigen // inferred from mutant phenotype /// ENSMUST00000104958 // GO:0019884 // antigen processing and presentation of exogenous antigen // inferred from mutant phenotype /// ENSMUST00000111378 //…	NM_011190 // GO:0005515 // protein binding // inferred from physical interaction /// NM_011190 // GO:0008538 // proteasome activator activity // inferred from physical interaction /// NM_001029855 // GO:0005515 // protein binding // inferred from physical interaction /// NM_001029855 // GO:0008538 // proteasome activator activity // inferred from physical interaction /// ENSMUST00000104958 // GO:…	NM_011190 // GO:0005829 // cytosol // inferred from electronic annotation /// NM_011190 // GO:0008537 // proteasome activator complex // inferred from electronic annotation /// NM_011190 // GO:0043234 // protein complex // inferred from electronic annotation /// NM_001029855 // GO:0005829 // cytosol // inferred from electronic annotation /// NM_001029855 // GO:0008537 // proteasome activator comp…
6919693	2.87965	up	0.937678	-0.588218	Rbm35a	RNA binding motif protein 35A	BC031468	NM_194055		NM_194055 // GO:0000166 // nucleotide binding // inferred from electronic annotation /// NM_194055 // GO:0003676 // nucleic acid binding // inferred from electronic annotation /// NM_194055 // GO:0003723 // RNA binding // inferred from electronic annotation /// ENSMUST00000108313 // GO:0000166 // nucleotide binding // inferred from electronic annotation /// ENSMUST00000108313 // GO:0003676 // nuc…
6870107	2.87415	up	0.821494	-0.701641	Cnnm2	cyclin M2	AF216961	NM_033569|NM_001102471	NM_033569 // GO:0006810 // transport // inferred from electronic annotation /// NM_033569 // GO:0006811 // ion transport // inferred from electronic annotation /// NM_033569 // GO:0008150 // biological_process // no biological data available /// NM_001102471 // GO:0006810 // transport // inferred from electronic annotation /// NM_001102471 // GO:0006811 // ion transport // inferred from electroni…	NM_033569 // GO:0003674 // molecular_function // no biological data available /// NM_001102471 // GO:0003674 // molecular_function // no biological data available /// ENSMUST00000099373 // GO:0003674 // molecular_function // no biological data available /// ENSMUST00000077666 // GO:0003674 // molecular_function // no biological data available /// AF216961 // GO:0003674 // molecular_function // no…	NM_033569 // GO:0016020 // membrane // inferred from electronic annotation /// NM_033569 // GO:0016021 // integral to membrane // inferred from reviewed computational analysis /// NM_001102471 // GO:0016020 // membrane // inferred from electronic annotation /// NM_001102471 // GO:0016021 // integral to membrane // inferred from reviewed computational analysis /// ENSMUST00000099373 // GO:0016020 …
6870979	2.87314	up	0.716078	-0.806553	AI790298		BC023699|AK129347		BC023699 // GO:0008152 // metabolic process // inferred from electronic annotation /// ENSMUST00000100021 // GO:0008152 // metabolic process // inferred from electronic annotation /// AK129347 // GO:0008152 // metabolic process // inferred from electronic annotation	BC023699 // GO:0000166 // nucleotide binding // inferred from electronic annotation /// BC023699 // GO:0003824 // catalytic activity // inferred from electronic annotation /// BC023699 // GO:0005524 // ATP binding // inferred from reviewed computational analysis /// BC023699 // GO:0030145 // manganese ion binding // inferred from electronic annotation /// BC023699 // GO:0046872 // metal ion bindi…
6835706	2.86351	up	0.781809	-0.735976	Samd12	sterile alpha motif domain containing 12	BC119383	NM_177225
6874631	2.86283	up	0.698274	-0.819171	Phyh	phytanoyl-CoA hydroxylase	BC002018	NM_010726	NM_010726 // GO:0001561 // fatty acid alpha-oxidation // inferred from direct assay /// ENSMUST00000027975 // GO:0001561 // fatty acid alpha-oxidation // inferred from direct assay /// BC002018 // GO:0001561 // fatty acid alpha-oxidation // inferred from direct assay	NM_010726 // GO:0003824 // catalytic activity // inferred from direct assay /// NM_010726 // GO:0005506 // iron ion binding // inferred from electronic annotation /// NM_010726 // GO:0005515 // protein binding // inferred from physical interaction /// NM_010726 // GO:0016491 // oxidoreductase activity // inferred from electronic annotation /// NM_010726 // GO:0031418 // L-ascorbic acid binding //…	NM_010726 // GO:0005777 // peroxisome // traceable author statement /// ENSMUST00000027975 // GO:0005777 // peroxisome // traceable author statement /// BC002018 // GO:0005777 // peroxisome // traceable author statement
6784399	2.85683	up	0.701831	-0.812583	Acbd4	acyl-Coenzyme A binding domain containing 4	BC048371|AK203233	NM_025988|NM_001081495	NM_025988 // GO:0008150 // biological_process // no biological data available /// NM_001081495 // GO:0008150 // biological_process // no biological data available /// ENSMUST00000024492 // GO:0008150 // biological_process // no biological data available /// ENSMUST00000107040 // GO:0008150 // biological_process // no biological data available /// BC048371 // GO:0008150 // biological_process // no…	NM_025988 // GO:0003674 // molecular_function // no biological data available /// NM_001081495 // GO:0003674 // molecular_function // no biological data available /// ENSMUST00000024492 // GO:0003674 // molecular_function // no biological data available /// ENSMUST00000107040 // GO:0003674 // molecular_function // no biological data available /// BC048371 // GO:0003674 // molecular_function // no…	NM_025988 // GO:0005575 // cellular_component // no biological data available /// NM_001081495 // GO:0005575 // cellular_component // no biological data available /// ENSMUST00000024492 // GO:0005575 // cellular_component // no biological data available /// ENSMUST00000107040 // GO:0005575 // cellular_component // no biological data available /// BC048371 // GO:0005575 // cellular_component // no…
6751339	2.85446	up	0.75242	-0.760795	Neu2	neuraminidase 2	BC105661	NM_015750	NM_015750 // GO:0008152 // metabolic process // inferred from electronic annotation /// ENSMUST00000070898 // GO:0008152 // metabolic process // inferred from electronic annotation /// BC105661 // GO:0008152 // metabolic process // inferred from electronic annotation	NM_015750 // GO:0016787 // hydrolase activity // inferred from electronic annotation /// NM_015750 // GO:0016798 // hydrolase activity, acting on glycosyl bonds // inferred from electronic annotation /// ENSMUST00000070898 // GO:0016787 // hydrolase activity // inferred from electronic annotation /// ENSMUST00000070898 // GO:0016798 // hydrolase activity, acting on glycosyl bonds // inferred from…	NM_015750 // GO:0005737 // cytoplasm // inferred from electronic annotation /// ENSMUST00000070898 // GO:0005737 // cytoplasm // inferred from electronic annotation /// BC105661 // GO:0005737 // cytoplasm // inferred from electronic annotation
[truncated: 1,427 more rows]
