# Supplementary material for: Molecular Characterisation of Transport Mechanisms at the Developing Mouse Blood–CSF Interface: A Transcriptome Approach
Source: PLoS One. 2012 Mar 21;7(3):e33554. doi: 10.1371/journal.pone.0033554 (PMC3310074; doi:10.1371/journal.pone.0033554)
Supplement: Table S4 — Cell adhesion specific genes. A dataset containing probe sets from the GeneChip Mouse Exon 1.0 ST Array, with raw (normalised) data for E15 and adult mouse, fold change between embryo and adult (with a fold change cut-off of 2) and Gene Ontology classifications. (XLSX) [file pone.0033554.s004.xlsx]

## Sheet: CELL ADHESION
Transcript	Fold change	Regulation	[Adult]	[E15]	genesymbol	genedescription	genbank	refseq	Gene Ontology
Cluster ID.	([Adult] vs [E15])	([Adult] vs [E15])	(normalized)	(normalized)					Biological Process	Molecular Function	Cellular Component
6828699	234.252	up	4.07523	-3.79668	Prlr	prolactin receptor	BC096586		BC096586 // GO:0007595 // lactation // inferred from mutant phenotype /// BC096586 // GO:0030155 // regulation of cell adhesion // inferred from mutant phenotype /// BC096586 // GO:0030856 // regulation of epithelial cell differentiation // inferred from mutant phenotype	BC096586 // GO:0004872 // receptor activity // inferred from electronic annotation /// BC096586 // GO:0004896 // hematopoietin/interferon-class (D200-domain) cytokine receptor activity // inferred from electronic annotation /// BC096586 // GO:0004925 // prolactin receptor activity // inferred from direct assay /// BC096586 // GO:0004925 // prolactin receptor activity // inferred from mutant pheno…	BC096586 // GO:0016020 // membrane // inferred from electronic annotation /// BC096586 // GO:0016021 // integral to membrane // inferred from electronic annotation
6828697	97.1274	up	3.32391	-3.2779	Agxt2|Prlr	alanine-glyoxylate aminotransferase 2 | prolactin receptor	M22959	NM_001031851|NM_011169	NM_001031851 // GO:0008150 // biological_process // no biological data available /// NM_011169 // GO:0007595 // lactation // inferred from mutant phenotype /// NM_011169 // GO:0030155 // regulation of cell adhesion // inferred from mutant phenotype /// NM_011169 // GO:0030856 // regulation of epithelial cell differentiation // inferred from mutant phenotype /// ENSMUST00000022858 // GO:0008150 //…	NM_001031851 // GO:0003674 // molecular_function // no biological data available /// NM_001031851 // GO:0003824 // catalytic activity // inferred from electronic annotation /// NM_001031851 // GO:0008453 // alanine-glyoxylate transaminase activity // inferred from electronic annotation /// NM_001031851 // GO:0008483 // transaminase activity // inferred from electronic annotation /// NM_001031851 …	NM_001031851 // GO:0005575 // cellular_component // no biological data available /// NM_001031851 // GO:0005739 // mitochondrion // inferred from electronic annotation /// NM_011169 // GO:0016020 // membrane // inferred from electronic annotation /// NM_011169 // GO:0016021 // integral to membrane // inferred from electronic annotation /// ENSMUST00000022858 // GO:0005575 // cellular_component //…
6971649	16.3717	up	2.53382	-1.49931	Cpxm2	carboxypeptidase X 2 (M14 family)	AF017639	NM_018867	NM_018867 // GO:0006508 // proteolysis // inferred from direct assay /// NM_018867 // GO:0007155 // cell adhesion // inferred from electronic annotation /// ENSMUST00000033149 // GO:0006508 // proteolysis // inferred from direct assay /// ENSMUST00000033149 // GO:0007155 // cell adhesion // inferred from electronic annotation /// AF017639 // GO:0006508 // proteolysis // inferred from direct assay…	NM_018867 // GO:0004180 // carboxypeptidase activity // inferred from direct assay /// NM_018867 // GO:0004182 // carboxypeptidase A activity // inferred from electronic annotation /// NM_018867 // GO:0005515 // protein binding // traceable author statement /// NM_018867 // GO:0008270 // zinc ion binding // inferred from electronic annotation /// ENSMUST00000033149 // GO:0004180 // carboxypeptida…	NM_018867 // GO:0005576 // extracellular region // inferred from electronic annotation /// NM_018867 // GO:0005615 // extracellular space // inferred from direct assay /// NM_018867 // GO:0005615 // extracellular space // inferred from reviewed computational analysis /// ENSMUST00000033149 // GO:0005576 // extracellular region // inferred from electronic annotation /// ENSMUST00000033149 // GO:00…
6843494	9.57285	up	1.58109	-1.67785	Igsf5|Pcp4	immunoglobulin superfamily, member 5 | Purkinje cell protein 4	BC004806	NM_028078	NM_028078 // GO:0016337 // cell-cell adhesion // inferred from direct assay /// ENSMUST00000081093 // GO:0016337 // cell-cell adhesion // inferred from direct assay /// BC004806 // GO:0016337 // cell-cell adhesion // inferred from direct assay	NM_028078 // GO:0005515 // protein binding // inferred from physical interaction /// NM_028078 // GO:0030165 // PDZ domain binding // inferred from direct assay /// ENSMUST00000081093 // GO:0005509 // calcium ion binding // inferred from reviewed computational analysis /// ENSMUST00000081093 // GO:0005515 // protein binding // inferred from physical interaction /// ENSMUST00000081093 // GO:003016…	NM_028078 // GO:0005615 // extracellular space // inferred from reviewed computational analysis /// NM_028078 // GO:0005737 // cytoplasm // inferred from electronic annotation /// NM_028078 // GO:0005923 // tight junction // inferred from direct assay /// NM_028078 // GO:0009986 // cell surface // inferred from direct assay /// NM_028078 // GO:0016020 // membrane // inferred from electronic annot…
6859285	7.44699	up	1.53301	-1.36364	Dsg2	desmoglein 2	AB072269	NM_007883	NM_007883 // GO:0007155 // cell adhesion // inferred from electronic annotation /// NM_007883 // GO:0007156 // homophilic cell adhesion // inferred from electronic annotation /// ENSMUST00000059787 // GO:0007155 // cell adhesion // inferred from electronic annotation /// ENSMUST00000059787 // GO:0007156 // homophilic cell adhesion // inferred from electronic annotation /// AB072269 // GO:0007155 …	NM_007883 // GO:0005509 // calcium ion binding // inferred from electronic annotation /// NM_007883 // GO:0005515 // protein binding // inferred from electronic annotation /// ENSMUST00000059787 // GO:0005509 // calcium ion binding // inferred from electronic annotation /// ENSMUST00000059787 // GO:0005515 // protein binding // inferred from electronic annotation /// AB072269 // GO:0005509 // cal…	NM_007883 // GO:0016020 // membrane // inferred from electronic annotation /// NM_007883 // GO:0016021 // integral to membrane // inferred from electronic annotation /// NM_007883 // GO:0030054 // cell junction // inferred from electronic annotation /// NM_007883 // GO:0030057 // desmosome // inferred from direct assay /// ENSMUST00000059787 // GO:0016020 // membrane // inferred from electronic a…
6846782	6.88394	up	1.41925	-1.36399	Cadm2	cell adhesion molecule 2		NM_178721	NM_178721 // GO:0016337 // cell-cell adhesion // inferred from reviewed computational analysis /// ENSMUST00000114292 // GO:0016337 // cell-cell adhesion // inferred from reviewed computational analysis	NM_178721 // GO:0005515 // protein binding // inferred from physical interaction /// ENSMUST00000114292 // GO:0005515 // protein binding // inferred from physical interaction	NM_178721 // GO:0016020 // membrane // inferred from reviewed computational analysis /// NM_178721 // GO:0016021 // integral to membrane // inferred from electronic annotation /// ENSMUST00000114292 // GO:0016020 // membrane // inferred from reviewed computational analysis /// ENSMUST00000114292 // GO:0016021 // integral to membrane // inferred from electronic annotation
6957185	6.29608	up	1.33229	-1.32216	Cd9	CD9 antigen	BC070474	NM_007657	NM_007657 // GO:0007155 // cell adhesion // inferred from electronic annotation /// NM_007657 // GO:0007338 // single fertilization // inferred from electronic annotation /// NM_007657 // GO:0007342 // fusion of sperm to egg plasma membrane // inferred from direct assay /// NM_007657 // GO:0008285 // negative regulation of cell proliferation // inferred from direct assay /// NM_007657 // GO:00309…	NM_007657 // GO:0005515 // protein binding // inferred from physical interaction /// ENSMUST00000032492 // GO:0005515 // protein binding // inferred from physical interaction /// BC070474 // GO:0005515 // protein binding // inferred from physical interaction	NM_007657 // GO:0005886 // plasma membrane // traceable author statement /// NM_007657 // GO:0016020 // membrane // inferred from electronic annotation /// NM_007657 // GO:0016021 // integral to membrane // inferred from electronic annotation /// ENSMUST00000032492 // GO:0005886 // plasma membrane // traceable author statement /// ENSMUST00000032492 // GO:0016020 // membrane // inferred from elec…
6955164	5.275	up	1.26665	-1.13252	Cml3|Cml5	camello-like 3 | camello-like 5	BC024605|BC014696	NM_001037842|NM_023493	NM_001037842 // GO:0001702 // gastrulation with mouth forming second // non-traceable author statement /// NM_001037842 // GO:0007162 // negative regulation of cell adhesion // inferred from sequence or structural similarity /// NM_001037842 // GO:0007275 // multicellular organismal development // inferred from electronic annotation /// NM_001037842 // GO:0007369 // gastrulation // inferred from …	NM_001037842 // GO:0008080 // N-acetyltransferase activity // non-traceable author statement /// NM_001037842 // GO:0008415 // acyltransferase activity // inferred from electronic annotation /// NM_001037842 // GO:0016740 // transferase activity // inferred from electronic annotation /// NM_023493 // GO:0008080 // N-acetyltransferase activity // non-traceable author statement /// NM_023493 // GO:…	NM_001037842 // GO:0005615 // extracellular space // inferred from sequence or structural similarity /// NM_001037842 // GO:0005783 // endoplasmic reticulum // inferred from sequence or structural similarity /// NM_001037842 // GO:0005794 // Golgi apparatus // inferred from sequence or structural similarity /// NM_001037842 // GO:0016020 // membrane // inferred from electronic annotation /// NM_0…
6762236	5.09685	up	1.322	-1.02761	Nfasc	neurofascin	AJ543322	NM_182716	NM_182716 // GO:0007155 // cell adhesion // inferred from electronic annotation /// NM_182716 // GO:0007411 // axon guidance // inferred from direct assay /// NM_182716 // GO:0050808 // synapse organization and biogenesis // inferred from mutant phenotype /// ENSMUST00000094569 // GO:0007155 // cell adhesion // inferred from electronic annotation /// ENSMUST00000094569 // GO:0007411 // axon guida…	NM_182716 // GO:0005515 // protein binding // inferred from electronic annotation /// ENSMUST00000094569 // GO:0005515 // protein binding // inferred from electronic annotation /// ENSMUST00000043189 // GO:0005515 // protein binding // inferred from electronic annotation /// AJ543322 // GO:0005515 // protein binding // inferred from electronic annotation	NM_182716 // GO:0005886 // plasma membrane // inferred from direct assay /// NM_182716 // GO:0016020 // membrane // inferred from electronic annotation /// NM_182716 // GO:0016021 // integral to membrane // inferred from electronic annotation /// NM_182716 // GO:0030424 // axon // inferred from direct assay /// ENSMUST00000094569 // GO:0005886 // plasma membrane // inferred from direct assay /// …
6768114	4.88964	up	1.09666	-1.19307	Ankrd57	ankyrin repeat domain 57		NM_172939
6887088	4.59373	up	1.05189	-1.14777	Itgb6	integrin beta 6	AF115376	NM_021359	NM_021359 // GO:0006954 // inflammatory response // inferred from mutant phenotype /// NM_021359 // GO:0007155 // cell adhesion // inferred from electronic annotation /// NM_021359 // GO:0007160 // cell-matrix adhesion // inferred from electronic annotation /// NM_021359 // GO:0007229 // integrin-mediated signaling pathway // inferred from electronic annotation /// NM_021359 // GO:0007275 // mult…	NM_021359 // GO:0004872 // receptor activity // inferred from electronic annotation /// NM_021359 // GO:0005178 // integrin binding // inferred from physical interaction /// NM_021359 // GO:0005488 // binding // inferred from electronic annotation /// NM_021359 // GO:0005515 // protein binding // inferred from electronic annotation /// ENSMUST00000028348 // GO:0004872 // receptor activity // infe…	NM_021359 // GO:0008305 // integrin complex // inferred from electronic annotation /// NM_021359 // GO:0016020 // membrane // inferred from electronic annotation /// NM_021359 // GO:0016021 // integral to membrane // inferred from electronic annotation /// ENSMUST00000028348 // GO:0008305 // integrin complex // inferred from electronic annotation /// ENSMUST00000028348 // GO:0016020 // membrane /…
6955171	4.28206	up	1.11861	-0.97969	Cml1	camello-like 1	AF163314	NM_023160	NM_023160 // GO:0001702 // gastrulation with mouth forming second // non-traceable author statement /// NM_023160 // GO:0007162 // negative regulation of cell adhesion // inferred from sequence or structural similarity /// NM_023160 // GO:0007275 // multicellular organismal development // inferred from electronic annotation /// NM_023160 // GO:0007369 // gastrulation // inferred from electronic a…	NM_023160 // GO:0008080 // N-acetyltransferase activity // non-traceable author statement /// NM_023160 // GO:0008415 // acyltransferase activity // inferred from electronic annotation /// NM_023160 // GO:0016740 // transferase activity // inferred from electronic annotation /// ENSMUST00000074332 // GO:0008080 // N-acetyltransferase activity // non-traceable author statement /// ENSMUST000000743…	NM_023160 // GO:0005615 // extracellular space // inferred from sequence or structural similarity /// NM_023160 // GO:0005743 // mitochondrial inner membrane // inferred from direct assay /// NM_023160 // GO:0005783 // endoplasmic reticulum // inferred from sequence or structural similarity /// NM_023160 // GO:0005794 // Golgi apparatus // inferred from sequence or structural similarity /// NM_02…
7014115	4.28034	up	1.08154	-1.01618	Cldn2	claudin 2	BC085494	NM_016675	NM_016675 // GO:0016338 // calcium-independent cell-cell adhesion // inferred from direct assay /// ENSMUST00000054889 // GO:0016338 // calcium-independent cell-cell adhesion // inferred from direct assay /// ENSMUST00000113021 // GO:0016338 // calcium-independent cell-cell adhesion // inferred from direct assay /// BC085494 // GO:0016338 // calcium-independent cell-cell adhesion // inferred from…	NM_016675 // GO:0005198 // structural molecule activity // inferred from electronic annotation /// NM_016675 // GO:0042802 // identical protein binding // inferred from physical interaction /// ENSMUST00000054889 // GO:0005198 // structural molecule activity // inferred from electronic annotation /// ENSMUST00000054889 // GO:0042802 // identical protein binding // inferred from physical interacti…	NM_016675 // GO:0005615 // extracellular space // inferred from reviewed computational analysis /// NM_016675 // GO:0005923 // tight junction // inferred from direct assay /// NM_016675 // GO:0016020 // membrane // inferred from electronic annotation /// NM_016675 // GO:0016021 // integral to membrane // non-traceable author statement /// NM_016675 // GO:0030054 // cell junction // inferred from …
6985288	4.22534	up	1.10391	-0.975164	Marveld3	MARVEL (membrane-associating) domain containing 3	BC025851	NM_028584|NM_212447			NM_028584 // GO:0016020 // membrane // inferred from electronic annotation /// NM_028584 // GO:0016021 // integral to membrane // inferred from reviewed computational analysis /// NM_212447 // GO:0016020 // membrane // inferred from electronic annotation /// NM_212447 // GO:0016021 // integral to membrane // inferred from reviewed computational analysis /// ENSMUST00000051430 // GO:0016020 // mem…
6846468	3.91837	up	0.982295	-0.987959	Col8a1	collagen, type VIII, alpha 1	BC011061	NM_007739	NM_007739 // GO:0006817 // phosphate transport // inferred from electronic annotation /// NM_007739 // GO:0007155 // cell adhesion // inferred from electronic annotation /// NM_007739 // GO:0048593 // camera-type eye morphogenesis // inferred from genetic interaction /// NM_007739 // GO:0050673 // epithelial cell proliferation // inferred from genetic interaction /// ENSMUST00000089332 // GO:0006…	NM_007739 // GO:0005198 // structural molecule activity // inferred from electronic annotation /// NM_007739 // GO:0005515 // protein binding // inferred from electronic annotation /// NM_007739 // GO:0030020 // extracellular matrix structural constituent conferring tensile strength // inferred from electronic annotation /// ENSMUST00000089332 // GO:0005198 // structural molecule activity // infe…	NM_007739 // GO:0005576 // extracellular region // inferred from electronic annotation /// NM_007739 // GO:0005578 // proteinaceous extracellular matrix // inferred from electronic annotation /// NM_007739 // GO:0005581 // collagen // inferred from electronic annotation /// NM_007739 // GO:0005604 // basement membrane // inferred from electronic annotation /// NM_007739 // GO:0005615 // extracell…
6771718	3.40458	up	0.854464	-0.913012	Itga7	integrin alpha 7	L23423	NM_008398	NM_008398 // GO:0007155 // cell adhesion // inferred from electronic annotation /// NM_008398 // GO:0007229 // integrin-mediated signaling pathway // inferred from electronic annotation /// NM_008398 // GO:0008360 // regulation of cell shape // inferred from electronic annotation /// NM_008398 // GO:0048514 // blood vessel morphogenesis // inferred from mutant phenotype /// ENSMUST00000099112 // …	NM_008398 // GO:0004872 // receptor activity // inferred from electronic annotation /// NM_008398 // GO:0005509 // calcium ion binding // inferred from electronic annotation /// NM_008398 // GO:0005515 // protein binding // inferred from electronic annotation /// ENSMUST00000099112 // GO:0004872 // receptor activity // inferred from electronic annotation /// ENSMUST00000099112 // GO:0005509 // ca…	NM_008398 // GO:0005615 // extracellular space // inferred from reviewed computational analysis /// NM_008398 // GO:0008305 // integrin complex // inferred from electronic annotation /// NM_008398 // GO:0016020 // membrane // inferred from electronic annotation /// NM_008398 // GO:0016021 // integral to membrane // inferred from reviewed computational analysis /// ENSMUST00000099112 // GO:0005615…
6829360	3.31921	up	0.915118	-0.815724	Ank	progressive ankylosis	DQ832285	NM_020332	NM_020332 // GO:0006810 // transport // inferred from electronic annotation /// NM_020332 // GO:0006817 // phosphate transport // inferred from electronic annotation /// NM_020332 // GO:0030500 // regulation of bone mineralization // inferred from mutant phenotype /// ENSMUST00000022875 // GO:0006810 // transport // inferred from electronic annotation /// ENSMUST00000022875 // GO:0006817 // phosp…	NM_020332 // GO:0015114 // phosphate transmembrane transporter activity // inferred from electronic annotation /// NM_020332 // GO:0030504 // inorganic diphosphate transmembrane transporter activity // inferred from direct assay /// ENSMUST00000022875 // GO:0015114 // phosphate transmembrane transporter activity // inferred from electronic annotation /// ENSMUST00000022875 // GO:0030504 // inorga…	NM_020332 // GO:0005887 // integral to plasma membrane // inferred from direct assay /// NM_020332 // GO:0016020 // membrane // inferred from electronic annotation /// NM_020332 // GO:0016021 // integral to membrane // inferred from reviewed computational analysis /// NM_020332 // GO:0019867 // outer membrane // inferred from expression pattern /// ENSMUST00000022875 // GO:0005887 // integral to …
6806933	3.24073	up	0.771942	-0.924376	Ninj1	ninjurin 1	U91513	NM_013610	NM_013610 // GO:0007155 // cell adhesion // inferred from electronic annotation /// NM_013610 // GO:0042246 // tissue regeneration // inferred from electronic annotation /// ENSMUST00000049022 // GO:0007155 // cell adhesion // inferred from electronic annotation /// ENSMUST00000049022 // GO:0042246 // tissue regeneration // inferred from electronic annotation /// U91513 // GO:0007155 // cell adhe…	NM_013610 // GO:0005515 // protein binding // inferred from electronic annotation /// ENSMUST00000049022 // GO:0005515 // protein binding // inferred from electronic annotation /// U91513 // GO:0005515 // protein binding // inferred from electronic annotation	NM_013610 // GO:0016020 // membrane // inferred from electronic annotation /// NM_013610 // GO:0016021 // integral to membrane // inferred from reviewed computational analysis /// ENSMUST00000049022 // GO:0016020 // membrane // inferred from electronic annotation /// ENSMUST00000049022 // GO:0016021 // integral to membrane // inferred from reviewed computational analysis /// U91513 // GO:0016020 …
6784526	3.18567	up	0.725653	-0.945942	Myl4|Lin52|EG629959	myosin, light polypeptide 4 | lin-52 homolog (C. elegans) | predicted gene, EG629959	BC048485|BC120496	NM_010858|NM_173756	NM_010858 // GO:0007010 // cytoskeleton organization and biogenesis // inferred from electronic annotation /// ENSMUST00000106957 // GO:0007010 // cytoskeleton organization and biogenesis // inferred from electronic annotation /// ENSMUST00000018800 // GO:0007010 // cytoskeleton organization and biogenesis // inferred from electronic annotation /// ENSMUST00000106956 // GO:0007010 // cytoskeleton…	NM_010858 // GO:0003774 // motor activity // inferred from electronic annotation /// NM_010858 // GO:0005509 // calcium ion binding // inferred from electronic annotation /// ENSMUST00000106957 // GO:0003774 // motor activity // inferred from electronic annotation /// ENSMUST00000106957 // GO:0005509 // calcium ion binding // inferred from electronic annotation /// ENSMUST00000018800 // GO:000377…	NM_010858 // GO:0005856 // cytoskeleton // inferred from electronic annotation /// NM_010858 // GO:0016459 // myosin complex // inferred from electronic annotation /// ENSMUST00000106957 // GO:0005856 // cytoskeleton // inferred from electronic annotation /// ENSMUST00000106957 // GO:0016459 // myosin complex // inferred from electronic annotation /// ENSMUST00000018800 // GO:0005856 // cytoskele…
6871407	3.05461	up	0.801282	-0.809705	Rom1	rod outer segment membrane protein 1	BC014827	NM_009073	NM_009073 // GO:0007155 // cell adhesion // inferred from electronic annotation /// NM_009073 // GO:0007601 // visual perception // inferred from electronic annotation /// NM_009073 // GO:0050896 // response to stimulus // inferred from electronic annotation /// ENSMUST00000096242 // GO:0007155 // cell adhesion // inferred from electronic annotation /// ENSMUST00000096242 // GO:0007601 // visual …	NM_009073 // GO:0005515 // protein binding // inferred from electronic annotation /// ENSMUST00000096242 // GO:0005515 // protein binding // inferred from electronic annotation /// BC014827 // GO:0005515 // protein binding // inferred from electronic annotation	NM_009073 // GO:0005615 // extracellular space // inferred from reviewed computational analysis /// NM_009073 // GO:0016020 // membrane // inferred from electronic annotation /// NM_009073 // GO:0016021 // integral to membrane // inferred from reviewed computational analysis /// ENSMUST00000096242 // GO:0005615 // extracellular space // inferred from reviewed computational analysis /// ENSMUST000…
6927248	3.00245	up	0.594181	-0.99196	Prkcz	protein kinase C, zeta	BC072590	NM_008860|NM_001039079	NM_008860 // GO:0000226 // microtubule cytoskeleton organization and biogenesis // inferred from mutant phenotype /// NM_008860 // GO:0006468 // protein amino acid phosphorylation // inferred from direct assay /// NM_008860 // GO:0007242 // intracellular signaling cascade // inferred from electronic annotation /// NM_001039079 // GO:0000226 // microtubule cytoskeleton organization and biogenesis …	NM_008860 // GO:0000166 // nucleotide binding // inferred from electronic annotation /// NM_008860 // GO:0004672 // protein kinase activity // inferred from direct assay /// NM_008860 // GO:0004674 // protein serine/threonine kinase activity // inferred from electronic annotation /// NM_008860 // GO:0004697 // protein kinase C activity // inferred from electronic annotation /// NM_008860 // GO:00…	NM_008860 // GO:0005737 // cytoplasm // inferred from direct assay /// NM_008860 // GO:0005768 // endosome // inferred from electronic annotation /// NM_008860 // GO:0005923 // tight junction // inferred from direct assay /// NM_008860 // GO:0005938 // cell cortex // inferred from direct assay /// NM_008860 // GO:0045179 // apical cortex // inferred from direct assay /// NM_001039079 // GO:000573…
6760194	2.91737	up	0.837241	-0.707426	Col4a4	collagen, type IV, alpha 4	AF169388	NM_007735	NM_007735 // GO:0006817 // phosphate transport // inferred from electronic annotation /// NM_007735 // GO:0007155 // cell adhesion // inferred from electronic annotation /// ENSMUST00000087050 // GO:0006817 // phosphate transport // inferred from electronic annotation /// ENSMUST00000087050 // GO:0007155 // cell adhesion // inferred from electronic annotation /// AF169388 // GO:0006817 // phospha…	NM_007735 // GO:0005198 // structural molecule activity // inferred from electronic annotation /// NM_007735 // GO:0005201 // extracellular matrix structural constituent // inferred from physical interaction /// NM_007735 // GO:0030020 // extracellular matrix structural constituent conferring tensile strength // inferred from electronic annotation /// ENSMUST00000087050 // GO:0005198 // structura…	NM_007735 // GO:0005576 // extracellular region // inferred from electronic annotation /// NM_007735 // GO:0005578 // proteinaceous extracellular matrix // inferred from electronic annotation /// NM_007735 // GO:0005581 // collagen // inferred from electronic annotation /// NM_007735 // GO:0005587 // collagen type IV // inferred from direct assay /// NM_007735 // GO:0005604 // basement membrane /…
6955169	2.79962	up	0.808288	-0.676942	Cml2|1700019G17Rik	camello-like 2 | RIKEN cDNA 1700019G17 gene	BC029200|BC039773	NM_053096	NM_053096 // GO:0001702 // gastrulation with mouth forming second // non-traceable author statement /// NM_053096 // GO:0007162 // negative regulation of cell adhesion // inferred from sequence or structural similarity /// NM_053096 // GO:0007275 // multicellular organismal development // inferred from electronic annotation /// NM_053096 // GO:0007369 // gastrulation // inferred from electronic a…	NM_053096 // GO:0008080 // N-acetyltransferase activity // non-traceable author statement /// NM_053096 // GO:0008415 // acyltransferase activity // inferred from electronic annotation /// NM_053096 // GO:0016740 // transferase activity // inferred from electronic annotation /// ENSMUST00000045008 // GO:0008080 // N-acetyltransferase activity // non-traceable author statement /// ENSMUST000000450…	NM_053096 // GO:0005615 // extracellular space // inferred from sequence or structural similarity /// NM_053096 // GO:0005783 // endoplasmic reticulum // inferred from sequence or structural similarity /// NM_053096 // GO:0005794 // Golgi apparatus // inferred from sequence or structural similarity /// NM_053096 // GO:0016020 // membrane // inferred from electronic annotation /// NM_053096 // GO:…
6860201	2.78519	up	0.811645	-0.666133	Pcdhb18	protocadherin beta 18	BC099958	NM_053143	NM_053143 // GO:0007155 // cell adhesion // inferred from electronic annotation /// NM_053143 // GO:0007156 // homophilic cell adhesion // inferred from reviewed computational analysis /// ENSMUST00000055949 // GO:0007155 // cell adhesion // inferred from electronic annotation /// ENSMUST00000055949 // GO:0007156 // homophilic cell adhesion // inferred from reviewed computational analysis /// BC0…	NM_053143 // GO:0005509 // calcium ion binding // inferred from electronic annotation /// NM_053143 // GO:0005515 // protein binding // inferred from electronic annotation /// ENSMUST00000055949 // GO:0005509 // calcium ion binding // inferred from electronic annotation /// ENSMUST00000055949 // GO:0005515 // protein binding // inferred from electronic annotation /// BC099958 // GO:0005509 // cal…	NM_053143 // GO:0005615 // extracellular space // inferred from reviewed computational analysis /// NM_053143 // GO:0016020 // membrane // inferred from reviewed computational analysis /// NM_053143 // GO:0016021 // integral to membrane // inferred from reviewed computational analysis /// ENSMUST00000055949 // GO:0005615 // extracellular space // inferred from reviewed computational analysis /// …
6748525	2.71128	up	0.728238	-0.710736	Dst	dystonin	AF396879	NM_134448|NM_133833	NM_134448 // GO:0007050 // cell cycle arrest // inferred from reviewed computational analysis /// NM_134448 // GO:0007155 // cell adhesion // inferred from electronic annotation /// NM_134448 // GO:0008090 // retrograde axon cargo transport // inferred from mutant phenotype /// NM_134448 // GO:0031110 // regulation of microtubule polymerization or depolymerization // inferred from mutant phenotyp…	NM_134448 // GO:0003779 // actin binding // inferred from electronic annotation /// NM_134448 // GO:0005198 // structural molecule activity // inferred from electronic annotation /// NM_134448 // GO:0005509 // calcium ion binding // inferred from reviewed computational analysis /// NM_134448 // GO:0005515 // protein binding // inferred from physical interaction /// NM_134448 // GO:0008017 // micr…	NM_134448 // GO:0005737 // cytoplasm // inferred from electronic annotation /// NM_134448 // GO:0005856 // cytoskeleton // inferred from electronic annotation /// NM_134448 // GO:0015629 // actin cytoskeleton // inferred from direct assay /// NM_134448 // GO:0015630 // microtubule cytoskeleton // inferred from direct assay /// NM_134448 // GO:0016023 // cytoplasmic membrane-bounded vesicle // inf…
6751069	2.70621	up	0.783868	-0.652404	Col4a3	collagen, type IV, alpha 3	AF169387	NM_007734	NM_007734 // GO:0006817 // phosphate transport // inferred from electronic annotation /// NM_007734 // GO:0007155 // cell adhesion // inferred from electronic annotation /// NM_007734 // GO:0007166 // cell surface receptor linked signal transduction // inferred from direct assay /// NM_007734 // GO:0016525 // negative regulation of angiogenesis // inferred from direct assay /// ENSMUST00000113457…	NM_007734 // GO:0005198 // structural molecule activity // inferred from electronic annotation /// NM_007734 // GO:0005201 // extracellular matrix structural constituent // inferred from electronic annotation /// NM_007734 // GO:0005515 // protein binding // inferred from electronic annotation /// NM_007734 // GO:0030020 // extracellular matrix structural constituent conferring tensile strength /…	NM_007734 // GO:0005576 // extracellular region // inferred from electronic annotation /// NM_007734 // GO:0005578 // proteinaceous extracellular matrix // inferred from electronic annotation /// NM_007734 // GO:0005581 // collagen // inferred from electronic annotation /// NM_007734 // GO:0005587 // collagen type IV // inferred from direct assay /// NM_007734 // GO:0005604 // basement membrane /…
6957107	2.54024	up	0.658595	-0.686369	Clstn3	calsyntenin 3	BC055054	NM_153508	NM_153508 // GO:0007155 // cell adhesion // inferred from electronic annotation /// NM_153508 // GO:0007156 // homophilic cell adhesion // inferred from electronic annotation /// ENSMUST00000008297 // GO:0007155 // cell adhesion // inferred from electronic annotation /// ENSMUST00000008297 // GO:0007156 // homophilic cell adhesion // inferred from electronic annotation /// BC055054 // GO:0007155 …	NM_153508 // GO:0005509 // calcium ion binding // inferred from electronic annotation /// NM_153508 // GO:0005515 // protein binding // inferred from electronic annotation /// ENSMUST00000008297 // GO:0005509 // calcium ion binding // inferred from electronic annotation /// ENSMUST00000008297 // GO:0005515 // protein binding // inferred from electronic annotation /// BC055054 // GO:0005509 // cal…	NM_153508 // GO:0005783 // endoplasmic reticulum // inferred from electronic annotation /// NM_153508 // GO:0005794 // Golgi apparatus // inferred from electronic annotation /// NM_153508 // GO:0016020 // membrane // inferred from electronic annotation /// NM_153508 // GO:0016021 // integral to membrane // inferred from reviewed computational analysis /// NM_153508 // GO:0045211 // postsynaptic m…
6825684	2.48533	up	0.693801	-0.619636	Sorbs3	sorbin and SH3 domain containing 3	AB190911	NM_011366	NM_011366 // GO:0000122 // negative regulation of transcription from RNA polymerase II promoter // inferred from genetic interaction /// NM_011366 // GO:0000122 // negative regulation of transcription from RNA polymerase II promoter // inferred from mutant phenotype /// NM_011366 // GO:0007155 // cell adhesion // inferred from electronic annotation /// NM_011366 // GO:0031589 // cell-substrate ad…	NM_011366 // GO:0005515 // protein binding // inferred from direct assay /// NM_011366 // GO:0005515 // protein binding // inferred from physical interaction /// NM_011366 // GO:0008134 // transcription factor binding // inferred from physical interaction /// ENSMUST00000022682 // GO:0005515 // protein binding // inferred from direct assay /// ENSMUST00000022682 // GO:0005515 // protein binding /…	NM_011366 // GO:0005634 // nucleus // inferred from direct assay /// NM_011366 // GO:0005737 // cytoplasm // inferred from direct assay /// NM_011366 // GO:0005856 // cytoskeleton // inferred from electronic annotation /// NM_011366 // GO:0005925 // focal adhesion // inferred from direct assay /// NM_011366 // GO:0030054 // cell junction // inferred from electronic annotation /// ENSMUST000000226…
6784218	2.47432	up	0.682293	-0.624738	Stat5a	signal transducer and activator of transcription 5A	BC013274	NM_011488	NM_011488 // GO:0001553 // luteinization // inferred from genetic interaction /// NM_011488 // GO:0001779 // natural killer cell differentiation // inferred from genetic interaction /// NM_011488 // GO:0006350 // transcription // inferred from electronic annotation /// NM_011488 // GO:0006355 // regulation of transcription, DNA-dependent // inferred from electronic annotation /// NM_011488 // GO:…	NM_011488 // GO:0003677 // DNA binding // inferred from direct assay /// NM_011488 // GO:0003700 // transcription factor activity // inferred from electronic annotation /// NM_011488 // GO:0004871 // signal transducer activity // inferred from genetic interaction /// NM_011488 // GO:0005509 // calcium ion binding // inferred from electronic annotation /// NM_011488 // GO:0005515 // protein bindin…	NM_011488 // GO:0005634 // nucleus // inferred from direct assay /// NM_011488 // GO:0005737 // cytoplasm // inferred from direct assay /// ENSMUST00000004145 // GO:0005634 // nucleus // inferred from direct assay /// ENSMUST00000004145 // GO:0005737 // cytoplasm // inferred from direct assay /// ENSMUST00000107356 // GO:0005634 // nucleus // inferred from direct assay /// ENSMUST00000107356 // G…
6921916	2.40502	up	0.557808	-0.708242	Ctnnal1	catenin (cadherin associated protein), alpha-like 1	BC050070	NM_018761	NM_018761 // GO:0007155 // cell adhesion // inferred from electronic annotation /// NM_018761 // GO:0007266 // Rho protein signal transduction // not recorded /// ENSMUST00000045142 // GO:0007155 // cell adhesion // inferred from electronic annotation /// ENSMUST00000045142 // GO:0007266 // Rho protein signal transduction // not recorded /// BC050070 // GO:0007155 // cell adhesion // inferred fro…	NM_018761 // GO:0003674 // molecular_function // no biological data available /// NM_018761 // GO:0005198 // structural molecule activity // inferred from electronic annotation /// NM_018761 // GO:0045296 // cadherin binding // inferred from electronic annotation /// ENSMUST00000045142 // GO:0003674 // molecular_function // no biological data available /// ENSMUST00000045142 // GO:0005198 // stru…	NM_018761 // GO:0005737 // cytoplasm // inferred from electronic annotation /// NM_018761 // GO:0005829 // cytosol // not recorded /// NM_018761 // GO:0005856 // cytoskeleton // inferred from electronic annotation /// NM_018761 // GO:0015629 // actin cytoskeleton // inferred from electronic annotation /// NM_018761 // GO:0016020 // membrane // inferred from electronic annotation /// ENSMUST000000…
6978335	2.39739	up	0.706278	-0.555185	Cx3cl1	chemokine (C-X3-C motif) ligand 1	BC006650	NM_009142	NM_009142 // GO:0006955 // immune response // inferred from electronic annotation /// NM_009142 // GO:0007155 // cell adhesion // inferred from electronic annotation /// NM_009142 // GO:0007165 // signal transduction // inferred from electronic annotation /// ENSMUST00000034230 // GO:0006955 // immune response // inferred from electronic annotation /// ENSMUST00000034230 // GO:0007155 // cell adh…	NM_009142 // GO:0005125 // cytokine activity // inferred from electronic annotation /// NM_009142 // GO:0005515 // protein binding // inferred from electronic annotation /// NM_009142 // GO:0008009 // chemokine activity // inferred from electronic annotation /// ENSMUST00000034230 // GO:0005125 // cytokine activity // inferred from electronic annotation /// ENSMUST00000034230 // GO:0005515 // pro…	NM_009142 // GO:0005576 // extracellular region // inferred from electronic annotation /// NM_009142 // GO:0005615 // extracellular space // inferred from electronic annotation /// NM_009142 // GO:0016020 // membrane // inferred from electronic annotation /// NM_009142 // GO:0016021 // integral to membrane // inferred from electronic annotation /// ENSMUST00000034230 // GO:0005576 // extracellula…
6854260	2.38487	up	0.659542	-0.594371	Tnfrsf12a	tumor necrosis factor receptor superfamily, member 12a	BC025860	NM_013749	NM_013749 // GO:0001525 // angiogenesis // inferred from electronic annotation /// NM_013749 // GO:0006915 // apoptosis // inferred from electronic annotation /// NM_013749 // GO:0006931 // substrate-bound cell migration, cell attachment to substrate // inferred from direct assay /// NM_013749 // GO:0007155 // cell adhesion // inferred from direct assay /// NM_013749 // GO:0007275 // multicellula…	NM_013749 // GO:0004872 // receptor activity // inferred from electronic annotation /// NM_013749 // GO:0005515 // protein binding // inferred from physical interaction /// ENSMUST00000024698 // GO:0004872 // receptor activity // inferred from electronic annotation /// ENSMUST00000024698 // GO:0005515 // protein binding // inferred from physical interaction /// BC025860 // GO:0004872 // receptor …	NM_013749 // GO:0001726 // ruffle // inferred from direct assay /// NM_013749 // GO:0005886 // plasma membrane // inferred from direct assay /// NM_013749 // GO:0009986 // cell surface // inferred from direct assay /// NM_013749 // GO:0016020 // membrane // inferred from electronic annotation /// NM_013749 // GO:0016021 // integral to membrane // inferred from electronic annotation /// ENSMUST000…
6853899	2.33455	up	0.637956	-0.585187	Thbs2	thrombospondin 2	L07803	NM_011581	NM_011581 // GO:0007155 // cell adhesion // inferred from electronic annotation /// ENSMUST00000024659 // GO:0007155 // cell adhesion // inferred from electronic annotation /// L07803 // GO:0007155 // cell adhesion // inferred from electronic annotation	NM_011581 // GO:0005198 // structural molecule activity // inferred from electronic annotation /// NM_011581 // GO:0005509 // calcium ion binding // inferred from electronic annotation /// NM_011581 // GO:0005515 // protein binding // inferred from electronic annotation /// NM_011581 // GO:0008201 // heparin binding // inferred from electronic annotation /// ENSMUST00000024659 // GO:0005198 // st…	NM_011581 // GO:0005576 // extracellular region // inferred from electronic annotation /// NM_011581 // GO:0005615 // extracellular space // inferred from reviewed computational analysis /// ENSMUST00000024659 // GO:0005576 // extracellular region // inferred from electronic annotation /// ENSMUST00000024659 // GO:0005615 // extracellular space // inferred from reviewed computational analysis ///…
6966284	2.31308	up	0.679592	-0.530223	Aplp1	amyloid beta (A4) precursor-like protein 1	BC021877	NM_007467	NM_007467 // GO:0006378 // mRNA polyadenylation // inferred from direct assay /// NM_007467 // GO:0006417 // regulation of translation // inferred from direct assay /// NM_007467 // GO:0006897 // endocytosis // inferred from electronic annotation /// NM_007467 // GO:0006915 // apoptosis // inferred from electronic annotation /// NM_007467 // GO:0007155 // cell adhesion // inferred from electronic…	NM_007467 // GO:0005488 // binding // inferred from electronic annotation /// NM_007467 // GO:0005507 // copper ion binding // inferred from electronic annotation /// NM_007467 // GO:0005515 // protein binding // inferred from physical interaction /// NM_007467 // GO:0008201 // heparin binding // inferred from electronic annotation /// NM_007467 // GO:0008270 // zinc ion binding // inferred from …	NM_007467 // GO:0005624 // membrane fraction // inferred from direct assay /// NM_007467 // GO:0005737 // cytoplasm // inferred from electronic annotation /// NM_007467 // GO:0005905 // coated pit // inferred from electronic annotation /// NM_007467 // GO:0016020 // membrane // inferred from electronic annotation /// NM_007467 // GO:0016021 // integral to membrane // inferred from reviewed comput…
6838303	2.2784	up	0.605252	-0.58277	Amigo2	adhesion molecule with Ig like domain 2	BC095990	NM_178114	NM_178114 // GO:0007155 // cell adhesion // inferred from sequence or structural similarity /// NM_178114 // GO:0007156 // homophilic cell adhesion // inferred from sequence or structural similarity /// NM_178114 // GO:0007157 // heterophilic cell adhesion // inferred from sequence or structural similarity /// NM_178114 // GO:0043069 // negative regulation of programmed cell death // inferred fro…	NM_178114 // GO:0005515 // protein binding // inferred from electronic annotation /// ENSMUST00000053106 // GO:0005515 // protein binding // inferred from electronic annotation /// BC095990 // GO:0005515 // protein binding // inferred from electronic annotation	NM_178114 // GO:0005615 // extracellular space // inferred from reviewed computational analysis /// NM_178114 // GO:0005634 // nucleus // inferred from electronic annotation /// NM_178114 // GO:0016020 // membrane // inferred from electronic annotation /// NM_178114 // GO:0016021 // integral to membrane // inferred from sequence or structural similarity /// ENSMUST00000053106 // GO:0005615 // ext…
6860211	2.2769	up	0.713649	-0.47342	Pcdhb22	protocadherin beta 22	BC094239	NM_053147	NM_053147 // GO:0007155 // cell adhesion // inferred from reviewed computational analysis /// NM_053147 // GO:0007156 // homophilic cell adhesion // inferred from reviewed computational analysis /// ENSMUST00000097609 // GO:0007155 // cell adhesion // inferred from reviewed computational analysis /// ENSMUST00000097609 // GO:0007156 // homophilic cell adhesion // inferred from reviewed computatio…	NM_053147 // GO:0005509 // calcium ion binding // inferred from electronic annotation /// NM_053147 // GO:0005515 // protein binding // inferred from reviewed computational analysis /// ENSMUST00000097609 // GO:0005509 // calcium ion binding // inferred from electronic annotation /// ENSMUST00000097609 // GO:0005515 // protein binding // inferred from reviewed computational analysis /// BC094239 …	NM_053147 // GO:0016020 // membrane // inferred from reviewed computational analysis /// NM_053147 // GO:0016021 // integral to membrane // inferred from electronic annotation /// ENSMUST00000097609 // GO:0016020 // membrane // inferred from reviewed computational analysis /// ENSMUST00000097609 // GO:0016021 // integral to membrane // inferred from electronic annotation /// BC094239 // GO:001602…
6978923	2.23191	up	0.549464	-0.608815	Cdh1	cadherin 1	BC098501	NM_009864	NM_009864 // GO:0007155 // cell adhesion // inferred from electronic annotation /// NM_009864 // GO:0007156 // homophilic cell adhesion // inferred from electronic annotation /// NM_009864 // GO:0016337 // cell-cell adhesion // inferred from mutant phenotype /// NM_009864 // GO:0019538 // protein metabolic process // inferred from direct assay /// NM_009864 // GO:0043281 // regulation of caspase …	NM_009864 // GO:0005509 // calcium ion binding // inferred from direct assay /// NM_009864 // GO:0005515 // protein binding // inferred from physical interaction /// NM_009864 // GO:0008013 // beta-catenin binding // inferred from physical interaction /// ENSMUST00000000312 // GO:0005509 // calcium ion binding // inferred from direct assay /// ENSMUST00000000312 // GO:0005515 // protein binding /…	NM_009864 // GO:0005615 // extracellular space // inferred from reviewed computational analysis /// NM_009864 // GO:0005886 // plasma membrane // inferred from direct assay /// NM_009864 // GO:0005911 // intercellular junction // inferred from direct assay /// NM_009864 // GO:0005912 // adherens junction // inferred from direct assay /// NM_009864 // GO:0005913 // cell-cell adherens junction // i…
6785183	2.21236	up	0.651287	-0.494298	Itgb4	integrin beta 4	BC080751	NM_001005608|NM_133663	NM_001005608 // GO:0007155 // cell adhesion // inferred from mutant phenotype /// NM_001005608 // GO:0007155 // cell adhesion // inferred from reviewed computational analysis /// NM_001005608 // GO:0007160 // cell-matrix adhesion // inferred from reviewed computational analysis /// NM_001005608 // GO:0007229 // integrin-mediated signaling pathway // inferred from reviewed computational analysis /…	NM_001005608 // GO:0004872 // receptor activity // inferred from reviewed computational analysis /// NM_001005608 // GO:0005515 // protein binding // inferred from electronic annotation /// NM_133663 // GO:0004872 // receptor activity // inferred from reviewed computational analysis /// NM_133663 // GO:0005515 // protein binding // inferred from electronic annotation /// ENSMUST00000021107 // GO:…	NM_001005608 // GO:0008305 // integrin complex // inferred from direct assay /// NM_001005608 // GO:0008305 // integrin complex // inferred from reviewed computational analysis /// NM_001005608 // GO:0009925 // basal plasma membrane // inferred from direct assay /// NM_001005608 // GO:0016021 // integral to membrane // inferred from reviewed computational analysis /// NM_133663 // GO:0008305 // i…
6841410	2.16073	up	0.620755	-0.490762	Cd47	CD47 antigen (Rh-related antigen, integrin-associated signal transducer)	Z25524	NM_010581	NM_010581 // GO:0007155 // cell adhesion // inferred from electronic annotation /// NM_010581 // GO:0007229 // integrin-mediated signaling pathway // inferred from electronic annotation /// NM_010581 // GO:0008228 // opsonization // inferred from direct assay /// NM_010581 // GO:0050766 // positive regulation of phagocytosis // inferred from direct assay /// ENSMUST00000084838 // GO:0007155 // ce…	NM_010581 // GO:0005515 // protein binding // inferred from physical interaction /// ENSMUST00000084838 // GO:0005515 // protein binding // inferred from physical interaction /// Z25524 // GO:0005515 // protein binding // inferred from physical interaction /// ENSMUST00000073477 // GO:0005515 // protein binding // inferred from physical interaction	NM_010581 // GO:0005615 // extracellular space // inferred from reviewed computational analysis /// NM_010581 // GO:0005887 // integral to plasma membrane // inferred from direct assay /// NM_010581 // GO:0016020 // membrane // inferred from electronic annotation /// NM_010581 // GO:0016021 // integral to membrane // inferred from electronic annotation /// ENSMUST00000084838 // GO:0005615 // extr…
6931001	2.1191	up	0.53266	-0.550794	Pcdh7	protocadherin 7	AB006758	NM_018764|NM_001122758	NM_018764 // GO:0007155 // cell adhesion // inferred from electronic annotation /// NM_018764 // GO:0007156 // homophilic cell adhesion // inferred from reviewed computational analysis /// NM_001122758 // GO:0007155 // cell adhesion // inferred from electronic annotation /// NM_001122758 // GO:0007156 // homophilic cell adhesion // inferred from reviewed computational analysis /// ENSMUST00000068…	NM_018764 // GO:0005509 // calcium ion binding // inferred from electronic annotation /// NM_018764 // GO:0005515 // protein binding // inferred from physical interaction /// NM_001122758 // GO:0005509 // calcium ion binding // inferred from electronic annotation /// NM_001122758 // GO:0005515 // protein binding // inferred from physical interaction /// ENSMUST00000068110 // GO:0005509 // calcium…	NM_018764 // GO:0005615 // extracellular space // inferred from reviewed computational analysis /// NM_018764 // GO:0005886 // plasma membrane // inferred from reviewed computational analysis /// NM_018764 // GO:0005887 // integral to plasma membrane // inferred from sequence or structural similarity /// NM_018764 // GO:0016020 // membrane // inferred from reviewed computational analysis /// NM_0…
6849432	2.11423	up	0.733877	-0.346257	Tmem8	transmembrane protein 8 (five membrane-spanning domains)	AB045293	NM_021793	NM_021793 // GO:0007155 // cell adhesion // inferred from electronic annotation /// NM_021793 // GO:0008150 // biological_process // no biological data available /// ENSMUST00000025010 // GO:0007155 // cell adhesion // inferred from electronic annotation /// ENSMUST00000025010 // GO:0008150 // biological_process // no biological data available /// AB045293 // GO:0007155 // cell adhesion // inferr…	NM_021793 // GO:0003674 // molecular_function // no biological data available /// NM_021793 // GO:0005515 // protein binding // inferred from electronic annotation /// ENSMUST00000025010 // GO:0003674 // molecular_function // no biological data available /// ENSMUST00000025010 // GO:0005515 // protein binding // inferred from electronic annotation /// AB045293 // GO:0003674 // molecular_function …	NM_021793 // GO:0005615 // extracellular space // inferred from reviewed computational analysis /// NM_021793 // GO:0005887 // integral to plasma membrane // non-traceable author statement /// NM_021793 // GO:0016020 // membrane // inferred from electronic annotation /// NM_021793 // GO:0016021 // integral to membrane // inferred from reviewed computational analysis /// ENSMUST00000025010 // GO:0…
6955165	2.09003	up	0.539253	-0.52427	Cml4	camello-like 4	BC019517	NM_023455	NM_023455 // GO:0001702 // gastrulation with mouth forming second // inferred from mutant phenotype /// NM_023455 // GO:0007162 // negative regulation of cell adhesion // inferred from sequence or structural similarity /// NM_023455 // GO:0007275 // multicellular organismal development // inferred from electronic annotation /// NM_023455 // GO:0007369 // gastrulation // inferred from electronic a…	NM_023455 // GO:0008080 // N-acetyltransferase activity // non-traceable author statement /// NM_023455 // GO:0008415 // acyltransferase activity // inferred from electronic annotation /// NM_023455 // GO:0016740 // transferase activity // inferred from electronic annotation /// ENSMUST00000032073 // GO:0008080 // N-acetyltransferase activity // non-traceable author statement /// ENSMUST000000320…	NM_023455 // GO:0005715 // late recombination nodule // inferred from sequence or structural similarity /// NM_023455 // GO:0005783 // endoplasmic reticulum // inferred from sequence or structural similarity /// NM_023455 // GO:0005794 // Golgi apparatus // inferred from sequence or structural similarity /// NM_023455 // GO:0016020 // membrane // inferred from electronic annotation /// NM_023455 …
6860188	2.08587	up	0.557303	-0.503349	Pcdhb14	protocadherin beta 14	BC059821	NM_053139	NM_053139 // GO:0007155 // cell adhesion // inferred from electronic annotation /// NM_053139 // GO:0007156 // homophilic cell adhesion // inferred from electronic annotation /// ENSMUST00000052387 // GO:0007155 // cell adhesion // inferred from electronic annotation /// ENSMUST00000052387 // GO:0007156 // homophilic cell adhesion // inferred from electronic annotation /// BC059821 // GO:0007155 …	NM_053139 // GO:0005509 // calcium ion binding // inferred from electronic annotation /// NM_053139 // GO:0005515 // protein binding // inferred from electronic annotation /// ENSMUST00000052387 // GO:0005509 // calcium ion binding // inferred from electronic annotation /// ENSMUST00000052387 // GO:0005515 // protein binding // inferred from electronic annotation /// BC059821 // GO:0005509 // cal…	NM_053139 // GO:0016020 // membrane // inferred from electronic annotation /// NM_053139 // GO:0016021 // integral to membrane // inferred from electronic annotation /// ENSMUST00000052387 // GO:0016020 // membrane // inferred from electronic annotation /// ENSMUST00000052387 // GO:0016021 // integral to membrane // inferred from electronic annotation /// BC059821 // GO:0016020 // membrane // inf…
6935979	2.06793	up	0.440422	-0.607767	Cldn12	claudin 12	BC024057	NM_022890		NM_022890 // GO:0005198 // structural molecule activity // inferred from electronic annotation /// ENSMUST00000060947 // GO:0005198 // structural molecule activity // inferred from electronic annotation /// ENSMUST00000115445 // GO:0005198 // structural molecule activity // inferred from electronic annotation /// ENSMUST00000115446 // GO:0005198 // structural molecule activity // inferred from el…	NM_022890 // GO:0005923 // tight junction // inferred from electronic annotation /// NM_022890 // GO:0016020 // membrane // inferred from electronic annotation /// NM_022890 // GO:0016021 // integral to membrane // inferred from reviewed computational analysis /// NM_022890 // GO:0030054 // cell junction // inferred from electronic annotation /// ENSMUST00000060947 // GO:0005923 // tight junction…
6839681	2.06444	up	0.66409	-0.381661	Pkp2	plakophilin 2	BC068279	NM_026163	NM_026163 // GO:0007507 // heart development // inferred from mutant phenotype /// NM_026163 // GO:0016337 // cell-cell adhesion // inferred from mutant phenotype /// ENSMUST00000039408 // GO:0007507 // heart development // inferred from mutant phenotype /// ENSMUST00000039408 // GO:0016337 // cell-cell adhesion // inferred from mutant phenotype /// BC068279 // GO:0007507 // heart development // …		NM_026163 // GO:0005912 // adherens junction // inferred from mutant phenotype /// ENSMUST00000039408 // GO:0005912 // adherens junction // inferred from mutant phenotype /// BC068279 // GO:0005912 // adherens junction // inferred from mutant phenotype
6766301	2.04835	up	0.456072	-0.578389	Perp	PERP, TP53 apoptosis effector	AF249870	NM_022032	NM_022032 // GO:0006915 // apoptosis // inferred from electronic annotation /// NM_022032 // GO:0006917 // induction of apoptosis // inferred from direct assay /// NM_022032 // GO:0007155 // cell adhesion // inferred from electronic annotation /// ENSMUST00000019998 // GO:0006915 // apoptosis // inferred from electronic annotation /// ENSMUST00000019998 // GO:0006917 // induction of apoptosis // …	NM_022032 // GO:0005198 // structural molecule activity // inferred from electronic annotation /// NM_022032 // GO:0005515 // protein binding // inferred from electronic annotation /// ENSMUST00000019998 // GO:0005198 // structural molecule activity // inferred from electronic annotation /// ENSMUST00000019998 // GO:0005515 // protein binding // inferred from electronic annotation /// AF249870 //…	NM_022032 // GO:0005615 // extracellular space // inferred from reviewed computational analysis /// NM_022032 // GO:0005737 // cytoplasm // inferred from electronic annotation /// NM_022032 // GO:0005739 // mitochondrion // inferred from direct assay /// NM_022032 // GO:0005794 // Golgi apparatus // inferred from direct assay /// NM_022032 // GO:0005856 // cytoskeleton // inferred from electronic…
6878655	2.00221	up	0.581153	-0.420442	Itgav	integrin alpha V	U14135	NM_008402	NM_008402 // GO:0001525 // angiogenesis // inferred from electronic annotation /// NM_008402 // GO:0001568 // blood vessel development // inferred from mutant phenotype /// NM_008402 // GO:0007155 // cell adhesion // inferred from electronic annotation /// NM_008402 // GO:0007229 // integrin-mediated signaling pathway // inferred from electronic annotation /// NM_008402 // GO:0007275 // multicell…	NM_008402 // GO:0004872 // receptor activity // inferred from electronic annotation /// NM_008402 // GO:0005509 // calcium ion binding // inferred from electronic annotation /// NM_008402 // GO:0005515 // protein binding // inferred from electronic annotation /// ENSMUST00000028499 // GO:0004872 // receptor activity // inferred from electronic annotation /// ENSMUST00000028499 // GO:0005509 // ca…	NM_008402 // GO:0005886 // plasma membrane // inferred from direct assay /// NM_008402 // GO:0008305 // integrin complex // inferred from electronic annotation /// NM_008402 // GO:0009897 // external side of plasma membrane // inferred from direct assay /// NM_008402 // GO:0016020 // membrane // inferred from electronic annotation /// NM_008402 // GO:0016021 // integral to membrane // inferred fr…
6896524	2.00024	down	-0.353659	0.646514	Cldn11	claudin 11	BC021659	NM_008770	NM_008770 // GO:0007155 // cell adhesion // inferred from mutant phenotype /// NM_008770 // GO:0007283 // spermatogenesis // inferred from mutant phenotype /// NM_008770 // GO:0008366 // axon ensheathment // inferred from mutant phenotype /// ENSMUST00000046174 // GO:0007155 // cell adhesion // inferred from mutant phenotype /// ENSMUST00000046174 // GO:0007283 // spermatogenesis // inferred from…	NM_008770 // GO:0005198 // structural molecule activity // inferred from electronic annotation /// NM_008770 // GO:0005515 // protein binding // inferred from physical interaction /// ENSMUST00000046174 // GO:0005198 // structural molecule activity // inferred from electronic annotation /// ENSMUST00000046174 // GO:0005515 // protein binding // inferred from physical interaction /// BC021659 // G…	NM_008770 // GO:0005887 // integral to plasma membrane // traceable author statement /// NM_008770 // GO:0005923 // tight junction // traceable author statement /// NM_008770 // GO:0016020 // membrane // inferred from electronic annotation /// NM_008770 // GO:0016021 // integral to membrane // inferred from reviewed computational analysis /// NM_008770 // GO:0030054 // cell junction // inferred f…
6890903	2.02124	down	-0.68827	0.326974	Cpxm1	carboxypeptidase X 1 (M14 family)	BC003713	NM_019696	NM_019696 // GO:0006508 // proteolysis // inferred from direct assay /// NM_019696 // GO:0007155 // cell adhesion // inferred from electronic annotation /// ENSMUST00000028897 // GO:0006508 // proteolysis // inferred from direct assay /// ENSMUST00000028897 // GO:0007155 // cell adhesion // inferred from electronic annotation /// BC003713 // GO:0006508 // proteolysis // inferred from direct assay…	NM_019696 // GO:0004180 // carboxypeptidase activity // inferred from direct assay /// NM_019696 // GO:0004182 // carboxypeptidase A activity // inferred from electronic annotation /// NM_019696 // GO:0008233 // peptidase activity // inferred from electronic annotation /// NM_019696 // GO:0008237 // metallopeptidase activity // inferred from electronic annotation /// NM_019696 // GO:0008270 // zi…	NM_019696 // GO:0005576 // extracellular region // inferred from electronic annotation /// NM_019696 // GO:0005615 // extracellular space // inferred from direct assay /// NM_019696 // GO:0005615 // extracellular space // inferred from reviewed computational analysis /// ENSMUST00000028897 // GO:0005576 // extracellular region // inferred from electronic annotation /// ENSMUST00000028897 // GO:00…
6897166	2.05506	down	-0.448299	0.590885	Pcdh10	protocadherin 10	BC065695	NM_001098171|NM_001098170|NM_001098172|NM_011043	NM_001098171 // GO:0007155 // cell adhesion // inferred from direct assay /// NM_001098171 // GO:0007156 // homophilic cell adhesion // inferred from direct assay /// NM_001098170 // GO:0007155 // cell adhesion // inferred from direct assay /// NM_001098170 // GO:0007156 // homophilic cell adhesion // inferred from direct assay /// NM_001098172 // GO:0007155 // cell adhesion // inferred from dire…	NM_001098171 // GO:0005509 // calcium ion binding // inferred from electronic annotation /// NM_001098171 // GO:0005515 // protein binding // inferred from electronic annotation /// NM_001098170 // GO:0005509 // calcium ion binding // inferred from electronic annotation /// NM_001098170 // GO:0005515 // protein binding // inferred from electronic annotation /// NM_001098172 // GO:0005509 // calci…	NM_001098171 // GO:0005615 // extracellular space // inferred from reviewed computational analysis /// NM_001098171 // GO:0005887 // integral to plasma membrane // inferred from sequence or structural similarity /// NM_001098171 // GO:0016020 // membrane // inferred from reviewed computational analysis /// NM_001098171 // GO:0016021 // integral to membrane // inferred from reviewed computational …
6943818	2.05844	down	-0.650255	0.391296	Col1a2	collagen, type I, alpha 2	BC007158	NM_007743	NM_007743 // GO:0006817 // phosphate transport // inferred from electronic annotation /// NM_007743 // GO:0007155 // cell adhesion // inferred from electronic annotation /// NM_007743 // GO:0007169 // transmembrane receptor protein tyrosine kinase signaling pathway // non-traceable author statement /// ENSMUST00000031668 // GO:0006817 // phosphate transport // inferred from electronic annotation …	NM_007743 // GO:0005198 // structural molecule activity // inferred from electronic annotation /// NM_007743 // GO:0005201 // extracellular matrix structural constituent // inferred from electronic annotation /// NM_007743 // GO:0030020 // extracellular matrix structural constituent conferring tensile strength // inferred from electronic annotation /// ENSMUST00000031668 // GO:0005198 // structur…	NM_007743 // GO:0005576 // extracellular region // inferred from electronic annotation /// NM_007743 // GO:0005578 // proteinaceous extracellular matrix // inferred from electronic annotation /// NM_007743 // GO:0005581 // collagen // inferred from electronic annotation /// NM_007743 // GO:0005615 // extracellular space // inferred from reviewed computational analysis /// NM_007743 // GO:0005737 …
6775182	2.06364	down	-0.575481	0.46971	Col6a2	collagen, type VI, alpha 2	BC034414	NM_146007	NM_146007 // GO:0006817 // phosphate transport // inferred from electronic annotation /// NM_146007 // GO:0007155 // cell adhesion // inferred from electronic annotation /// ENSMUST00000001181 // GO:0006817 // phosphate transport // inferred from electronic annotation /// ENSMUST00000001181 // GO:0007155 // cell adhesion // inferred from electronic annotation /// BC034414 // GO:0006817 // phospha…	NM_146007 // GO:0005198 // structural molecule activity // inferred from electronic annotation /// NM_146007 // GO:0005515 // protein binding // inferred from electronic annotation /// NM_146007 // GO:0030020 // extracellular matrix structural constituent conferring tensile strength // inferred from electronic annotation /// ENSMUST00000001181 // GO:0005198 // structural molecule activity // infe…	NM_146007 // GO:0005576 // extracellular region // inferred from electronic annotation /// NM_146007 // GO:0005578 // proteinaceous extracellular matrix // inferred from electronic annotation /// NM_146007 // GO:0005581 // collagen // inferred from electronic annotation /// NM_146007 // GO:0005615 // extracellular space // inferred from reviewed computational analysis /// NM_146007 // GO:0005737 …
7020154	2.09077	down	-0.551707	0.512328	Tro	trophinin	BC075630	NM_001002272|NM_019548	NM_001002272 // GO:0007155 // cell adhesion // inferred from sequence or structural similarity /// NM_001002272 // GO:0030308 // negative regulation of cell growth // inferred from direct assay /// NM_019548 // GO:0007155 // cell adhesion // inferred from sequence or structural similarity /// NM_019548 // GO:0030308 // negative regulation of cell growth // inferred from direct assay /// ENSMUST00…		NM_001002272 // GO:0005634 // nucleus // inferred from direct assay /// NM_001002272 // GO:0005737 // cytoplasm // inferred from direct assay /// NM_001002272 // GO:0005886 // plasma membrane // inferred from direct assay /// NM_019548 // GO:0005634 // nucleus // inferred from direct assay /// NM_019548 // GO:0005737 // cytoplasm // inferred from direct assay /// NM_019548 // GO:0005886 // plasma…
6935312	2.1127	down	-0.564871	0.514217	Sdk1	sidekick homolog 1 (chicken)	AY353236	NM_177879	NM_177879 // GO:0007155 // cell adhesion // inferred from electronic annotation /// ENSMUST00000085774 // GO:0007155 // cell adhesion // inferred from electronic annotation /// AY353236 // GO:0007155 // cell adhesion // inferred from electronic annotation /// ENSMUST00000110794 // GO:0007155 // cell adhesion // inferred from electronic annotation /// ENSMUST00000074546 // GO:0007155 // cell adhes…	NM_177879 // GO:0005515 // protein binding // inferred from electronic annotation /// ENSMUST00000085774 // GO:0005515 // protein binding // inferred from electronic annotation /// AY353236 // GO:0005515 // protein binding // inferred from electronic annotation /// ENSMUST00000110794 // GO:0005515 // protein binding // inferred from electronic annotation /// ENSMUST00000074546 // GO:0005515 // pr…	NM_177879 // GO:0016020 // membrane // inferred from electronic annotation /// NM_177879 // GO:0016021 // integral to membrane // inferred from electronic annotation /// ENSMUST00000085774 // GO:0016020 // membrane // inferred from electronic annotation /// ENSMUST00000085774 // GO:0016021 // integral to membrane // inferred from electronic annotation /// AY353236 // GO:0016020 // membrane // inf…
6814656	2.11347	down	-0.540249	0.539367	Gpr98	G protein-coupled receptor 98	AF435926	NM_054053	NM_054053 // GO:0007154 // cell communication // inferred from electronic annotation /// NM_054053 // GO:0007165 // signal transduction // inferred from electronic annotation /// NM_054053 // GO:0007186 // G-protein coupled receptor protein signaling pathway // inferred from electronic annotation /// NM_054053 // GO:0007218 // neuropeptide signaling pathway // inferred from electronic annotation …	NM_054053 // GO:0004871 // signal transducer activity // inferred from electronic annotation /// NM_054053 // GO:0004872 // receptor activity // inferred from electronic annotation /// NM_054053 // GO:0004930 // G-protein coupled receptor activity // non-traceable author statement /// NM_054053 // GO:0005509 // calcium ion binding // non-traceable author statement /// ENSMUST00000095585 // GO:000…	NM_054053 // GO:0005576 // extracellular region // inferred from electronic annotation /// NM_054053 // GO:0005886 // plasma membrane // inferred from direct assay /// NM_054053 // GO:0016020 // membrane // inferred from electronic annotation /// NM_054053 // GO:0016021 // integral to membrane // inferred from electronic annotation /// ENSMUST00000095585 // GO:0005576 // extracellular region // i…
6880393	2.16526	down	-0.544823	0.569719	Thbs1	thrombospondin 1	M87276	NM_011580	NM_011580 // GO:0006954 // inflammatory response // inferred from mutant phenotype /// NM_011580 // GO:0007155 // cell adhesion // inferred from electronic annotation /// NM_011580 // GO:0016525 // negative regulation of angiogenesis // inferred from direct assay /// ENSMUST00000039559 // GO:0006954 // inflammatory response // inferred from mutant phenotype /// ENSMUST00000039559 // GO:0007155 //…	NM_011580 // GO:0005198 // structural molecule activity // inferred from electronic annotation /// NM_011580 // GO:0005509 // calcium ion binding // inferred from electronic annotation /// NM_011580 // GO:0005515 // protein binding // inferred from electronic annotation /// NM_011580 // GO:0008201 // heparin binding // inferred from electronic annotation /// ENSMUST00000039559 // GO:0005198 // st…	NM_011580 // GO:0005576 // extracellular region // inferred from electronic annotation /// NM_011580 // GO:0005615 // extracellular space // inferred from direct assay /// NM_011580 // GO:0005615 // extracellular space // inferred from reviewed computational analysis /// ENSMUST00000039559 // GO:0005576 // extracellular region // inferred from electronic annotation /// ENSMUST00000039559 // GO:00…
6884027	2.17109	down	-0.492568	0.625852	Cdh26	cadherin-like 26	BC053928	NM_198656	NM_198656 // GO:0007155 // cell adhesion // inferred from electronic annotation /// NM_198656 // GO:0007156 // homophilic cell adhesion // inferred from electronic annotation /// ENSMUST00000042092 // GO:0007155 // cell adhesion // inferred from electronic annotation /// ENSMUST00000042092 // GO:0007156 // homophilic cell adhesion // inferred from electronic annotation /// BC053928 // GO:0007155 …	NM_198656 // GO:0005509 // calcium ion binding // inferred from electronic annotation /// NM_198656 // GO:0005515 // protein binding // inferred from electronic annotation /// ENSMUST00000042092 // GO:0005509 // calcium ion binding // inferred from electronic annotation /// ENSMUST00000042092 // GO:0005515 // protein binding // inferred from electronic annotation /// BC053928 // GO:0005509 // cal…	NM_198656 // GO:0016020 // membrane // inferred from electronic annotation /// NM_198656 // GO:0016021 // integral to membrane // inferred from electronic annotation /// ENSMUST00000042092 // GO:0016020 // membrane // inferred from electronic annotation /// ENSMUST00000042092 // GO:0016021 // integral to membrane // inferred from electronic annotation /// BC053928 // GO:0016020 // membrane // inf…
6782656	2.24029	down	-0.649449	0.514235	Flot2	flotillin 2	BC070423	NM_008028|NM_001040403	NM_008028 // GO:0007155 // cell adhesion // inferred from electronic annotation /// NM_001040403 // GO:0007155 // cell adhesion // inferred from electronic annotation /// ENSMUST00000100784 // GO:0007155 // cell adhesion // inferred from electronic annotation /// ENSMUST00000072289 // GO:0007155 // cell adhesion // inferred from electronic annotation /// BC070423 // GO:0007155 // cell adhesion //…	NM_008028 // GO:0005515 // protein binding // inferred from electronic annotation /// NM_001040403 // GO:0005515 // protein binding // inferred from electronic annotation /// ENSMUST00000100784 // GO:0005515 // protein binding // inferred from electronic annotation /// ENSMUST00000072289 // GO:0005515 // protein binding // inferred from electronic annotation /// BC070423 // GO:0005515 // protein …	NM_008028 // GO:0005624 // membrane fraction // inferred from direct assay /// NM_008028 // GO:0016020 // membrane // inferred from electronic annotation /// NM_008028 // GO:0016021 // integral to membrane // inferred from electronic annotation /// NM_008028 // GO:0016600 // flotillin complex // inferred from electronic annotation /// NM_008028 // GO:0045121 // membrane raft // inferred from dire…
6994266	2.28774	down	-0.372972	0.820948	Hnt	neurotrimin	AF282980	NM_172290	NM_172290 // GO:0007155 // cell adhesion // inferred from electronic annotation /// ENSMUST00000075069 // GO:0007155 // cell adhesion // inferred from electronic annotation /// AF282980 // GO:0007155 // cell adhesion // inferred from electronic annotation /// ENSMUST00000115237 // GO:0007155 // cell adhesion // inferred from electronic annotation	NM_172290 // GO:0005515 // protein binding // inferred from electronic annotation /// ENSMUST00000075069 // GO:0005515 // protein binding // inferred from electronic annotation /// AF282980 // GO:0005515 // protein binding // inferred from electronic annotation /// ENSMUST00000115237 // GO:0005515 // protein binding // inferred from electronic annotation	NM_172290 // GO:0016020 // membrane // inferred from electronic annotation /// NM_172290 // GO:0031225 // anchored to membrane // inferred from electronic annotation /// ENSMUST00000075069 // GO:0016020 // membrane // inferred from electronic annotation /// ENSMUST00000075069 // GO:0031225 // anchored to membrane // inferred from electronic annotation /// AF282980 // GO:0016020 // membrane // inf…
6916849	2.33378	down	-0.60733	0.615337	Col9a2	collagen, type IX, alpha 2	BC029697	NM_007741	NM_007741 // GO:0001501 // skeletal development // inferred from reviewed computational analysis /// NM_007741 // GO:0006817 // phosphate transport // inferred from electronic annotation /// NM_007741 // GO:0007155 // cell adhesion // inferred from electronic annotation /// ENSMUST00000030372 // GO:0001501 // skeletal development // inferred from reviewed computational analysis /// ENSMUST0000003…	NM_007741 // GO:0005198 // structural molecule activity // inferred from electronic annotation /// NM_007741 // GO:0005201 // extracellular matrix structural constituent // inferred from reviewed computational analysis /// NM_007741 // GO:0030020 // extracellular matrix structural constituent conferring tensile strength // inferred from electronic annotation /// ENSMUST00000030372 // GO:0005198 /…	NM_007741 // GO:0005576 // extracellular region // inferred from electronic annotation /// NM_007741 // GO:0005578 // proteinaceous extracellular matrix // inferred from electronic annotation /// NM_007741 // GO:0005581 // collagen // inferred from electronic annotation /// NM_007741 // GO:0005594 // collagen type IX // inferred from reviewed computational analysis /// NM_007741 // GO:0005615 // …
6948759	2.41072	down	-0.760069	0.509393	Chl1	cell adhesion molecule with homology to L1CAM	BC131670	NM_007697	NM_007697 // GO:0001764 // neuron migration // inferred from mutant phenotype /// NM_007697 // GO:0007155 // cell adhesion // inferred from electronic annotation /// NM_007697 // GO:0007156 // homophilic cell adhesion // inferred from direct assay /// NM_007697 // GO:0007275 // multicellular organismal development // inferred from electronic annotation /// NM_007697 // GO:0007399 // nervous syste…	NM_007697 // GO:0005515 // protein binding // inferred from electronic annotation /// ENSMUST00000066905 // GO:0005515 // protein binding // inferred from electronic annotation /// BC131670 // GO:0005515 // protein binding // inferred from electronic annotation /// ENSMUST00000089225 // GO:0005515 // protein binding // inferred from electronic annotation /// ENSMUST00000032163 // GO:0005515 // pr…	NM_007697 // GO:0005576 // extracellular region // inferred from electronic annotation /// NM_007697 // GO:0005578 // proteinaceous extracellular matrix // inferred from electronic annotation /// NM_007697 // GO:0016020 // membrane // inferred from electronic annotation /// NM_007697 // GO:0016021 // integral to membrane // inferred from electronic annotation /// NM_007697 // GO:0030425 // dendri…
6902746	2.47056	down	-0.764103	0.540733	Negr1	neuronal growth regulator 1	BC146005	NM_001039094|NM_177274	NM_001039094 // GO:0007155 // cell adhesion // inferred from electronic annotation /// NM_177274 // GO:0007155 // cell adhesion // inferred from electronic annotation /// ENSMUST00000074015 // GO:0007155 // cell adhesion // inferred from electronic annotation /// ENSMUST00000041425 // GO:0007155 // cell adhesion // inferred from electronic annotation /// BC146005 // GO:0007155 // cell adhesion //…	NM_001039094 // GO:0005515 // protein binding // inferred from electronic annotation /// NM_177274 // GO:0005515 // protein binding // inferred from electronic annotation /// ENSMUST00000074015 // GO:0005515 // protein binding // inferred from electronic annotation /// ENSMUST00000041425 // GO:0005515 // protein binding // inferred from electronic annotation /// BC146005 // GO:0005515 // protein …	NM_001039094 // GO:0005615 // extracellular space // inferred from reviewed computational analysis /// NM_001039094 // GO:0016020 // membrane // inferred from electronic annotation /// NM_001039094 // GO:0031225 // anchored to membrane // inferred from electronic annotation /// NM_177274 // GO:0005615 // extracellular space // inferred from reviewed computational analysis /// NM_177274 // GO:0016…
6775201	2.47231	down	-0.600979	0.70488	Col18a1	collagen, type XVIII, alpha 1	BC064817	NM_001109991|NM_009929	NM_001109991 // GO:0001525 // angiogenesis // inferred from direct assay /// NM_001109991 // GO:0001525 // angiogenesis // inferred from mutant phenotype /// NM_001109991 // GO:0001886 // endothelial cell morphogenesis // inferred from direct assay /// NM_001109991 // GO:0006817 // phosphate transport // inferred from electronic annotation /// NM_001109991 // GO:0007155 // cell adhesion // inferr…	NM_001109991 // GO:0005198 // structural molecule activity // inferred from electronic annotation /// NM_001109991 // GO:0005201 // extracellular matrix structural constituent // inferred from electronic annotation /// NM_001109991 // GO:0005488 // binding // inferred from electronic annotation /// NM_001109991 // GO:0005515 // protein binding // inferred from electronic annotation /// NM_0011099…	NM_001109991 // GO:0005576 // extracellular region // inferred from electronic annotation /// NM_001109991 // GO:0005578 // proteinaceous extracellular matrix // inferred from electronic annotation /// NM_001109991 // GO:0005581 // collagen // inferred from electronic annotation /// NM_001109991 // GO:0005604 // basement membrane // inferred from direct assay /// NM_001109991 // GO:0005615 // ext…
6749911	2.50452	down	-0.607256	0.717276	Nrp2	neuropilin 2	AF483506	NM_001077403|NM_001077404|NM_010939|NM_001077405|NM_001077406|NM_001077407	NM_001077403 // GO:0001755 // neural crest cell migration // inferred from mutant phenotype /// NM_001077403 // GO:0007155 // cell adhesion // inferred from electronic annotation /// NM_001077403 // GO:0007275 // multicellular organismal development // inferred from electronic annotation /// NM_001077403 // GO:0007399 // nervous system development // inferred from electronic annotation /// NM_001…	NM_001077403 // GO:0004872 // receptor activity // inferred from electronic annotation /// NM_001077403 // GO:0017154 // semaphorin receptor activity // inferred from physical interaction /// NM_001077404 // GO:0004872 // receptor activity // inferred from electronic annotation /// NM_001077404 // GO:0017154 // semaphorin receptor activity // inferred from physical interaction /// NM_010939 // GO…	NM_001077403 // GO:0005615 // extracellular space // inferred from reviewed computational analysis /// NM_001077403 // GO:0005886 // plasma membrane // inferred by curator /// NM_001077403 // GO:0016020 // membrane // inferred from electronic annotation /// NM_001077403 // GO:0016021 // integral to membrane // inferred from reviewed computational analysis /// NM_001077404 // GO:0005615 // extrace…
6838346	2.52143	down	-0.674599	0.659641	Col2a1	collagen, type II, alpha 1	BC082331	NM_031163|NM_001113515	NM_031163 // GO:0001502 // cartilage condensation // inferred from mutant phenotype /// NM_031163 // GO:0006029 // proteoglycan metabolic process // inferred from mutant phenotype /// NM_031163 // GO:0006817 // phosphate transport // inferred from electronic annotation /// NM_031163 // GO:0007155 // cell adhesion // inferred from electronic annotation /// NM_031163 // GO:0010468 // regulation of …	NM_031163 // GO:0005198 // structural molecule activity // inferred from electronic annotation /// NM_031163 // GO:0005201 // extracellular matrix structural constituent // inferred from electronic annotation /// NM_031163 // GO:0030020 // extracellular matrix structural constituent conferring tensile strength // inferred from electronic annotation /// NM_001113515 // GO:0005198 // structural mol…	NM_031163 // GO:0005576 // extracellular region // inferred from electronic annotation /// NM_031163 // GO:0005578 // proteinaceous extracellular matrix // inferred from electronic annotation /// NM_031163 // GO:0005581 // collagen // inferred from electronic annotation /// NM_031163 // GO:0005615 // extracellular space // inferred from direct assay /// NM_031163 // GO:0005615 // extracellular sp…
6988220	2.52488	down	-0.612599	0.723618	Esam1	endothelial cell-specific adhesion molecule	BC019460	NM_027102	NM_027102 // GO:0007155 // cell adhesion // inferred from electronic annotation /// NM_027102 // GO:0007156 // homophilic cell adhesion // inferred from direct assay /// NM_027102 // GO:0016337 // cell-cell adhesion // inferred from direct assay /// NM_027102 // GO:0016338 // calcium-independent cell-cell adhesion // traceable author statement /// ENSMUST00000002011 // GO:0007155 // cell adhesion…	NM_027102 // GO:0005515 // protein binding // inferred from electronic annotation /// ENSMUST00000002011 // GO:0005515 // protein binding // inferred from electronic annotation /// BC019460 // GO:0005515 // protein binding // inferred from electronic annotation	NM_027102 // GO:0005615 // extracellular space // inferred from reviewed computational analysis /// NM_027102 // GO:0005886 // plasma membrane // inferred from direct assay /// NM_027102 // GO:0005912 // adherens junction // inferred from direct assay /// NM_027102 // GO:0005923 // tight junction // inferred from direct assay /// NM_027102 // GO:0016020 // membrane // inferred from electronic ann…
6846029	2.53934	down	-0.691479	0.652976	Pvrl3	poliovirus receptor-related 3	AF195833	NM_021496|NM_021495|NM_021497	NM_021496 // GO:0007155 // cell adhesion // inferred from direct assay /// NM_021496 // GO:0007156 // homophilic cell adhesion // inferred from direct assay /// NM_021496 // GO:0016337 // cell-cell adhesion // inferred from direct assay /// NM_021495 // GO:0007155 // cell adhesion // inferred from direct assay /// NM_021495 // GO:0007156 // homophilic cell adhesion // inferred from direct assay /…	NM_021496 // GO:0004872 // receptor activity // inferred from electronic annotation /// NM_021496 // GO:0005515 // protein binding // inferred from physical interaction /// NM_021496 // GO:0042803 // protein homodimerization activity // inferred from direct assay /// NM_021495 // GO:0004872 // receptor activity // inferred from electronic annotation /// NM_021495 // GO:0005515 // protein binding …	NM_021496 // GO:0005615 // extracellular space // inferred from reviewed computational analysis /// NM_021496 // GO:0005886 // plasma membrane // inferred from direct assay /// NM_021496 // GO:0005911 // intercellular junction // inferred from direct assay /// NM_021496 // GO:0005913 // cell-cell adherens junction // inferred from direct assay /// NM_021496 // GO:0016020 // membrane // inferred f…
6767537	2.72702	down	-0.653792	0.79353	Cd24a|EG621324	CD24a antigen | predicted gene, EG621324	BC075622	NM_009846	NM_009846 // GO:0001666 // response to hypoxia // inferred from sequence or structural similarity /// NM_009846 // GO:0001775 // cell activation // inferred from sequence or structural similarity /// NM_009846 // GO:0001959 // regulation of cytokine and chemokine mediated signaling pathway // inferred from mutant phenotype /// NM_009846 // GO:0002237 // response to molecule of bacterial origin //…	NM_009846 // GO:0005515 // protein binding // inferred from sequence or structural similarity /// NM_009846 // GO:0019901 // protein kinase binding // inferred from sequence or structural similarity /// NM_009846 // GO:0030246 // carbohydrate binding // inferred from direct assay /// NM_009846 // GO:0030296 // protein tyrosine kinase activator activity // inferred from sequence or structural simi…	NM_009846 // GO:0005624 // membrane fraction // inferred from direct assay /// NM_009846 // GO:0005886 // plasma membrane // inferred from direct assay /// NM_009846 // GO:0009897 // external side of plasma membrane // inferred from direct assay /// NM_009846 // GO:0009897 // external side of plasma membrane // not recorded /// NM_009846 // GO:0016020 // membrane // inferred from electronic annot…
6937227	2.77968	down	-0.746056	0.728864	Spon2	spondin 2, extracellular matrix protein	BC017616	NM_133903	NM_133903 // GO:0006955 // immune response // inferred from electronic annotation /// NM_133903 // GO:0007155 // cell adhesion // inferred from electronic annotation /// NM_133903 // GO:0007275 // multicellular organismal development // inferred from electronic annotation /// ENSMUST00000046186 // GO:0006955 // immune response // inferred from electronic annotation /// ENSMUST00000046186 // GO:00…	NM_133903 // GO:0005515 // protein binding // inferred from electronic annotation /// ENSMUST00000046186 // GO:0005515 // protein binding // inferred from electronic annotation /// BC017616 // GO:0005515 // protein binding // inferred from electronic annotation	NM_133903 // GO:0005576 // extracellular region // inferred from electronic annotation /// NM_133903 // GO:0005578 // proteinaceous extracellular matrix // inferred from electronic annotation /// NM_133903 // GO:0005615 // extracellular space // inferred from reviewed computational analysis /// ENSMUST00000046186 // GO:0005576 // extracellular region // inferred from electronic annotation /// ENS…
6791960	2.79339	down	-0.869368	0.612648	Pecam1	platelet/endothelial cell adhesion molecule 1	L06039	NM_008816|NM_001032378	NM_008816 // GO:0007155 // cell adhesion // inferred from electronic annotation /// NM_008816 // GO:0007266 // Rho protein signal transduction // inferred from mutant phenotype /// NM_008816 // GO:0030334 // regulation of cell migration // inferred from mutant phenotype /// NM_008816 // GO:0042060 // wound healing // inferred from mutant phenotype /// NM_001032378 // GO:0007155 // cell adhesion /…	NM_008816 // GO:0005515 // protein binding // inferred from electronic annotation /// NM_001032378 // GO:0005515 // protein binding // inferred from electronic annotation /// ENSMUST00000080853 // GO:0005515 // protein binding // inferred from electronic annotation /// ENSMUST00000103069 // GO:0005515 // protein binding // inferred from electronic annotation /// L06039 // GO:0005515 // protein bi…	NM_008816 // GO:0005886 // plasma membrane // inferred from direct assay /// NM_008816 // GO:0016020 // membrane // inferred from electronic annotation /// NM_008816 // GO:0016021 // integral to membrane // inferred from reviewed computational analysis /// NM_008816 // GO:0045121 // membrane raft // inferred from direct assay /// NM_001032378 // GO:0005886 // plasma membrane // inferred from dire…
6913269	2.80285	down	-0.748487	0.738408	Col15a1	collagen, type XV, alpha 1	AF011450	NM_009928	NM_009928 // GO:0006817 // phosphate transport // inferred from electronic annotation /// NM_009928 // GO:0007155 // cell adhesion // inferred from electronic annotation /// ENSMUST00000102917 // GO:0006817 // phosphate transport // inferred from electronic annotation /// ENSMUST00000102917 // GO:0007155 // cell adhesion // inferred from electronic annotation /// AF011450 // GO:0006817 // phospha…	NM_009928 // GO:0005198 // structural molecule activity // inferred from electronic annotation /// NM_009928 // GO:0005488 // binding // inferred from electronic annotation /// NM_009928 // GO:0005515 // protein binding // inferred from electronic annotation /// NM_009928 // GO:0030020 // extracellular matrix structural constituent conferring tensile strength // inferred from electronic annotatio…	NM_009928 // GO:0005576 // extracellular region // inferred from electronic annotation /// NM_009928 // GO:0005578 // proteinaceous extracellular matrix // inferred from electronic annotation /// NM_009928 // GO:0005581 // collagen // inferred from electronic annotation /// NM_009928 // GO:0005615 // extracellular space // inferred from reviewed computational analysis /// NM_009928 // GO:0005737 …
6994157	3.17514	down	-0.874547	0.792273	Jam3	junction adhesion molecule 3	BC024357	NM_023277	NM_023277 // GO:0007155 // cell adhesion // inferred from sequence or structural similarity /// ENSMUST00000034472 // GO:0007155 // cell adhesion // inferred from sequence or structural similarity /// BC024357 // GO:0007155 // cell adhesion // inferred from sequence or structural similarity	NM_023277 // GO:0005515 // protein binding // inferred from sequence or structural similarity /// ENSMUST00000034472 // GO:0005515 // protein binding // inferred from sequence or structural similarity /// BC024357 // GO:0005515 // protein binding // inferred from sequence or structural similarity	NM_023277 // GO:0009986 // cell surface // inferred from sequence or structural similarity /// NM_023277 // GO:0016020 // membrane // inferred from electronic annotation /// NM_023277 // GO:0016021 // integral to membrane // inferred from electronic annotation /// ENSMUST00000034472 // GO:0009986 // cell surface // inferred from sequence or structural similarity /// ENSMUST00000034472 // GO:00160…
6878448	3.18762	down	-0.709383	0.963094	Itga4|Cerkl	integrin alpha 4 | ceramide kinase-like	BC068313	NM_010576	NM_010576 // GO:0001974 // blood vessel remodeling // inferred from mutant phenotype /// NM_010576 // GO:0007155 // cell adhesion // inferred from mutant phenotype /// NM_010576 // GO:0007157 // heterophilic cell adhesion // inferred from mutant phenotype /// NM_010576 // GO:0007159 // leukocyte adhesion // inferred from mutant phenotype /// NM_010576 // GO:0007229 // integrin-mediated signaling …	NM_010576 // GO:0001968 // fibronectin binding // inferred from mutant phenotype /// NM_010576 // GO:0004872 // receptor activity // inferred from electronic annotation /// NM_010576 // GO:0005509 // calcium ion binding // inferred from electronic annotation /// NM_010576 // GO:0005515 // protein binding // inferred from electronic annotation /// ENSMUST00000099972 // GO:0001968 // fibronectin bi…	NM_010576 // GO:0008305 // integrin complex // inferred from electronic annotation /// NM_010576 // GO:0009897 // external side of plasma membrane // inferred from direct assay /// NM_010576 // GO:0016020 // membrane // inferred from electronic annotation /// NM_010576 // GO:0016021 // integral to membrane // inferred from reviewed computational analysis /// ENSMUST00000099972 // GO:0008305 // in…
6763132	3.18774	down	-0.870985	0.80155	Lamc1	laminin, gamma 1	J03484	NM_010683	NM_010683 // GO:0007155 // cell adhesion // inferred from electronic annotation /// ENSMUST00000027752 // GO:0007155 // cell adhesion // inferred from electronic annotation /// J03484 // GO:0007155 // cell adhesion // inferred from electronic annotation	NM_010683 // GO:0005201 // extracellular matrix structural constituent // inferred from electronic annotation /// NM_010683 // GO:0005515 // protein binding // inferred from physical interaction /// ENSMUST00000027752 // GO:0005201 // extracellular matrix structural constituent // inferred from electronic annotation /// ENSMUST00000027752 // GO:0005515 // protein binding // inferred from physical…	NM_010683 // GO:0005576 // extracellular region // inferred from electronic annotation /// NM_010683 // GO:0005578 // proteinaceous extracellular matrix // inferred from electronic annotation /// NM_010683 // GO:0005604 // basement membrane // inferred from direct assay /// NM_010683 // GO:0005605 // basal lamina // inferred from direct assay /// NM_010683 // GO:0005615 // extracellular space // …
6848179	3.19209	down	-0.850115	0.824386	Dscam	Down syndrome cell adhesion molecule	AF315558	NM_031174	NM_031174 // GO:0007155 // cell adhesion // inferred from electronic annotation /// NM_031174 // GO:0007399 // nervous system development // inferred from reviewed computational analysis /// ENSMUST00000056102 // GO:0007155 // cell adhesion // inferred from electronic annotation /// ENSMUST00000056102 // GO:0007399 // nervous system development // inferred from reviewed computational analysis ///…		NM_031174 // GO:0005615 // extracellular space // inferred from reviewed computational analysis /// NM_031174 // GO:0005624 // membrane fraction // inferred from reviewed computational analysis /// NM_031174 // GO:0005886 // plasma membrane // inferred from electronic annotation /// NM_031174 // GO:0005887 // integral to plasma membrane // inferred from reviewed computational analysis /// NM_0311…
6758414	3.20709	down	-1.04308	0.638183	Col5a2	collagen, type V, alpha 2	BC055077	NM_007737	NM_007737 // GO:0006817 // phosphate transport // inferred from electronic annotation /// NM_007737 // GO:0007155 // cell adhesion // inferred from electronic annotation /// NM_007737 // GO:0009987 // cellular process // inferred from reviewed computational analysis /// NM_007737 // GO:0030199 // collagen fibril organization // inferred from mutant phenotype /// NM_007737 // GO:0043588 // skin de…	NM_007737 // GO:0005198 // structural molecule activity // inferred from electronic annotation /// NM_007737 // GO:0005201 // extracellular matrix structural constituent // inferred from reviewed computational analysis /// NM_007737 // GO:0030020 // extracellular matrix structural constituent conferring tensile strength // inferred from electronic annotation /// ENSMUST00000086430 // GO:0005198 /…	NM_007737 // GO:0005576 // extracellular region // inferred from electronic annotation /// NM_007737 // GO:0005578 // proteinaceous extracellular matrix // inferred from reviewed computational analysis /// NM_007737 // GO:0005581 // collagen // inferred from electronic annotation /// NM_007737 // GO:0005588 // collagen type V // inferred from reviewed computational analysis /// NM_007737 // GO:00…
6863645	3.42116	down	-0.831973	0.942512	Cdh2|LOC100044363	cadherin 2 | similar to N-cadherin	AB008811	NM_007664	NM_007664 // GO:0007155 // cell adhesion // inferred from direct assay /// NM_007664 // GO:0007156 // homophilic cell adhesion // inferred from direct assay /// NM_007664 // GO:0016339 // calcium-dependent cell-cell adhesion // inferred from direct assay /// NM_007664 // GO:0016477 // cell migration // inferred from direct assay /// NM_007664 // GO:0048514 // blood vessel morphogenesis // inferre…	NM_007664 // GO:0005509 // calcium ion binding // inferred from electronic annotation /// NM_007664 // GO:0005515 // protein binding // inferred from physical interaction /// AB008811 // GO:0005509 // calcium ion binding // inferred from electronic annotation /// AB008811 // GO:0005515 // protein binding // inferred from physical interaction /// ENSMUST00000115852 // GO:0005509 // calcium ion bin…	NM_007664 // GO:0005615 // extracellular space // inferred from reviewed computational analysis /// NM_007664 // GO:0005912 // adherens junction // inferred from direct assay /// NM_007664 // GO:0016020 // membrane // inferred from electronic annotation /// NM_007664 // GO:0016021 // integral to membrane // inferred from reviewed computational analysis /// NM_007664 // GO:0030027 // lamellipodium…
6855707	3.42654	down	-0.823506	0.953245	Ptk7	PTK7 protein tyrosine kinase 7	BC076578	NM_175168	NM_175168 // GO:0001843 // neural tube closure // inferred from genetic interaction /// NM_175168 // GO:0001843 // neural tube closure // inferred from mutant phenotype /// NM_175168 // GO:0006468 // protein amino acid phosphorylation // inferred from direct assay /// NM_175168 // GO:0007155 // cell adhesion // inferred from reviewed computational analysis /// NM_175168 // GO:0007165 // signal tr…	NM_175168 // GO:0004672 // protein kinase activity // inferred from electronic annotation /// NM_175168 // GO:0004713 // protein tyrosine kinase activity // inferred from electronic annotation /// NM_175168 // GO:0004714 // transmembrane receptor protein tyrosine kinase activity // inferred from direct assay /// NM_175168 // GO:0004872 // receptor activity // inferred from reviewed computational …	NM_175168 // GO:0005886 // plasma membrane // inferred from reviewed computational analysis /// NM_175168 // GO:0016020 // membrane // inferred from electronic annotation /// NM_175168 // GO:0016021 // integral to membrane // inferred from reviewed computational analysis /// ENSMUST00000044442 // GO:0005886 // plasma membrane // inferred from reviewed computational analysis /// ENSMUST00000044442…
6988609	3.49608	down	-0.993261	0.812477	Mcam	melanoma cell adhesion molecule	BC026985	NM_023061	NM_023061 // GO:0007155 // cell adhesion // inferred from sequence or structural similarity /// NM_023061 // GO:0007157 // heterophilic cell adhesion // inferred from sequence or structural similarity /// ENSMUST00000034650 // GO:0007155 // cell adhesion // inferred from sequence or structural similarity /// ENSMUST00000034650 // GO:0007157 // heterophilic cell adhesion // inferred from sequence …	NM_023061 // GO:0005515 // protein binding // inferred from electronic annotation /// ENSMUST00000034650 // GO:0005515 // protein binding // inferred from electronic annotation /// BC026985 // GO:0005515 // protein binding // inferred from electronic annotation /// ENSMUST00000098852 // GO:0005515 // protein binding // inferred from electronic annotation	NM_023061 // GO:0005615 // extracellular space // inferred from reviewed computational analysis /// NM_023061 // GO:0005886 // plasma membrane // inferred from sequence or structural similarity /// NM_023061 // GO:0016020 // membrane // inferred from electronic annotation /// NM_023061 // GO:0016021 // integral to membrane // inferred from reviewed computational analysis /// ENSMUST00000034650 //…
6971758	3.50068	down	-1.07491	0.732727	Adam12	a disintegrin and metallopeptidase domain 12 (meltrin alpha)	D50411	NM_007400	NM_007400 // GO:0006508 // proteolysis // inferred from electronic annotation /// NM_007400 // GO:0007155 // cell adhesion // inferred from electronic annotation /// ENSMUST00000067680 // GO:0006508 // proteolysis // inferred from electronic annotation /// ENSMUST00000067680 // GO:0007155 // cell adhesion // inferred from electronic annotation /// D50411 // GO:0006508 // proteolysis // inferred f…	NM_007400 // GO:0004222 // metalloendopeptidase activity // inferred from electronic annotation /// NM_007400 // GO:0005515 // protein binding // inferred from physical interaction /// NM_007400 // GO:0008233 // peptidase activity // inferred from electronic annotation /// NM_007400 // GO:0008237 // metallopeptidase activity // inferred from electronic annotation /// NM_007400 // GO:0008270 // zi…	NM_007400 // GO:0005578 // proteinaceous extracellular matrix // inferred from electronic annotation /// NM_007400 // GO:0016020 // membrane // inferred from electronic annotation /// NM_007400 // GO:0016021 // integral to membrane // inferred from reviewed computational analysis /// ENSMUST00000067680 // GO:0005578 // proteinaceous extracellular matrix // inferred from electronic annotation /// …
6910173	3.54257	down	-1.10406	0.720734	Cyr61	cysteine rich protein 61	M32490	NM_010516	NM_010516 // GO:0001558 // regulation of cell growth // inferred from electronic annotation /// NM_010516 // GO:0001569 // patterning of blood vessels // inferred from mutant phenotype /// NM_010516 // GO:0006935 // chemotaxis // inferred from electronic annotation /// NM_010516 // GO:0007155 // cell adhesion // inferred from electronic annotation /// ENSMUST00000029846 // GO:0001558 // regulatio…	NM_010516 // GO:0005515 // protein binding // inferred from electronic annotation /// NM_010516 // GO:0005520 // insulin-like growth factor binding // inferred from electronic annotation /// NM_010516 // GO:0008201 // heparin binding // inferred from electronic annotation /// NM_010516 // GO:0019838 // growth factor binding // inferred from electronic annotation /// ENSMUST00000029846 // GO:00055…	NM_010516 // GO:0005576 // extracellular region // inferred from electronic annotation /// NM_010516 // GO:0005615 // extracellular space // inferred from reviewed computational analysis /// ENSMUST00000029846 // GO:0005576 // extracellular region // inferred from electronic annotation /// ENSMUST00000029846 // GO:0005615 // extracellular space // inferred from reviewed computational analysis ///…
6823709	3.57409	down	-0.810757	1.02682	Stab1	stabilin 1	AF290914	NM_138672	NM_138672 // GO:0006954 // inflammatory response // inferred from electronic annotation /// NM_138672 // GO:0007155 // cell adhesion // inferred from reviewed computational analysis /// ENSMUST00000036618 // GO:0006954 // inflammatory response // inferred from electronic annotation /// ENSMUST00000036618 // GO:0007155 // cell adhesion // inferred from reviewed computational analysis /// AF290914 …	NM_138672 // GO:0004872 // receptor activity // inferred from electronic annotation /// NM_138672 // GO:0005488 // binding // inferred from electronic annotation /// NM_138672 // GO:0005540 // hyaluronic acid binding // inferred from reviewed computational analysis /// ENSMUST00000036618 // GO:0004872 // receptor activity // inferred from electronic annotation /// ENSMUST00000036618 // GO:0005488…	NM_138672 // GO:0005737 // cytoplasm // inferred from sequence or structural similarity /// NM_138672 // GO:0016020 // membrane // inferred from electronic annotation /// NM_138672 // GO:0016021 // integral to membrane // inferred from electronic annotation /// ENSMUST00000036618 // GO:0005737 // cytoplasm // inferred from sequence or structural similarity /// ENSMUST00000036618 // GO:0016020 // …
6922335	3.71228	down	-0.625671	1.26663	Tnc	tenascin C	D90343	NM_011607	NM_011607 // GO:0007155 // cell adhesion // inferred from electronic annotation /// NM_011607 // GO:0007165 // signal transduction // inferred from electronic annotation /// NM_011607 // GO:0007528 // neuromuscular junction development // inferred from mutant phenotype /// ENSMUST00000107379 // GO:0007155 // cell adhesion // inferred from electronic annotation /// ENSMUST00000107379 // GO:0007165…	NM_011607 // GO:0001968 // fibronectin binding // not recorded /// NM_011607 // GO:0005102 // receptor binding // inferred from electronic annotation /// NM_011607 // GO:0005515 // protein binding // inferred from electronic annotation /// ENSMUST00000107379 // GO:0001968 // fibronectin binding // not recorded /// ENSMUST00000107379 // GO:0005102 // receptor binding // inferred from electronic an…	NM_011607 // GO:0005576 // extracellular region // inferred from direct assay /// NM_011607 // GO:0005578 // proteinaceous extracellular matrix // inferred from electronic annotation /// NM_011607 // GO:0005604 // basement membrane // inferred from direct assay /// NM_011607 // GO:0005615 // extracellular space // inferred from reviewed computational analysis /// ENSMUST00000107379 // GO:0005576 …
6984824	3.72516	down	-1.15755	0.739747	Cdh11|6820431F20Rik	cadherin 11 | RIKEN cDNA 6820431F20 gene	BC046314	NM_009866	NM_009866 // GO:0007155 // cell adhesion // inferred from electronic annotation /// NM_009866 // GO:0007156 // homophilic cell adhesion // inferred from electronic annotation /// ENSMUST00000075190 // GO:0007155 // cell adhesion // inferred from electronic annotation /// ENSMUST00000075190 // GO:0007156 // homophilic cell adhesion // inferred from electronic annotation /// BC046314 // GO:0007155 …	NM_009866 // GO:0005509 // calcium ion binding // inferred from electronic annotation /// NM_009866 // GO:0005515 // protein binding // inferred from electronic annotation /// ENSMUST00000075190 // GO:0005509 // calcium ion binding // inferred from electronic annotation /// ENSMUST00000075190 // GO:0005515 // protein binding // inferred from electronic annotation /// BC046314 // GO:0005509 // cal…	NM_009866 // GO:0005737 // cytoplasm // inferred from direct assay /// NM_009866 // GO:0005886 // plasma membrane // inferred from direct assay /// NM_009866 // GO:0016020 // membrane // inferred from electronic annotation /// NM_009866 // GO:0016021 // integral to membrane // inferred from electronic annotation /// ENSMUST00000075190 // GO:0005737 // cytoplasm // inferred from direct assay /// E…
6878031	3.93891	down	-1.04823	0.929569	Itga6	integrin alpha 6	BC058095	NM_008397	NM_008397 // GO:0007155 // cell adhesion // inferred from electronic annotation /// NM_008397 // GO:0007160 // cell-matrix adhesion // inferred from mutant phenotype /// NM_008397 // GO:0007229 // integrin-mediated signaling pathway // inferred from electronic annotation /// NM_008397 // GO:0022409 // positive regulation of cell-cell adhesion // inferred from direct assay /// NM_008397 // GO:0033…	NM_008397 // GO:0004872 // receptor activity // inferred from electronic annotation /// NM_008397 // GO:0005178 // integrin binding // inferred from physical interaction /// NM_008397 // GO:0005509 // calcium ion binding // inferred from electronic annotation /// NM_008397 // GO:0005515 // protein binding // inferred from electronic annotation /// ENSMUST00000028522 // GO:0004872 // receptor acti…	NM_008397 // GO:0005886 // plasma membrane // inferred from direct assay /// NM_008397 // GO:0008305 // integrin complex // inferred from direct assay /// NM_008397 // GO:0009897 // external side of plasma membrane // inferred from direct assay /// NM_008397 // GO:0009986 // cell surface // inferred from direct assay /// NM_008397 // GO:0016020 // membrane // inferred from electronic annotation /…
6978736	3.96967	down	-1.07385	0.915172	Cmtm3	CKLF-like MARVEL transmembrane domain containing 3	AY241870	NM_024217	NM_024217 // GO:0006935 // chemotaxis // inferred from electronic annotation /// ENSMUST00000034343 // GO:0006935 // chemotaxis // inferred from electronic annotation /// AY241870 // GO:0006935 // chemotaxis // inferred from electronic annotation	NM_024217 // GO:0005125 // cytokine activity // inferred from electronic annotation /// ENSMUST00000034343 // GO:0005125 // cytokine activity // inferred from electronic annotation /// AY241870 // GO:0005125 // cytokine activity // inferred from electronic annotation	NM_024217 // GO:0005615 // extracellular space // inferred from electronic annotation /// NM_024217 // GO:0016020 // membrane // inferred from electronic annotation /// NM_024217 // GO:0016021 // integral to membrane // inferred from reviewed computational analysis /// ENSMUST00000034343 // GO:0005615 // extracellular space // inferred from electronic annotation /// ENSMUST00000034343 // GO:00160…
6968682	4.01495	down	-1.02135	0.984034	Hapln3	hyaluronan and proteoglycan link protein 3	AY262757	NM_178255	NM_178255 // GO:0007155 // cell adhesion // inferred from electronic annotation /// ENSMUST00000032827 // GO:0007155 // cell adhesion // inferred from electronic annotation /// AY262757 // GO:0007155 // cell adhesion // inferred from electronic annotation	NM_178255 // GO:0005488 // binding // inferred from electronic annotation /// NM_178255 // GO:0005540 // hyaluronic acid binding // inferred from electronic annotation /// ENSMUST00000032827 // GO:0005488 // binding // inferred from electronic annotation /// ENSMUST00000032827 // GO:0005540 // hyaluronic acid binding // inferred from electronic annotation /// AY262757 // GO:0005488 // binding // …	NM_178255 // GO:0005576 // extracellular region // inferred from electronic annotation /// NM_178255 // GO:0005578 // proteinaceous extracellular matrix // inferred from electronic annotation /// NM_178255 // GO:0005615 // extracellular space // inferred from reviewed computational analysis /// ENSMUST00000032827 // GO:0005576 // extracellular region // inferred from electronic annotation /// ENS…
6760642	4.19193	down	-0.840196	1.22742	Col6a3	collagen, type VI, alpha 3	AF064749|BC057903|BC049881		AF064749 // GO:0007155 // cell adhesion // inferred from electronic annotation /// BC057903 // GO:0007155 // cell adhesion // inferred from electronic annotation /// BC049881 // GO:0007155 // cell adhesion // inferred from electronic annotation /// ENSMUST00000066153 // GO:0007155 // cell adhesion // inferred from electronic annotation /// ENSMUST00000097653 // GO:0007155 // cell adhesion // infe…	AF064749 // GO:0005198 // structural molecule activity // inferred from electronic annotation /// AF064749 // GO:0030020 // extracellular matrix structural constituent conferring tensile strength // inferred from electronic annotation /// BC057903 // GO:0005198 // structural molecule activity // inferred from electronic annotation /// BC057903 // GO:0030020 // extracellular matrix structural cons…	AF064749 // GO:0005581 // collagen // inferred from electronic annotation /// AF064749 // GO:0005615 // extracellular space // inferred from direct assay /// BC057903 // GO:0005581 // collagen // inferred from electronic annotation /// BC057903 // GO:0005615 // extracellular space // inferred from direct assay /// BC049881 // GO:0005581 // collagen // inferred from electronic annotation /// BC049…
6804893	4.2451	down	-1.2914	0.794401	Nid1|LOC100039744	nidogen 1 | similar to Nid1 protein	BC131669	NM_010917	NM_010917 // GO:0007155 // cell adhesion // inferred from electronic annotation /// NM_010917 // GO:0007160 // cell-matrix adhesion // inferred from direct assay /// NM_010917 // GO:0032836 // glomerular basement membrane development // inferred from direct assay /// ENSMUST00000005532 // GO:0007155 // cell adhesion // inferred from electronic annotation /// ENSMUST00000005532 // GO:0007160 // ce…	NM_010917 // GO:0005509 // calcium ion binding // inferred from electronic annotation /// NM_010917 // GO:0005515 // protein binding // inferred from physical interaction /// ENSMUST00000005532 // GO:0005509 // calcium ion binding // inferred from electronic annotation /// ENSMUST00000005532 // GO:0005515 // protein binding // inferred from physical interaction /// BC131669 // GO:0005509 // calci…	NM_010917 // GO:0005576 // extracellular region // inferred from electronic annotation /// NM_010917 // GO:0005578 // proteinaceous extracellular matrix // inferred from direct assay /// NM_010917 // GO:0005604 // basement membrane // inferred from direct assay /// NM_010917 // GO:0005604 // basement membrane // inferred from physical interaction /// NM_010917 // GO:0005604 // basement membrane /…
6858134	4.2744	down	-1.08734	1.00839	Nrxn1	neurexin I	BC047146	NM_020252	NM_020252 // GO:0007155 // cell adhesion // inferred from electronic annotation /// NM_020252 // GO:0007268 // synaptic transmission // inferred from genetic interaction /// NM_020252 // GO:0007269 // neurotransmitter secretion // inferred from genetic interaction /// NM_020252 // GO:0007269 // neurotransmitter secretion // traceable author statement /// NM_020252 // GO:0007416 // synaptogenesis …	NM_020252 // GO:0005246 // calcium channel regulator activity // inferred from genetic interaction /// NM_020252 // GO:0005509 // calcium ion binding // inferred from electronic annotation /// NM_020252 // GO:0005515 // protein binding // inferred from physical interaction /// NM_020252 // GO:0046872 // metal ion binding // inferred from electronic annotation /// BC047146 // GO:0005246 // calcium…	NM_020252 // GO:0005624 // membrane fraction // traceable author statement /// NM_020252 // GO:0016020 // membrane // inferred from electronic annotation /// NM_020252 // GO:0016021 // integral to membrane // inferred from electronic annotation /// NM_020252 // GO:0042734 // presynaptic membrane // inferred from direct assay /// BC047146 // GO:0005624 // membrane fraction // traceable author stat…
6909509	4.29151	down	-1.1886	0.912888	Npnt	nephronectin	AF397008	NM_033525|NM_001029836	NM_033525 // GO:0001657 // ureteric bud development // inferred from mutant phenotype /// NM_033525 // GO:0001658 // ureteric bud branching // inferred from mutant phenotype /// NM_033525 // GO:0007155 // cell adhesion // inferred from electronic annotation /// NM_033525 // GO:0007160 // cell-matrix adhesion // inferred from direct assay /// NM_033525 // GO:0007160 // cell-matrix adhesion // infe…	NM_033525 // GO:0005178 // integrin binding // inferred from physical interaction /// NM_033525 // GO:0005509 // calcium ion binding // inferred from reviewed computational analysis /// NM_033525 // GO:0005515 // protein binding // inferred from electronic annotation /// NM_001029836 // GO:0005178 // integrin binding // inferred from physical interaction /// NM_001029836 // GO:0005509 // calcium …	NM_033525 // GO:0005576 // extracellular region // inferred from electronic annotation /// NM_033525 // GO:0005578 // proteinaceous extracellular matrix // inferred from direct assay /// NM_033525 // GO:0005578 // proteinaceous extracellular matrix // inferred from physical interaction /// NM_033525 // GO:0005615 // extracellular space // inferred from reviewed computational analysis /// NM_03352…
6978695	4.30127	down	-0.985803	1.11896	Cdh5	cadherin 5	BC054790	NM_009868	NM_009868 // GO:0001955 // blood vessel maturation // inferred from mutant phenotype /// NM_009868 // GO:0007155 // cell adhesion // inferred from electronic annotation /// NM_009868 // GO:0007156 // homophilic cell adhesion // inferred from electronic annotation /// NM_009868 // GO:0008285 // negative regulation of cell proliferation // inferred from genetic interaction /// NM_009868 // GO:00163…	NM_009868 // GO:0005509 // calcium ion binding // inferred from electronic annotation /// NM_009868 // GO:0005515 // protein binding // inferred from physical interaction /// ENSMUST00000034339 // GO:0005509 // calcium ion binding // inferred from electronic annotation /// ENSMUST00000034339 // GO:0005515 // protein binding // inferred from physical interaction /// BC054790 // GO:0005509 // calci…	NM_009868 // GO:0005615 // extracellular space // inferred from reviewed computational analysis /// NM_009868 // GO:0005911 // intercellular junction // inferred from direct assay /// NM_009868 // GO:0005923 // tight junction // inferred from direct assay /// NM_009868 // GO:0016020 // membrane // inferred from electronic annotation /// NM_009868 // GO:0016021 // integral to membrane // inferred …
6875920	4.34009	down	-1.16369	0.954036	Col5a1	collagen, type V, alpha 1	AB009993	NM_015734	NM_015734 // GO:0006817 // phosphate transport // inferred from electronic annotation /// NM_015734 // GO:0007155 // cell adhesion // inferred from electronic annotation /// ENSMUST00000028280 // GO:0006817 // phosphate transport // inferred from electronic annotation /// ENSMUST00000028280 // GO:0007155 // cell adhesion // inferred from electronic annotation /// AB009993 // GO:0006817 // phospha…	NM_015734 // GO:0005198 // structural molecule activity // inferred from reviewed computational analysis /// NM_015734 // GO:0005201 // extracellular matrix structural constituent // inferred from reviewed computational analysis /// NM_015734 // GO:0005515 // protein binding // inferred from physical interaction /// NM_015734 // GO:0008201 // heparin binding // inferred from reviewed computationa…	NM_015734 // GO:0005576 // extracellular region // inferred from electronic annotation /// NM_015734 // GO:0005578 // proteinaceous extracellular matrix // inferred from reviewed computational analysis /// NM_015734 // GO:0005581 // collagen // inferred from electronic annotation /// NM_015734 // GO:0005588 // collagen type V // inferred from reviewed computational analysis /// NM_015734 // GO:00…
6756541	4.48455	down	-1.22508	0.939884	Cd34	CD34 antigen	BC006607	NM_001111059|NM_133654	NM_001111059 // GO:0007155 // cell adhesion // inferred from electronic annotation /// NM_001111059 // GO:0050900 // leukocyte migration // inferred from mutant phenotype /// NM_133654 // GO:0007155 // cell adhesion // inferred from electronic annotation /// NM_133654 // GO:0050900 // leukocyte migration // inferred from mutant phenotype /// ENSMUST00000016638 // GO:0007155 // cell adhesion // in…	NM_001111059 // GO:0005515 // protein binding // inferred from electronic annotation /// NM_133654 // GO:0005515 // protein binding // inferred from electronic annotation /// ENSMUST00000016638 // GO:0005515 // protein binding // inferred from electronic annotation /// ENSMUST00000110815 // GO:0005515 // protein binding // inferred from electronic annotation /// BC006607 // GO:0005515 // protein …	NM_001111059 // GO:0009897 // external side of plasma membrane // inferred from direct assay /// NM_001111059 // GO:0016020 // membrane // inferred from electronic annotation /// NM_001111059 // GO:0016021 // integral to membrane // inferred from reviewed computational analysis /// NM_133654 // GO:0009897 // external side of plasma membrane // inferred from direct assay /// NM_133654 // GO:001602…
6814441	4.56588	down	-1.02278	1.16811	Rhobtb3	Rho-related BTB domain containing 3	AK129234|AK194650	NM_028493		NM_028493 // GO:0005515 // protein binding // inferred from electronic annotation /// ENSMUST00000022078 // GO:0005515 // protein binding // inferred from electronic annotation /// ENSMUST00000109606 // GO:0005515 // protein binding // inferred from electronic annotation /// AK129234 // GO:0005515 // protein binding // inferred from electronic annotation /// AK129234 // GO:0005515 // protein bind…
6936589	4.58863	down	-1.10744	1.09062	Reln	reelin	U24703	NM_011261	NM_011261 // GO:0000904 // cellular morphogenesis during differentiation // inferred from mutant phenotype /// NM_011261 // GO:0001764 // neuron migration // inferred from mutant phenotype /// NM_011261 // GO:0007155 // cell adhesion // inferred from electronic annotation /// NM_011261 // GO:0007275 // multicellular organismal development // inferred from electronic annotation /// NM_011261 // GO…	NM_011261 // GO:0004252 // serine-type endopeptidase activity // inferred from electronic annotation /// NM_011261 // GO:0004712 // protein serine/threonine/tyrosine kinase activity // inferred from direct assay /// NM_011261 // GO:0005509 // calcium ion binding // inferred from electronic annotation /// NM_011261 // GO:0005515 // protein binding // inferred from electronic annotation /// NM_0112…	NM_011261 // GO:0005576 // extracellular region // inferred from electronic annotation /// NM_011261 // GO:0005578 // proteinaceous extracellular matrix // traceable author statement /// NM_011261 // GO:0005615 // extracellular space // inferred from direct assay /// NM_011261 // GO:0005615 // extracellular space // inferred from reviewed computational analysis /// NM_011261 // GO:0005737 // cyto…
6778521	4.6793	down	-1.2634	0.962888	Aebp1	AE binding protein 1	BC082577	NM_009636	NM_009636 // GO:0006355 // regulation of transcription, DNA-dependent // inferred from direct assay /// NM_009636 // GO:0006508 // proteolysis // inferred from reviewed computational analysis /// NM_009636 // GO:0007155 // cell adhesion // inferred from reviewed computational analysis /// ENSMUST00000102923 // GO:0006355 // regulation of transcription, DNA-dependent // inferred from direct assay …	NM_009636 // GO:0003677 // DNA binding // inferred from reviewed computational analysis /// NM_009636 // GO:0003714 // transcription corepressor activity // inferred from direct assay /// NM_009636 // GO:0004180 // carboxypeptidase activity // inferred from direct assay /// NM_009636 // GO:0004182 // carboxypeptidase A activity // inferred from reviewed computational analysis /// ENSMUST000001029…	NM_009636 // GO:0005615 // extracellular space // inferred from reviewed computational analysis /// NM_009636 // GO:0005634 // nucleus // inferred from reviewed computational analysis /// ENSMUST00000102923 // GO:0005615 // extracellular space // inferred from reviewed computational analysis /// ENSMUST00000102923 // GO:0005634 // nucleus // inferred from reviewed computational analysis /// BC082…
6900584	4.72194	down	-1.02095	1.21843	Col11a1	collagen, type XI, alpha 1	BC052161	NM_007729	NM_007729 // GO:0001502 // cartilage condensation // inferred from mutant phenotype /// NM_007729 // GO:0006029 // proteoglycan metabolic process // inferred from mutant phenotype /// NM_007729 // GO:0006817 // phosphate transport // inferred from electronic annotation /// NM_007729 // GO:0007155 // cell adhesion // inferred from electronic annotation /// NM_007729 // GO:0030199 // collagen fibri…	NM_007729 // GO:0005198 // structural molecule activity // inferred from electronic annotation /// NM_007729 // GO:0005201 // extracellular matrix structural constituent // inferred from electronic annotation /// NM_007729 // GO:0030020 // extracellular matrix structural constituent conferring tensile strength // inferred from electronic annotation /// ENSMUST00000092155 // GO:0005198 // structur…	NM_007729 // GO:0005576 // extracellular region // inferred from electronic annotation /// NM_007729 // GO:0005578 // proteinaceous extracellular matrix // inferred from electronic annotation /// NM_007729 // GO:0005581 // collagen // inferred from electronic annotation /// NM_007729 // GO:0005737 // cytoplasm // inferred from electronic annotation /// ENSMUST00000092155 // GO:0005576 // extracel…
6970445	4.98076	down	-0.946326	1.37004	Lyve1	lymphatic vessel endothelial hyaluronan receptor 1	BC038653	NM_053247	NM_053247 // GO:0006027 // glycosaminoglycan catabolic process // inferred from direct assay /// NM_053247 // GO:0006810 // transport // inferred from electronic annotation /// NM_053247 // GO:0007155 // cell adhesion // inferred from reviewed computational analysis /// ENSMUST00000033050 // GO:0006027 // glycosaminoglycan catabolic process // inferred from direct assay /// ENSMUST00000033050 // …	NM_053247 // GO:0004872 // receptor activity // inferred from electronic annotation /// NM_053247 // GO:0004888 // transmembrane receptor activity // inferred from direct assay /// NM_053247 // GO:0005488 // binding // inferred from electronic annotation /// NM_053247 // GO:0005540 // hyaluronic acid binding // inferred from direct assay /// ENSMUST00000033050 // GO:0004872 // receptor activity /…	NM_053247 // GO:0005886 // plasma membrane // inferred from direct assay /// NM_053247 // GO:0016020 // membrane // inferred from electronic annotation /// NM_053247 // GO:0016021 // integral to membrane // inferred from electronic annotation /// ENSMUST00000033050 // GO:0005886 // plasma membrane // inferred from direct assay /// ENSMUST00000033050 // GO:0016020 // membrane // inferred from elec…
6781515	5.04619	down	-1.22303	1.11216	Mfap4	microfibrillar-associated protein 4	BC022666	NM_029568	NM_029568 // GO:0007155 // cell adhesion // inferred from reviewed computational analysis /// NM_029568 // GO:0007165 // signal transduction // inferred from electronic annotation /// ENSMUST00000064783 // GO:0007155 // cell adhesion // inferred from reviewed computational analysis /// ENSMUST00000064783 // GO:0007165 // signal transduction // inferred from electronic annotation /// BC022666 // G…	NM_029568 // GO:0005102 // receptor binding // inferred from electronic annotation /// NM_029568 // GO:0005509 // calcium ion binding // inferred from electronic annotation /// NM_029568 // GO:0005515 // protein binding // inferred from electronic annotation /// ENSMUST00000064783 // GO:0005102 // receptor binding // inferred from electronic annotation /// ENSMUST00000064783 // GO:0005509 // calc…	NM_029568 // GO:0001527 // microfibril // inferred from reviewed computational analysis /// NM_029568 // GO:0005576 // extracellular region // inferred from electronic annotation /// NM_029568 // GO:0005578 // proteinaceous extracellular matrix // inferred from reviewed computational analysis /// NM_029568 // GO:0005615 // extracellular space // inferred from reviewed computational analysis /// E…
6988855	5.46418	down	-1.28091	1.16909	Cadm1	cell adhesion molecule 1	AF434663	NM_207675|NM_207676|NM_018770|NM_001025600	NM_207675 // GO:0006915 // apoptosis // inferred from electronic annotation /// NM_207675 // GO:0006955 // immune response // inferred from electronic annotation /// NM_207675 // GO:0007049 // cell cycle // inferred from electronic annotation /// NM_207675 // GO:0007155 // cell adhesion // inferred from direct assay /// NM_207675 // GO:0007156 // homophilic cell adhesion // inferred from direct a…	NM_207675 // GO:0005102 // receptor binding // inferred from physical interaction /// NM_207675 // GO:0005515 // protein binding // inferred from physical interaction /// NM_207675 // GO:0008022 // protein C-terminus binding // inferred from physical interaction /// NM_207675 // GO:0030165 // PDZ domain binding // inferred from physical interaction /// NM_207675 // GO:0042803 // protein homodimer…	NM_207675 // GO:0005886 // plasma membrane // inferred from direct assay /// NM_207675 // GO:0005911 // intercellular junction // inferred from direct assay /// NM_207675 // GO:0008021 // synaptic vesicle // inferred from direct assay /// NM_207675 // GO:0016020 // membrane // inferred from electronic annotation /// NM_207675 // GO:0016021 // integral to membrane // inferred from reviewed computa…
6824346	5.53311	down	-1.29743	1.17066	Dlg7	discs, large homolog 7 (Drosophila)	AB076696	NM_144553	NM_144553 // GO:0007049 // cell cycle // inferred from electronic annotation /// NM_144553 // GO:0007267 // cell-cell signaling // inferred from electronic annotation /// ENSMUST00000043296 // GO:0007049 // cell cycle // inferred from electronic annotation /// ENSMUST00000043296 // GO:0007267 // cell-cell signaling // inferred from electronic annotation /// AB076696 // GO:0007049 // cell cycle //…		NM_144553 // GO:0005634 // nucleus // inferred from electronic annotation /// NM_144553 // GO:0005737 // cytoplasm // inferred from electronic annotation /// ENSMUST00000043296 // GO:0005634 // nucleus // inferred from electronic annotation /// ENSMUST00000043296 // GO:0005737 // cytoplasm // inferred from electronic annotation /// AB076696 // GO:0005634 // nucleus // inferred from electronic ann…
6889894	5.6636	down	-1.22719	1.27453	Arhgap11a	Rho GTPase activating protein 11A	AK129034	NM_181416	NM_181416 // GO:0007165 // signal transduction // inferred from electronic annotation /// NM_181416 // GO:0008150 // biological_process // no biological data available /// ENSMUST00000102545 // GO:0007165 // signal transduction // inferred from electronic annotation /// ENSMUST00000102545 // GO:0008150 // biological_process // no biological data available /// ENSMUST00000040215 // GO:0007165 // s…	NM_181416 // GO:0003674 // molecular_function // no biological data available /// NM_181416 // GO:0005096 // GTPase activator activity // inferred from electronic annotation /// ENSMUST00000102545 // GO:0003674 // molecular_function // no biological data available /// ENSMUST00000102545 // GO:0005096 // GTPase activator activity // inferred from electronic annotation /// ENSMUST00000040215 // GO:…	NM_181416 // GO:0005575 // cellular_component // no biological data available /// NM_181416 // GO:0005622 // intracellular // inferred from electronic annotation /// ENSMUST00000102545 // GO:0005575 // cellular_component // no biological data available /// ENSMUST00000102545 // GO:0005622 // intracellular // inferred from electronic annotation /// ENSMUST00000040215 // GO:0005575 // cellular_comp…
6891880	5.6825	down	-1.04978	1.45675	Cd93	CD93 antigen	AF081789	NM_010740	NM_010740 // GO:0006952 // defense response // inferred from electronic annotation /// NM_010740 // GO:0007155 // cell adhesion // inferred from electronic annotation /// NM_010740 // GO:0016337 // cell-cell adhesion // inferred from sequence or structural similarity /// ENSMUST00000099269 // GO:0006952 // defense response // inferred from electronic annotation /// ENSMUST00000099269 // GO:000715…	NM_010740 // GO:0004872 // receptor activity // inferred from electronic annotation /// NM_010740 // GO:0005488 // binding // inferred from electronic annotation /// NM_010740 // GO:0005509 // calcium ion binding // inferred from electronic annotation /// NM_010740 // GO:0005515 // protein binding // inferred from electronic annotation /// NM_010740 // GO:0005529 // sugar binding // inferred from…	NM_010740 // GO:0005615 // extracellular space // inferred from reviewed computational analysis /// NM_010740 // GO:0005886 // plasma membrane // inferred from direct assay /// NM_010740 // GO:0016020 // membrane // inferred from electronic annotation /// NM_010740 // GO:0016021 // integral to membrane // inferred from electronic annotation /// NM_010740 // GO:0016023 // cytoplasmic membrane-boun…
6783685	5.75155	down	-1.58225	0.941698	Col1a1	collagen, type I, alpha 1	BC050014	NM_007742	NM_007742 // GO:0006817 // phosphate transport // inferred from electronic annotation /// NM_007742 // GO:0007155 // cell adhesion // inferred from electronic annotation /// ENSMUST00000001547 // GO:0006817 // phosphate transport // inferred from electronic annotation /// ENSMUST00000001547 // GO:0007155 // cell adhesion // inferred from electronic annotation /// BC050014 // GO:0006817 // phospha…	NM_007742 // GO:0005198 // structural molecule activity // inferred from electronic annotation /// NM_007742 // GO:0005201 // extracellular matrix structural constituent // inferred from electronic annotation /// NM_007742 // GO:0030020 // extracellular matrix structural constituent conferring tensile strength // inferred from electronic annotation /// ENSMUST00000001547 // GO:0005198 // structur…	NM_007742 // GO:0005576 // extracellular region // inferred from electronic annotation /// NM_007742 // GO:0005578 // proteinaceous extracellular matrix // inferred from electronic annotation /// NM_007742 // GO:0005581 // collagen // inferred from electronic annotation /// NM_007742 // GO:0005615 // extracellular space // inferred from reviewed computational analysis /// NM_007742 // GO:0005737 …
6997197	6.11885	down	-1.40152	1.21175	Col12a1	collagen, type XII, alpha 1	U25652	NM_007730	NM_007730 // GO:0006817 // phosphate transport // inferred from electronic annotation /// NM_007730 // GO:0007155 // cell adhesion // inferred from electronic annotation /// U25652 // GO:0006817 // phosphate transport // inferred from electronic annotation /// U25652 // GO:0007155 // cell adhesion // inferred from electronic annotation /// ENSMUST00000071750 // GO:0006817 // phosphate transport /…	NM_007730 // GO:0005198 // structural molecule activity // inferred from electronic annotation /// NM_007730 // GO:0005515 // protein binding // inferred from electronic annotation /// NM_007730 // GO:0030020 // extracellular matrix structural constituent conferring tensile strength // inferred from electronic annotation /// U25652 // GO:0005198 // structural molecule activity // inferred from el…	NM_007730 // GO:0005576 // extracellular region // inferred from electronic annotation /// NM_007730 // GO:0005578 // proteinaceous extracellular matrix // inferred from electronic annotation /// NM_007730 // GO:0005581 // collagen // inferred from electronic annotation /// NM_007730 // GO:0005615 // extracellular space // inferred from reviewed computational analysis /// NM_007730 // GO:0005737 …
6943873	9.69014	down	-1.70299	1.57353	Asb4	ankyrin repeat and SOCS box-containing protein 4	BC046819	NM_023048	NM_023048 // GO:0006512 // ubiquitin cycle // inferred from electronic annotation /// NM_023048 // GO:0007242 // intracellular signaling cascade // inferred from electronic annotation /// ENSMUST00000043294 // GO:0006512 // ubiquitin cycle // inferred from electronic annotation /// ENSMUST00000043294 // GO:0007242 // intracellular signaling cascade // inferred from electronic annotation /// BC046…
6767231	6.69136	down	-1.39026	1.35204	Lama4	laminin, alpha 4	U59865	NM_010681	NM_010681 // GO:0001568 // blood vessel development // inferred from mutant phenotype /// NM_010681 // GO:0007155 // cell adhesion // inferred from electronic annotation /// NM_010681 // GO:0030155 // regulation of cell adhesion // inferred from electronic annotation /// NM_010681 // GO:0030334 // regulation of cell migration // inferred from electronic annotation /// NM_010681 // GO:0045995 // r…	NM_010681 // GO:0005102 // receptor binding // inferred from electronic annotation /// NM_010681 // GO:0005201 // extracellular matrix structural constituent // inferred from electronic annotation /// NM_010681 // GO:0005515 // protein binding // inferred from electronic annotation /// ENSMUST00000019992 // GO:0005102 // receptor binding // inferred from electronic annotation /// ENSMUST000000199…	NM_010681 // GO:0005576 // extracellular region // inferred from electronic annotation /// NM_010681 // GO:0005578 // proteinaceous extracellular matrix // inferred from electronic annotation /// NM_010681 // GO:0005604 // basement membrane // inferred from direct assay /// NM_010681 // GO:0005605 // basal lamina // inferred from direct assay /// NM_010681 // GO:0005606 // laminin-1 complex // in…
6974003	6.78209	down	-1.5173	1.24443	Col4a2	collagen, type IV, alpha 2	J04695	NM_009932	NM_009932 // GO:0006817 // phosphate transport // inferred from electronic annotation /// NM_009932 // GO:0007155 // cell adhesion // inferred from electronic annotation /// ENSMUST00000033899 // GO:0006817 // phosphate transport // inferred from electronic annotation /// ENSMUST00000033899 // GO:0007155 // cell adhesion // inferred from electronic annotation /// J04695 // GO:0006817 // phosphate…	NM_009932 // GO:0005198 // structural molecule activity // inferred from electronic annotation /// NM_009932 // GO:0005201 // extracellular matrix structural constituent // inferred from electronic annotation /// NM_009932 // GO:0030020 // extracellular matrix structural constituent conferring tensile strength // inferred from electronic annotation /// ENSMUST00000033899 // GO:0005198 // structur…	NM_009932 // GO:0005576 // extracellular region // inferred from electronic annotation /// NM_009932 // GO:0005578 // proteinaceous extracellular matrix // inferred from electronic annotation /// NM_009932 // GO:0005581 // collagen // inferred from electronic annotation /// NM_009932 // GO:0005587 // collagen type IV // inferred from direct assay /// NM_009932 // GO:0005604 // basement membrane /…
6904856	6.87725	down	-1.40674	1.37509	Pcdh18	protocadherin 18	BC052198	NM_130448	NM_130448 // GO:0007155 // cell adhesion // inferred from electronic annotation /// NM_130448 // GO:0007156 // homophilic cell adhesion // inferred from reviewed computational analysis /// NM_130448 // GO:0016339 // calcium-dependent cell-cell adhesion // inferred from sequence or structural similarity /// ENSMUST00000035931 // GO:0007155 // cell adhesion // inferred from electronic annotation //…	NM_130448 // GO:0005509 // calcium ion binding // inferred from reviewed computational analysis /// NM_130448 // GO:0005515 // protein binding // inferred from electronic annotation /// ENSMUST00000035931 // GO:0005509 // calcium ion binding // inferred from reviewed computational analysis /// ENSMUST00000035931 // GO:0005515 // protein binding // inferred from electronic annotation /// BC052198 …	NM_130448 // GO:0005615 // extracellular space // inferred from reviewed computational analysis /// NM_130448 // GO:0005887 // integral to plasma membrane // inferred from sequence or structural similarity /// NM_130448 // GO:0016020 // membrane // inferred from reviewed computational analysis /// NM_130448 // GO:0016021 // integral to membrane // inferred from reviewed computational analysis ///…
6948797	7.38719	down	-1.47954	1.40549	Cntn4	contactin 4	BC115766	NM_001109749|NM_173004|NM_001109751	NM_001109749 // GO:0006810 // transport // inferred from reviewed computational analysis /// NM_001109749 // GO:0007155 // cell adhesion // inferred from electronic annotation /// NM_173004 // GO:0006810 // transport // inferred from reviewed computational analysis /// NM_173004 // GO:0007155 // cell adhesion // inferred from electronic annotation /// NM_001109751 // GO:0006810 // transport // in…	NM_001109749 // GO:0005515 // protein binding // inferred from electronic annotation /// NM_001109749 // GO:0005524 // ATP binding // inferred from reviewed computational analysis /// NM_001109749 // GO:0042626 // ATPase activity, coupled to transmembrane movement of substances // inferred from reviewed computational analysis /// NM_173004 // GO:0005515 // protein binding // inferred from electro…	NM_001109749 // GO:0005576 // extracellular region // inferred from electronic annotation /// NM_001109749 // GO:0005615 // extracellular space // inferred from reviewed computational analysis /// NM_001109749 // GO:0005886 // plasma membrane // inferred from electronic annotation /// NM_001109749 // GO:0016020 // membrane // inferred from reviewed computational analysis /// NM_001109749 // GO:00…
6814956	7.45212	down	-1.17733	1.72032	Vcan	versican	D16263	NM_001081249	NM_001081249 // GO:0007155 // cell adhesion // inferred from electronic annotation /// NM_001081249 // GO:0007507 // heart development // inferred from mutant phenotype /// ENSMUST00000109546 // GO:0007155 // cell adhesion // inferred from electronic annotation /// ENSMUST00000109546 // GO:0007507 // heart development // inferred from mutant phenotype /// D16263 // GO:0007155 // cell adhesion // …	NM_001081249 // GO:0005488 // binding // inferred from electronic annotation /// NM_001081249 // GO:0005509 // calcium ion binding // inferred from electronic annotation /// NM_001081249 // GO:0005529 // sugar binding // inferred from electronic annotation /// NM_001081249 // GO:0005540 // hyaluronic acid binding // inferred from electronic annotation /// ENSMUST00000109546 // GO:0005488 // bindi…	NM_001081249 // GO:0005576 // extracellular region // inferred from electronic annotation /// NM_001081249 // GO:0005578 // proteinaceous extracellular matrix // inferred from direct assay /// ENSMUST00000109546 // GO:0005576 // extracellular region // inferred from electronic annotation /// ENSMUST00000109546 // GO:0005578 // proteinaceous extracellular matrix // inferred from direct assay /// D…
6876026	7.49993	down	-1.50503	1.40185	Cercam	cerebral endothelial cell adhesion molecule		NM_207298	NM_207298 // GO:0007155 // cell adhesion // not recorded /// NM_207298 // GO:0009103 // lipopolysaccharide biosynthetic process // inferred from electronic annotation /// ENSMUST00000047521 // GO:0007155 // cell adhesion // not recorded /// ENSMUST00000047521 // GO:0009103 // lipopolysaccharide biosynthetic process // inferred from electronic annotation	NM_207298 // GO:0003674 // molecular_function // no biological data available /// NM_207298 // GO:0005515 // protein binding // inferred from electronic annotation /// NM_207298 // GO:0016740 // transferase activity // inferred from electronic annotation /// NM_207298 // GO:0016757 // transferase activity, transferring glycosyl groups // inferred from electronic annotation /// ENSMUST00000047521 …	NM_207298 // GO:0005575 // cellular_component // no biological data available /// NM_207298 // GO:0005576 // extracellular region // inferred from electronic annotation /// NM_207298 // GO:0005783 // endoplasmic reticulum // inferred from electronic annotation /// ENSMUST00000047521 // GO:0005575 // cellular_component // no biological data available /// ENSMUST00000047521 // GO:0005576 // extrace…
6980364	7.54486	down	-1.74302	1.17247	Col4a1	collagen, type IV, alpha 1	J04694	NM_009931	NM_009931 // GO:0006817 // phosphate transport // inferred from electronic annotation /// NM_009931 // GO:0007155 // cell adhesion // inferred from electronic annotation /// ENSMUST00000033898 // GO:0006817 // phosphate transport // inferred from electronic annotation /// ENSMUST00000033898 // GO:0007155 // cell adhesion // inferred from electronic annotation /// J04694 // GO:0006817 // phosphate…	NM_009931 // GO:0005198 // structural molecule activity // inferred from electronic annotation /// NM_009931 // GO:0005201 // extracellular matrix structural constituent // inferred from electronic annotation /// NM_009931 // GO:0030020 // extracellular matrix structural constituent conferring tensile strength // inferred from electronic annotation /// ENSMUST00000033898 // GO:0005198 // structur…	NM_009931 // GO:0005576 // extracellular region // inferred from electronic annotation /// NM_009931 // GO:0005578 // proteinaceous extracellular matrix // inferred from electronic annotation /// NM_009931 // GO:0005581 // collagen // inferred from electronic annotation /// NM_009931 // GO:0005587 // collagen type IV // inferred from direct assay /// NM_009931 // GO:0005604 // basement membrane /…
6954792	7.56783	down	-1.51708	1.4028	Ctnna2	catenin (cadherin associated protein), alpha 2	BC079648	NM_009819|NM_001109764|NM_145732	NM_009819 // GO:0007155 // cell adhesion // inferred from electronic annotation /// NM_009819 // GO:0048854 // brain morphogenesis // inferred from mutant phenotype /// NM_001109764 // GO:0007155 // cell adhesion // inferred from electronic annotation /// NM_001109764 // GO:0048854 // brain morphogenesis // inferred from mutant phenotype /// NM_145732 // GO:0007155 // cell adhesion // inferred fr…	NM_009819 // GO:0005198 // structural molecule activity // inferred from electronic annotation /// NM_009819 // GO:0005515 // protein binding // inferred from electronic annotation /// NM_001109764 // GO:0005198 // structural molecule activity // inferred from electronic annotation /// NM_001109764 // GO:0005515 // protein binding // inferred from electronic annotation /// NM_145732 // GO:0005198…	NM_009819 // GO:0005737 // cytoplasm // inferred from electronic annotation /// NM_009819 // GO:0005856 // cytoskeleton // inferred from electronic annotation /// NM_009819 // GO:0005912 // adherens junction // inferred from direct assay /// NM_009819 // GO:0005913 // cell-cell adherens junction // inferred from direct assay /// NM_009819 // GO:0015629 // actin cytoskeleton // inferred from elect…
6759621	8.60119	down	-1.44962	1.65492	Fn1	fibronectin 1	BC051082	NM_010233	NM_010233 // GO:0000902 // cell morphogenesis // inferred from reviewed computational analysis /// NM_010233 // GO:0006953 // acute-phase response // inferred from electronic annotation /// NM_010233 // GO:0007044 // cell-substrate junction assembly // inferred from direct assay /// NM_010233 // GO:0007155 // cell adhesion // inferred from direct assay /// NM_010233 // GO:0007160 // cell-matrix a…	NM_010233 // GO:0005515 // protein binding // inferred from physical interaction /// NM_010233 // GO:0008201 // heparin binding // inferred from electronic annotation /// NM_010233 // GO:0016504 // protease activator activity // inferred from direct assay /// ENSMUST00000055226 // GO:0005515 // protein binding // inferred from physical interaction /// ENSMUST00000055226 // GO:0008201 // heparin b…	NM_010233 // GO:0005576 // extracellular region // inferred from electronic annotation /// NM_010233 // GO:0005578 // proteinaceous extracellular matrix // inferred from direct assay /// NM_010233 // GO:0005578 // proteinaceous extracellular matrix // traceable author statement /// NM_010233 // GO:0016324 // apical plasma membrane // inferred from direct assay /// ENSMUST00000055226 // GO:0005576…
6749142	8.81429	down	-1.70639	1.43346	Col3a1	collagen, type III, alpha 1	BC043089	NM_009930	NM_009930 // GO:0006817 // phosphate transport // inferred from electronic annotation /// NM_009930 // GO:0007155 // cell adhesion // inferred from electronic annotation /// ENSMUST00000087883 // GO:0006817 // phosphate transport // inferred from electronic annotation /// ENSMUST00000087883 // GO:0007155 // cell adhesion // inferred from electronic annotation /// BC043089 // GO:0006817 // phospha…	NM_009930 // GO:0005198 // structural molecule activity // inferred from electronic annotation /// NM_009930 // GO:0005201 // extracellular matrix structural constituent // inferred from electronic annotation /// NM_009930 // GO:0030020 // extracellular matrix structural constituent conferring tensile strength // inferred from electronic annotation /// ENSMUST00000087883 // GO:0005198 // structur…	NM_009930 // GO:0005576 // extracellular region // inferred from electronic annotation /// NM_009930 // GO:0005578 // proteinaceous extracellular matrix // inferred from electronic annotation /// NM_009930 // GO:0005581 // collagen // inferred from electronic annotation /// NM_009930 // GO:0005737 // cytoplasm // inferred from electronic annotation /// ENSMUST00000087883 // GO:0005576 // extracel…
6838469	16.0068	down	-1.83313	2.16748	Racgap1	Rac GTPase-activating protein 1	AB030252	NM_012025	NM_012025 // GO:0006810 // transport // inferred from electronic annotation /// NM_012025 // GO:0006811 // ion transport // inferred from electronic annotation /// NM_012025 // GO:0007049 // cell cycle // inferred from electronic annotation /// NM_012025 // GO:0007165 // signal transduction // inferred from electronic annotation /// NM_012025 // GO:0007242 // intracellular signaling cascade // in…	NM_012025 // GO:0005096 // GTPase activator activity // inferred from electronic annotation /// NM_012025 // GO:0005506 // iron ion binding // inferred from reviewed computational analysis /// NM_012025 // GO:0008270 // zinc ion binding // inferred from electronic annotation /// NM_012025 // GO:0009055 // electron carrier activity // inferred from reviewed computational analysis /// NM_012025 // …	NM_012025 // GO:0005622 // intracellular // inferred from electronic annotation /// NM_012025 // GO:0005634 // nucleus // inferred from electronic annotation /// NM_012025 // GO:0005737 // cytoplasm // inferred from electronic annotation /// ENSMUST00000023756 // GO:0005622 // intracellular // inferred from electronic annotation /// ENSMUST00000023756 // GO:0005634 // nucleus // inferred from ele…
