# Supplementary material for: Molecular Characterisation of Transport Mechanisms at the Developing Mouse Blood–CSF Interface: A Transcriptome Approach
Source: PLoS One. 2012 Mar 21;7(3):e33554. doi: 10.1371/journal.pone.0033554 (PMC3310074; doi:10.1371/journal.pone.0033554)
Supplement: Table S5 — Ion channel specific genes. A dataset containing probe sets from the GeneChip Mouse Exon 1.0 ST Array, with raw (normalised) data for E15 and adult mouse, fold change between embryo and adult (with a fold change cut-off of 2) and Gene Ontology classifications. (XLSX) [file pone.0033554.s005.xlsx]

## Sheet: ION CHANNELS
Transcript	Fold change	Regulation	[Adult]	[E15]	genesymbol	genedescription	genbank	refseq	Gene Ontology
Cluster ID.	([Adult] vs [E15])	([Adult] vs [E15])	(normalized)	(normalized)					Biological Process	Molecular Function	Cellular Component
6983235	13.5634	up	1.93369	-1.82796	Slc5a5	solute carrier family 5 (sodium iodide symporter), member 5	AF235001	NM_053248	NM_053248 // GO:0006810 // transport // inferred from reviewed computational analysis /// NM_053248 // GO:0006811 // ion transport // inferred from electronic annotation /// NM_053248 // GO:0006814 // sodium ion transport // inferred from reviewed computational analysis /// ENSMUST00000000809 // GO:0006810 // transport // inferred from reviewed computational analysis /// ENSMUST00000000809 // GO:…	NM_053248 // GO:0005215 // transporter activity // inferred from reviewed computational analysis /// NM_053248 // GO:0008507 // sodium:iodide symporter activity // inferred from direct assay /// NM_053248 // GO:0015293 // symporter activity // inferred from direct assay /// NM_053248 // GO:0031402 // sodium ion binding // inferred from electronic annotation /// ENSMUST00000000809 // GO:0005215 //…	NM_053248 // GO:0016020 // membrane // inferred from reviewed computational analysis /// NM_053248 // GO:0016021 // integral to membrane // inferred from reviewed computational analysis /// ENSMUST00000000809 // GO:0016020 // membrane // inferred from reviewed computational analysis /// ENSMUST00000000809 // GO:0016021 // integral to membrane // inferred from reviewed computational analysis /// A…
6935991	10.8352	up	1.75748	-1.68017	Steap1	six transmembrane epithelial antigen of the prostate 1	BC061023	NM_027399	NM_027399 // GO:0006810 // transport // inferred from electronic annotation /// NM_027399 // GO:0006811 // ion transport // inferred from electronic annotation /// NM_027399 // GO:0006826 // iron ion transport // inferred from electronic annotation /// ENSMUST00000015796 // GO:0006810 // transport // inferred from electronic annotation /// ENSMUST00000015796 // GO:0006811 // ion transport // infe…	NM_027399 // GO:0005506 // iron ion binding // inferred from electronic annotation /// NM_027399 // GO:0005507 // copper ion binding // inferred from electronic annotation /// NM_027399 // GO:0009055 // electron carrier activity // inferred from electronic annotation /// NM_027399 // GO:0016491 // oxidoreductase activity // inferred from electronic annotation /// NM_027399 // GO:0046872 // metal …	NM_027399 // GO:0005768 // endosome // inferred from electronic annotation /// NM_027399 // GO:0016020 // membrane // inferred from electronic annotation /// NM_027399 // GO:0016021 // integral to membrane // inferred from electronic annotation /// ENSMUST00000015796 // GO:0005768 // endosome // inferred from electronic annotation /// ENSMUST00000015796 // GO:0016020 // membrane // inferred from …
6836839	9.59388	up	1.66241	-1.5997	Slc39a4	solute carrier family 39 (zinc transporter), member 4	BC023498	NM_028064	NM_028064 // GO:0006810 // transport // inferred from electronic annotation /// NM_028064 // GO:0006811 // ion transport // inferred from electronic annotation /// NM_028064 // GO:0006829 // zinc ion transport // inferred from direct assay /// NM_028064 // GO:0006882 // cellular zinc ion homeostasis // inferred from direct assay /// NM_028064 // GO:0030001 // metal ion transport // inferred from …	NM_028064 // GO:0005385 // zinc ion transmembrane transporter activity // inferred from direct assay /// NM_028064 // GO:0008270 // zinc ion binding // inferred from electronic annotation /// NM_028064 // GO:0046873 // metal ion transmembrane transporter activity // inferred from electronic annotation /// ENSMUST00000073428 // GO:0005385 // zinc ion transmembrane transporter activity // inferred …	NM_028064 // GO:0005768 // endosome // inferred from direct assay /// NM_028064 // GO:0005886 // plasma membrane // inferred from direct assay /// NM_028064 // GO:0016020 // membrane // inferred from electronic annotation /// NM_028064 // GO:0016021 // integral to membrane // inferred from electronic annotation /// NM_028064 // GO:0016023 // cytoplasmic membrane-bounded vesicle // inferred from d…
6933800	8.86598	up	1.64583	-1.50246	Nos1	nitric oxide synthase 1, neuronal	D14552	NM_008712	NM_008712 // GO:0002028 // regulation of sodium ion transport // inferred from mutant phenotype /// NM_008712 // GO:0006809 // nitric oxide biosynthetic process // inferred from electronic annotation /// NM_008712 // GO:0006941 // striated muscle contraction // inferred from mutant phenotype /// NM_008712 // GO:0042738 // exogenous drug catabolic process // inferred from mutant phenotype /// NM_0…	NM_008712 // GO:0004517 // nitric-oxide synthase activity // inferred from electronic annotation /// NM_008712 // GO:0005506 // iron ion binding // inferred from electronic annotation /// NM_008712 // GO:0005515 // protein binding // inferred from sequence or structural similarity /// NM_008712 // GO:0005516 // calmodulin binding // inferred from electronic annotation /// NM_008712 // GO:0009055 …	NM_008712 // GO:0005739 // mitochondrion // inferred from sequence or structural similarity /// NM_008712 // GO:0016020 // membrane // inferred from electronic annotation /// NM_008712 // GO:0042383 // sarcolemma // inferred from direct assay /// NM_008712 // GO:0042995 // cell projection // inferred from electronic annotation /// NM_008712 // GO:0045202 // synapse // inferred from direct assay /…
6756419	8.861	up	1.52827	-1.6192	Kcnh1	potassium voltage-gated channel, subfamily H (eag-related), member 1	U04294	NM_010600|NM_001038607	NM_010600 // GO:0000160 // two-component signal transduction system (phosphorelay) // inferred from electronic annotation /// NM_010600 // GO:0006355 // regulation of transcription, DNA-dependent // inferred from reviewed computational analysis /// NM_010600 // GO:0006810 // transport // inferred from electronic annotation /// NM_010600 // GO:0006811 // ion transport // inferred from reviewed com…	NM_010600 // GO:0000155 // two-component sensor activity // inferred from electronic annotation /// NM_010600 // GO:0004871 // signal transducer activity // inferred from electronic annotation /// NM_010600 // GO:0005216 // ion channel activity // inferred from reviewed computational analysis /// NM_010600 // GO:0005244 // voltage-gated ion channel activity // inferred from electronic annotation …	NM_010600 // GO:0005887 // integral to plasma membrane // inferred from electronic annotation /// NM_010600 // GO:0016020 // membrane // inferred from electronic annotation /// NM_010600 // GO:0016021 // integral to membrane // inferred from reviewed computational analysis /// NM_001038607 // GO:0005887 // integral to plasma membrane // inferred from electronic annotation /// NM_001038607 // GO:0…
6931512	8.60865	up	1.70022	-1.40557	Gabrb1|Rpl5|LOC100043295	gamma-aminobutyric acid (GABA-A) receptor, subunit beta 1 | ribosomal protein L5 | similar to ribosomal protein L5	BC130258|BC083318	NM_008069|NM_016980	NM_008069 // GO:0006810 // transport // inferred from electronic annotation /// NM_008069 // GO:0006811 // ion transport // inferred from electronic annotation /// NM_008069 // GO:0006821 // chloride transport // inferred from electronic annotation /// NM_008069 // GO:0007214 // gamma-aminobutyric acid signaling pathway // inferred from electronic annotation /// NM_016980 // GO:0006412 // transla…	NM_008069 // GO:0004872 // receptor activity // inferred from electronic annotation /// NM_008069 // GO:0004890 // GABA-A receptor activity // inferred from electronic annotation /// NM_008069 // GO:0005216 // ion channel activity // inferred from electronic annotation /// NM_008069 // GO:0005230 // extracellular ligand-gated ion channel activity // inferred from electronic annotation /// NM_0080…	NM_008069 // GO:0005615 // extracellular space // inferred from reviewed computational analysis /// NM_008069 // GO:0005887 // integral to plasma membrane // inferred from electronic annotation /// NM_008069 // GO:0016020 // membrane // inferred from electronic annotation /// NM_008069 // GO:0016021 // integral to membrane // inferred from reviewed computational analysis /// NM_008069 // GO:00300…
6775559	8.53263	up	1.60069	-1.4923	Slc41a2	solute carrier family 41, member 2		NM_177388	NM_177388 // GO:0006810 // transport // inferred from electronic annotation /// NM_177388 // GO:0006811 // ion transport // inferred from electronic annotation /// NM_177388 // GO:0006812 // cation transport // inferred from reviewed computational analysis /// ENSMUST00000039956 // GO:0006810 // transport // inferred from electronic annotation /// ENSMUST00000039956 // GO:0006811 // ion transport…	NM_177388 // GO:0000287 // magnesium ion binding // inferred from electronic annotation /// NM_177388 // GO:0008324 // cation transmembrane transporter activity // inferred from reviewed computational analysis /// ENSMUST00000039956 // GO:0000287 // magnesium ion binding // inferred from electronic annotation /// ENSMUST00000039956 // GO:0008324 // cation transmembrane transporter activity // inf…	NM_177388 // GO:0016020 // membrane // inferred from electronic annotation /// NM_177388 // GO:0016021 // integral to membrane // inferred from reviewed computational analysis /// ENSMUST00000039956 // GO:0016020 // membrane // inferred from electronic annotation /// ENSMUST00000039956 // GO:0016021 // integral to membrane // inferred from reviewed computational analysis
6939019	7.86153	up	1.51327	-1.46154	Gabra4	gamma-aminobutyric acid (GABA-A) receptor, subunit alpha 4	BC094603	NM_010251	NM_010251 // GO:0006810 // transport // inferred from electronic annotation /// NM_010251 // GO:0006811 // ion transport // inferred from electronic annotation /// NM_010251 // GO:0006821 // chloride transport // inferred from electronic annotation /// NM_010251 // GO:0007214 // gamma-aminobutyric acid signaling pathway // inferred from electronic annotation /// ENSMUST00000031121 // GO:0006810 /…	NM_010251 // GO:0004872 // receptor activity // inferred from electronic annotation /// NM_010251 // GO:0004890 // GABA-A receptor activity // inferred from electronic annotation /// NM_010251 // GO:0005216 // ion channel activity // inferred from electronic annotation /// NM_010251 // GO:0005230 // extracellular ligand-gated ion channel activity // inferred from electronic annotation /// NM_0102…	NM_010251 // GO:0005887 // integral to plasma membrane // inferred from electronic annotation /// NM_010251 // GO:0016020 // membrane // inferred from electronic annotation /// NM_010251 // GO:0016021 // integral to membrane // inferred from reviewed computational analysis /// NM_010251 // GO:0030054 // cell junction // inferred from electronic annotation /// NM_010251 // GO:0045202 // synapse //…
6797476	7.79153	up	1.47425	-1.48766	Slc24a4	solute carrier family 24 (sodium/potassium/calcium exchanger), member 4	AY156046	NM_172152	NM_172152 // GO:0006810 // transport // inferred from electronic annotation /// NM_172152 // GO:0006811 // ion transport // inferred from electronic annotation /// NM_172152 // GO:0006813 // potassium ion transport // inferred from electronic annotation /// NM_172152 // GO:0006814 // sodium ion transport // inferred from electronic annotation /// NM_172152 // GO:0006816 // calcium ion transport /…	NM_172152 // GO:0005432 // calcium:sodium antiporter activity // inferred from sequence or structural similarity /// NM_172152 // GO:0005432 // calcium:sodium antiporter activity // inferred from reviewed computational analysis /// NM_172152 // GO:0005509 // calcium ion binding // inferred from electronic annotation /// NM_172152 // GO:0008273 // calcium, potassium:sodium antiporter activity // i…	NM_172152 // GO:0005887 // integral to plasma membrane // inferred by curator /// NM_172152 // GO:0016020 // membrane // inferred from reviewed computational analysis /// NM_172152 // GO:0016021 // integral to membrane // inferred from reviewed computational analysis /// ENSMUST00000079020 // GO:0005887 // integral to plasma membrane // inferred by curator /// ENSMUST00000079020 // GO:0016020 // …
6764138	7.66896	up	1.15821	-1.78082	Atp1a2	ATPase, Na+/K+ transporting, alpha 2 polypeptide	BC036127	NM_178405	NM_178405 // GO:0001504 // neurotransmitter uptake // inferred from mutant phenotype /// NM_178405 // GO:0002026 // regulation of the force of heart contraction // inferred from mutant phenotype /// NM_178405 // GO:0002087 // neurological control of breathing // inferred from mutant phenotype /// NM_178405 // GO:0006810 // transport // inferred from electronic annotation /// NM_178405 // GO:00068…	NM_178405 // GO:0000166 // nucleotide binding // inferred from electronic annotation /// NM_178405 // GO:0000287 // magnesium ion binding // inferred from electronic annotation /// NM_178405 // GO:0003824 // catalytic activity // inferred from electronic annotation /// NM_178405 // GO:0005391 // sodium:potassium-exchanging ATPase activity // inferred from electronic annotation /// NM_178405 // GO…	NM_178405 // GO:0005792 // microsome // inferred from direct assay /// NM_178405 // GO:0016020 // membrane // inferred from electronic annotation /// NM_178405 // GO:0016021 // integral to membrane // inferred from electronic annotation /// NM_178405 // GO:0042383 // sarcolemma // inferred from direct assay /// ENSMUST00000085913 // GO:0005792 // microsome // inferred from direct assay /// ENSMUS…
6941214	7.55196	up	1.55222	-1.36464	Trpv4	transient receptor potential cation channel, subfamily V, member 4	AF279672	NM_022017	NM_022017 // GO:0006810 // transport // inferred from electronic annotation /// NM_022017 // GO:0006811 // ion transport // inferred from electronic annotation /// NM_022017 // GO:0006816 // calcium ion transport // inferred from electronic annotation /// NM_022017 // GO:0006970 // response to osmotic stress // inferred from direct assay /// NM_022017 // GO:0006970 // response to osmotic stress /…	NM_022017 // GO:0004872 // receptor activity // inferred from electronic annotation /// NM_022017 // GO:0005034 // osmosensor activity // inferred from direct assay /// NM_022017 // GO:0005034 // osmosensor activity // inferred from mutant phenotype /// NM_022017 // GO:0005216 // ion channel activity // inferred from electronic annotation /// NM_022017 // GO:0005262 // calcium channel activity //…	NM_022017 // GO:0005886 // plasma membrane // inferred from direct assay /// NM_022017 // GO:0016020 // membrane // inferred from electronic annotation /// NM_022017 // GO:0016021 // integral to membrane // inferred from electronic annotation /// ENSMUST00000112225 // GO:0005886 // plasma membrane // inferred from direct assay /// ENSMUST00000112225 // GO:0016020 // membrane // inferred from elec…
6995800	6.89489	up	1.65963	-1.1259	Chrnb4	cholinergic receptor, nicotinic, beta polypeptide 4	AF492840	NM_148944	NM_148944 // GO:0001508 // regulation of action potential // inferred from genetic interaction /// NM_148944 // GO:0006810 // transport // inferred from reviewed computational analysis /// NM_148944 // GO:0006811 // ion transport // inferred from reviewed computational analysis /// NM_148944 // GO:0006939 // smooth muscle contraction // inferred from genetic interaction /// NM_148944 // GO:000694…	NM_148944 // GO:0004872 // receptor activity // inferred from electronic annotation /// NM_148944 // GO:0004889 // nicotinic acetylcholine-activated cation-selective channel activity // inferred from electronic annotation /// NM_148944 // GO:0005216 // ion channel activity // inferred from electronic annotation /// NM_148944 // GO:0005230 // extracellular ligand-gated ion channel activity // infe…	NM_148944 // GO:0005615 // extracellular space // inferred from reviewed computational analysis /// NM_148944 // GO:0005624 // membrane fraction // inferred from electronic annotation /// NM_148944 // GO:0016020 // membrane // inferred from electronic annotation /// NM_148944 // GO:0016021 // integral to membrane // inferred from reviewed computational analysis /// NM_148944 // GO:0030054 // cell…
6977169	6.30772	up	1.34251	-1.31461	Nwd1|Tmem38a	NACHT and WD repeat domain containing 1 | transmembrane protein 38A	BC024788|BC082552	NM_176940|NM_144534	NM_144534 // GO:0006810 // transport // inferred from electronic annotation /// NM_144534 // GO:0006811 // ion transport // inferred from electronic annotation /// NM_144534 // GO:0006813 // potassium ion transport // inferred from electronic annotation /// ENSMUST00000034244 // GO:0006810 // transport // inferred from electronic annotation /// ENSMUST00000034244 // GO:0006811 // ion transport //…	NM_176940 // GO:0000166 // nucleotide binding // inferred from electronic annotation /// NM_176940 // GO:0005524 // ATP binding // inferred from electronic annotation /// NM_144534 // GO:0005216 // ion channel activity // inferred from electronic annotation /// NM_144534 // GO:0005267 // potassium channel activity // inferred from electronic annotation /// NM_144534 // GO:0030955 // potassium ion…	NM_144534 // GO:0005634 // nucleus // inferred from electronic annotation /// NM_144534 // GO:0016020 // membrane // inferred from electronic annotation /// NM_144534 // GO:0016021 // integral to membrane // inferred from reviewed computational analysis /// NM_144534 // GO:0016529 // sarcoplasmic reticulum // inferred from electronic annotation /// ENSMUST00000034244 // GO:0005634 // nucleus // i…
6880842	6.04608	up	1.55635	-1.03965	Slc24a5	solute carrier family 24, member 5	AB085629	NM_175034	NM_175034 // GO:0006810 // transport // inferred from electronic annotation /// NM_175034 // GO:0006811 // ion transport // inferred from electronic annotation /// NM_175034 // GO:0006813 // potassium ion transport // inferred from electronic annotation /// NM_175034 // GO:0006814 // sodium ion transport // inferred from electronic annotation /// NM_175034 // GO:0006816 // calcium ion transport /…	NM_175034 // GO:0005509 // calcium ion binding // inferred from electronic annotation /// NM_175034 // GO:0015293 // symporter activity // inferred from electronic annotation /// NM_175034 // GO:0015297 // antiporter activity // inferred from electronic annotation /// NM_175034 // GO:0030955 // potassium ion binding // inferred from electronic annotation /// NM_175034 // GO:0031402 // sodium ion …	NM_175034 // GO:0016020 // membrane // inferred from electronic annotation /// NM_175034 // GO:0016021 // integral to membrane // inferred from electronic annotation /// ENSMUST00000070353 // GO:0016020 // membrane // inferred from electronic annotation /// ENSMUST00000070353 // GO:0016021 // integral to membrane // inferred from electronic annotation /// AB085629 // GO:0016020 // membrane // inf…
6886732	5.95933	up	1.38614	-1.18901	Cacnb4	calcium channel, voltage-dependent, beta 4 subunit	BC026479	NM_001037099|NM_146123	NM_001037099 // GO:0006414 // translational elongation // inferred from reviewed computational analysis /// NM_001037099 // GO:0006810 // transport // inferred from electronic annotation /// NM_001037099 // GO:0006811 // ion transport // inferred from electronic annotation /// NM_001037099 // GO:0006816 // calcium ion transport // inferred from mutant phenotype /// NM_001037099 // GO:0006816 // c…	NM_001037099 // GO:0003746 // translation elongation factor activity // inferred from reviewed computational analysis /// NM_001037099 // GO:0005216 // ion channel activity // inferred from electronic annotation /// NM_001037099 // GO:0005244 // voltage-gated ion channel activity // inferred from electronic annotation /// NM_001037099 // GO:0005245 // voltage-gated calcium channel activity // inf…	NM_001037099 // GO:0005624 // membrane fraction // inferred from reviewed computational analysis /// NM_001037099 // GO:0005853 // eukaryotic translation elongation factor 1 complex // inferred from reviewed computational analysis /// NM_001037099 // GO:0005891 // voltage-gated calcium channel complex // inferred from direct assay /// NM_001037099 // GO:0005891 // voltage-gated calcium channel co…
7015941	5.74989	up	1.38473	-1.1388	Slc9a7	solute carrier family 9 (sodium/hydrogen exchanger), member 7	BC058750	NM_177353	NM_177353 // GO:0006810 // transport // inferred from electronic annotation /// NM_177353 // GO:0006811 // ion transport // inferred from electronic annotation /// NM_177353 // GO:0006813 // potassium ion transport // inferred from electronic annotation /// NM_177353 // GO:0006814 // sodium ion transport // inferred from electronic annotation /// NM_177353 // GO:0006885 // regulation of pH // inf…	NM_177353 // GO:0015297 // antiporter activity // inferred from electronic annotation /// NM_177353 // GO:0015299 // solute:hydrogen antiporter activity // inferred from reviewed computational analysis /// NM_177353 // GO:0015385 // sodium:hydrogen antiporter activity // inferred from electronic annotation /// NM_177353 // GO:0030955 // potassium ion binding // inferred from electronic annotation…	NM_177353 // GO:0005794 // Golgi apparatus // inferred from electronic annotation /// NM_177353 // GO:0016020 // membrane // inferred from reviewed computational analysis /// NM_177353 // GO:0016021 // integral to membrane // inferred from electronic annotation /// ENSMUST00000072451 // GO:0005794 // Golgi apparatus // inferred from electronic annotation /// ENSMUST00000072451 // GO:0016020 // me…
6782273	5.71515	up	1.26008	-1.25471	Atp2a3	ATPase, Ca++ transporting, ubiquitous	BC026147	NM_016745	NM_016745 // GO:0006810 // transport // inferred from electronic annotation /// NM_016745 // GO:0006811 // ion transport // inferred from electronic annotation /// NM_016745 // GO:0006812 // cation transport // inferred from electronic annotation /// NM_016745 // GO:0006816 // calcium ion transport // inferred from electronic annotation /// NM_016745 // GO:0008152 // metabolic process // inferred…	NM_016745 // GO:0000166 // nucleotide binding // inferred from electronic annotation /// NM_016745 // GO:0000287 // magnesium ion binding // inferred from electronic annotation /// NM_016745 // GO:0003824 // catalytic activity // inferred from electronic annotation /// NM_016745 // GO:0005388 // calcium-transporting ATPase activity // inferred from electronic annotation /// NM_016745 // GO:000550…	NM_016745 // GO:0005634 // nucleus // inferred from electronic annotation /// NM_016745 // GO:0005783 // endoplasmic reticulum // inferred from direct assay /// NM_016745 // GO:0016020 // membrane // inferred from electronic annotation /// NM_016745 // GO:0016021 // integral to membrane // inferred from electronic annotation /// NM_016745 // GO:0016529 // sarcoplasmic reticulum // inferred from e…
6844955	5.62909	up	1.34445	-1.14845	Atp13a4	ATPase type 13A4	BC048410	NM_172613	NM_172613 // GO:0006810 // transport // inferred from electronic annotation /// NM_172613 // GO:0006812 // cation transport // inferred from electronic annotation /// BC048410 // GO:0006810 // transport // inferred from electronic annotation /// BC048410 // GO:0006812 // cation transport // inferred from electronic annotation /// ENSMUST00000057018 // GO:0006810 // transport // inferred from elec…	NM_172613 // GO:0000166 // nucleotide binding // inferred from electronic annotation /// NM_172613 // GO:0000287 // magnesium ion binding // inferred from electronic annotation /// NM_172613 // GO:0005524 // ATP binding // inferred from electronic annotation /// NM_172613 // GO:0015662 // ATPase activity, coupled to transmembrane movement of ions, phosphorylative mechanism // inferred from electr…	NM_172613 // GO:0016020 // membrane // inferred from electronic annotation /// NM_172613 // GO:0016021 // integral to membrane // inferred from electronic annotation /// BC048410 // GO:0016020 // membrane // inferred from electronic annotation /// BC048410 // GO:0016021 // integral to membrane // inferred from electronic annotation /// ENSMUST00000057018 // GO:0016020 // membrane // inferred from…
6958984	5.38132	up	1.1829	-1.24506	Dmpk	dystrophia myotonica-protein kinase	BC075715	NM_032418	NM_032418 // GO:0002028 // regulation of sodium ion transport // inferred from mutant phenotype /// NM_032418 // GO:0006468 // protein amino acid phosphorylation // inferred from electronic annotation /// NM_032418 // GO:0008016 // regulation of heart contraction // inferred from direct assay /// NM_032418 // GO:0014853 // regulation of excitatory postsynaptic membrane potential involved in skele…	NM_032418 // GO:0000166 // nucleotide binding // inferred from electronic annotation /// NM_032418 // GO:0000287 // magnesium ion binding // inferred from electronic annotation /// NM_032418 // GO:0004672 // protein kinase activity // inferred from electronic annotation /// NM_032418 // GO:0004674 // protein serine/threonine kinase activity // inferred from electronic annotation /// NM_032418 // …
6900214	5.34645	up	1.42107	-0.997515	Kcnd3	potassium voltage-gated channel, Shal-related family, member 3	AF107781	NM_001039347|NM_019931	NM_001039347 // GO:0006810 // transport // inferred from electronic annotation /// NM_001039347 // GO:0006811 // ion transport // inferred from electronic annotation /// NM_001039347 // GO:0006813 // potassium ion transport // inferred from electronic annotation /// NM_019931 // GO:0006810 // transport // inferred from electronic annotation /// NM_019931 // GO:0006811 // ion transport // inferred…	NM_001039347 // GO:0005216 // ion channel activity // inferred from electronic annotation /// NM_001039347 // GO:0005244 // voltage-gated ion channel activity // inferred from electronic annotation /// NM_001039347 // GO:0005249 // voltage-gated potassium channel activity // inferred from electronic annotation /// NM_001039347 // GO:0005267 // potassium channel activity // inferred from electroni…	NM_001039347 // GO:0008076 // voltage-gated potassium channel complex // inferred from electronic annotation /// NM_001039347 // GO:0016020 // membrane // inferred from electronic annotation /// NM_001039347 // GO:0016021 // integral to membrane // inferred from electronic annotation /// NM_019931 // GO:0008076 // voltage-gated potassium channel complex // inferred from electronic annotation /// …
6950725	5.20019	up	1.17099	-1.20757	Slco1c1	solute carrier organic anion transporter family, member 1c1	AY007379	NM_021471	NM_021471 // GO:0006810 // transport // inferred from electronic annotation /// NM_021471 // GO:0006811 // ion transport // inferred from electronic annotation /// NM_021471 // GO:0008150 // biological_process // no biological data available /// ENSMUST00000111837 // GO:0006810 // transport // inferred from electronic annotation /// ENSMUST00000111837 // GO:0006811 // ion transport // inferred fr…	NM_021471 // GO:0003674 // molecular_function // no biological data available /// NM_021471 // GO:0005215 // transporter activity // inferred from electronic annotation /// ENSMUST00000111837 // GO:0003674 // molecular_function // no biological data available /// ENSMUST00000111837 // GO:0005215 // transporter activity // inferred from electronic annotation /// ENSMUST00000032362 // GO:0003674 //…	NM_021471 // GO:0016020 // membrane // inferred from electronic annotation /// NM_021471 // GO:0016021 // integral to membrane // inferred from reviewed computational analysis /// ENSMUST00000111837 // GO:0016020 // membrane // inferred from electronic annotation /// ENSMUST00000111837 // GO:0016021 // integral to membrane // inferred from reviewed computational analysis /// ENSMUST00000032362 //…
6998397	5.13232	up	1.12214	-1.23747	Trf	transferrin	BC092046	NM_133977	NM_133977 // GO:0006810 // transport // inferred from electronic annotation /// NM_133977 // GO:0006811 // ion transport // inferred from electronic annotation /// NM_133977 // GO:0006826 // iron ion transport // inferred from reviewed computational analysis /// NM_133977 // GO:0006879 // cellular iron ion homeostasis // inferred from reviewed computational analysis /// ENSMUST00000035158 // GO:0…	NM_133977 // GO:0005506 // iron ion binding // inferred from electronic annotation /// NM_133977 // GO:0008199 // ferric iron binding // inferred from reviewed computational analysis /// NM_133977 // GO:0046872 // metal ion binding // inferred from electronic annotation /// ENSMUST00000035158 // GO:0005506 // iron ion binding // inferred from electronic annotation /// ENSMUST00000035158 // GO:000…	NM_133977 // GO:0005576 // extracellular region // inferred from reviewed computational analysis /// NM_133977 // GO:0005615 // extracellular space // inferred from reviewed computational analysis /// NM_133977 // GO:0005768 // endosome // inferred from direct assay /// NM_133977 // GO:0030139 // endocytic vesicle // inferred from direct assay /// NM_133977 // GO:0030139 // endocytic vesicle // i…
6877593	5.00045	up	1.16325	-1.15881	Slc4a10	solute carrier family 4, sodium bicarbonate cotransporter-like, member 10	AK220501	NM_033552	NM_033552 // GO:0006355 // regulation of transcription, DNA-dependent // inferred from reviewed computational analysis /// NM_033552 // GO:0006810 // transport // inferred from electronic annotation /// NM_033552 // GO:0006811 // ion transport // inferred from electronic annotation /// NM_033552 // GO:0006814 // sodium ion transport // inferred from electronic annotation /// NM_033552 // GO:00068…	NM_033552 // GO:0003700 // transcription factor activity // inferred from reviewed computational analysis /// NM_033552 // GO:0005452 // inorganic anion exchanger activity // inferred from reviewed computational analysis /// NM_033552 // GO:0008509 // anion transmembrane transporter activity // inferred from electronic annotation /// NM_033552 // GO:0015293 // symporter activity // inferred from …	NM_033552 // GO:0005622 // intracellular // inferred from reviewed computational analysis /// NM_033552 // GO:0005887 // integral to plasma membrane // inferred from sequence or structural similarity /// NM_033552 // GO:0016020 // membrane // inferred from reviewed computational analysis /// NM_033552 // GO:0016021 // integral to membrane // inferred from reviewed computational analysis /// ENSMU…
6767870	4.7273	up	1.15364	-1.08737	Pln	phospholamban	BC061097	NM_023129	NM_023129 // GO:0002026 // regulation of the force of heart contraction // inferred from genetic interaction /// NM_023129 // GO:0006816 // calcium ion transport // inferred from electronic annotation /// NM_023129 // GO:0006874 // cellular calcium ion homeostasis // inferred from genetic interaction /// NM_023129 // GO:0045822 // negative regulation of heart contraction // inferred from genetic …	NM_023129 // GO:0005246 // calcium channel regulator activity // inferred from electronic annotation /// NM_023129 // GO:0005515 // protein binding // inferred from physical interaction /// NM_023129 // GO:0042030 // ATPase inhibitor activity // inferred from electronic annotation /// ENSMUST00000046221 // GO:0005246 // calcium channel regulator activity // inferred from electronic annotation ///…	NM_023129 // GO:0016020 // membrane // inferred from electronic annotation /// NM_023129 // GO:0016021 // integral to membrane // inferred from reviewed computational analysis /// NM_023129 // GO:0016529 // sarcoplasmic reticulum // inferred from direct assay /// ENSMUST00000046221 // GO:0016020 // membrane // inferred from electronic annotation /// ENSMUST00000046221 // GO:0016021 // integral to…
6825688	4.00012	up	1.08068	-0.919369	Slc39a14	solute carrier family 39 (zinc transporter), member 14	AB177995	NM_144808	NM_144808 // GO:0006810 // transport // inferred from electronic annotation /// NM_144808 // GO:0006811 // ion transport // inferred from electronic annotation /// NM_144808 // GO:0006826 // iron ion transport // inferred from direct assay /// NM_144808 // GO:0006829 // zinc ion transport // inferred from direct assay /// NM_144808 // GO:0030001 // metal ion transport // inferred from electronic …	NM_144808 // GO:0005385 // zinc ion transmembrane transporter activity // inferred from direct assay /// NM_144808 // GO:0008270 // zinc ion binding // inferred from electronic annotation /// NM_144808 // GO:0015093 // ferrous iron transmembrane transporter activity // inferred from direct assay /// NM_144808 // GO:0046873 // metal ion transmembrane transporter activity // inferred from electroni…	NM_144808 // GO:0005886 // plasma membrane // inferred from direct assay /// NM_144808 // GO:0016020 // membrane // inferred from electronic annotation /// NM_144808 // GO:0016021 // integral to membrane // inferred from electronic annotation /// ENSMUST00000068044 // GO:0005886 // plasma membrane // inferred from direct assay /// ENSMUST00000068044 // GO:0016020 // membrane // inferred from elec…
6952679	3.85935	up	0.972239	-0.976121	Slc13a4	solute carrier family 13 (sodium/sulfate symporters), member 4	BC089161	NM_172892	NM_172892 // GO:0006814 // sodium ion transport // inferred from reviewed computational analysis /// ENSMUST00000031868 // GO:0006814 // sodium ion transport // inferred from reviewed computational analysis /// BC089161 // GO:0006814 // sodium ion transport // inferred from reviewed computational analysis	NM_172892 // GO:0005215 // transporter activity // inferred from reviewed computational analysis /// ENSMUST00000031868 // GO:0005215 // transporter activity // inferred from reviewed computational analysis /// BC089161 // GO:0005215 // transporter activity // inferred from reviewed computational analysis	NM_172892 // GO:0016020 // membrane // inferred from reviewed computational analysis /// NM_172892 // GO:0016021 // integral to membrane // inferred from electronic annotation /// ENSMUST00000031868 // GO:0016020 // membrane // inferred from reviewed computational analysis /// ENSMUST00000031868 // GO:0016021 // integral to membrane // inferred from electronic annotation /// BC089161 // GO:001602…
6770952	3.74194	up	1.06067	-0.843118	Best3	bestrophin 3	AY450426	NM_001007583	NM_001007583 // GO:0006810 // transport // inferred from electronic annotation /// NM_001007583 // GO:0006811 // ion transport // inferred from electronic annotation /// NM_001007583 // GO:0015698 // inorganic anion transport // inferred from direct assay /// NM_001007583 // GO:0043271 // negative regulation of ion transport // inferred from direct assay /// ENSMUST00000020378 // GO:0006810 // tr…	NM_001007583 // GO:0005216 // ion channel activity // inferred from electronic annotation /// NM_001007583 // GO:0005254 // chloride channel activity // inferred from direct assay /// NM_001007583 // GO:0005509 // calcium ion binding // inferred from electronic annotation /// NM_001007583 // GO:0031404 // chloride ion binding // inferred from electronic annotation /// ENSMUST00000020378 // GO:000…	NM_001007583 // GO:0016020 // membrane // inferred from electronic annotation /// NM_001007583 // GO:0016021 // integral to membrane // inferred from electronic annotation /// ENSMUST00000020378 // GO:0016020 // membrane // inferred from electronic annotation /// ENSMUST00000020378 // GO:0016021 // integral to membrane // inferred from electronic annotation /// AY450426 // GO:0016020 // membrane …
6936719	3.52084	up	0.97493	-0.840988	Kcnh2	potassium voltage-gated channel, subfamily H (eag-related), member 2	AF012868	NM_013569	NM_013569 // GO:0000160 // two-component signal transduction system (phosphorelay) // inferred from reviewed computational analysis /// NM_013569 // GO:0006355 // regulation of transcription, DNA-dependent // inferred from reviewed computational analysis /// NM_013569 // GO:0006810 // transport // inferred from electronic annotation /// NM_013569 // GO:0006811 // ion transport // inferred from re…	NM_013569 // GO:0000155 // two-component sensor activity // inferred from reviewed computational analysis /// NM_013569 // GO:0004871 // signal transducer activity // inferred from reviewed computational analysis /// NM_013569 // GO:0005216 // ion channel activity // inferred from electronic annotation /// NM_013569 // GO:0005244 // voltage-gated ion channel activity // inferred from reviewed com…	NM_013569 // GO:0005624 // membrane fraction // inferred from reviewed computational analysis /// NM_013569 // GO:0005635 // nuclear envelope // inferred from direct assay /// NM_013569 // GO:0005737 // cytoplasm // inferred from direct assay /// NM_013569 // GO:0005886 // plasma membrane // inferred from direct assay /// NM_013569 // GO:0005887 // integral to plasma membrane // inferred from ele…
6958048	3.37118	up	0.631673	-1.12158	Slco1a5	solute carrier organic anion transporter family, member 1a5	AF240694	NM_130861	NM_130861 // GO:0006810 // transport // inferred from electronic annotation /// NM_130861 // GO:0006811 // ion transport // inferred from electronic annotation /// ENSMUST00000081380 // GO:0006810 // transport // inferred from electronic annotation /// ENSMUST00000081380 // GO:0006811 // ion transport // inferred from electronic annotation /// ENSMUST00000111825 // GO:0006810 // transport // infe…	NM_130861 // GO:0005215 // transporter activity // inferred from electronic annotation /// NM_130861 // GO:0015125 // bile acid transmembrane transporter activity // inferred from sequence or structural similarity /// ENSMUST00000081380 // GO:0005215 // transporter activity // inferred from electronic annotation /// ENSMUST00000081380 // GO:0015125 // bile acid transmembrane transporter activity …	NM_130861 // GO:0005887 // integral to plasma membrane // inferred from sequence or structural similarity /// NM_130861 // GO:0016020 // membrane // inferred from electronic annotation /// NM_130861 // GO:0016021 // integral to membrane // inferred from electronic annotation /// ENSMUST00000081380 // GO:0005887 // integral to plasma membrane // inferred from sequence or structural similarity /// …
6875182	3.32302	up	0.945895	-0.786599	Slc39a12	solute carrier family 39 (zinc transporter), member 12	BC089362	NM_001012305	NM_001012305 // GO:0030001 // metal ion transport // inferred from electronic annotation /// ENSMUST00000082290 // GO:0030001 // metal ion transport // inferred from electronic annotation /// BC089362 // GO:0030001 // metal ion transport // inferred from electronic annotation /// ENSMUST00000114731 // GO:0030001 // metal ion transport // inferred from electronic annotation	NM_001012305 // GO:0046873 // metal ion transmembrane transporter activity // inferred from electronic annotation /// ENSMUST00000082290 // GO:0046873 // metal ion transmembrane transporter activity // inferred from electronic annotation /// BC089362 // GO:0046873 // metal ion transmembrane transporter activity // inferred from electronic annotation /// ENSMUST00000114731 // GO:0046873 // metal i…	NM_001012305 // GO:0016020 // membrane // inferred from electronic annotation /// NM_001012305 // GO:0016021 // integral to membrane // inferred from electronic annotation /// ENSMUST00000082290 // GO:0016020 // membrane // inferred from electronic annotation /// ENSMUST00000082290 // GO:0016021 // integral to membrane // inferred from electronic annotation /// BC089362 // GO:0016020 // membrane …
6763706	3.24514	up	0.873583	-0.8247	Atp1b1	ATPase, Na+/K+ transporting, beta 1 polypeptide	BC094070	NM_009721	NM_009721 // GO:0006810 // transport // inferred from electronic annotation /// NM_009721 // GO:0006811 // ion transport // inferred from electronic annotation /// NM_009721 // GO:0006813 // potassium ion transport // inferred from electronic annotation /// NM_009721 // GO:0006814 // sodium ion transport // inferred from electronic annotation /// ENSMUST00000027863 // GO:0006810 // transport // i…	NM_009721 // GO:0005391 // sodium:potassium-exchanging ATPase activity // inferred from electronic annotation /// NM_009721 // GO:0005515 // protein binding // inferred from physical interaction /// NM_009721 // GO:0030955 // potassium ion binding // inferred from electronic annotation /// NM_009721 // GO:0031402 // sodium ion binding // inferred from electronic annotation /// ENSMUST00000027863 …	NM_009721 // GO:0005886 // plasma membrane // inferred from direct assay /// NM_009721 // GO:0016020 // membrane // inferred from electronic annotation /// NM_009721 // GO:0016021 // integral to membrane // inferred from reviewed computational analysis /// NM_009721 // GO:0016323 // basolateral plasma membrane // inferred from direct assay /// ENSMUST00000027863 // GO:0005886 // plasma membrane /…
6979914	3.15857	up	0.816917	-0.842356	Kcnk1	potassium channel, subfamily K, member 1	AF033017	NM_008430	NM_008430 // GO:0006810 // transport // inferred from electronic annotation /// NM_008430 // GO:0006811 // ion transport // inferred from electronic annotation /// NM_008430 // GO:0006813 // potassium ion transport // inferred by curator /// ENSMUST00000046765 // GO:0006810 // transport // inferred from electronic annotation /// ENSMUST00000046765 // GO:0006811 // ion transport // inferred from e…	NM_008430 // GO:0005216 // ion channel activity // inferred from electronic annotation /// NM_008430 // GO:0005244 // voltage-gated ion channel activity // inferred from electronic annotation /// NM_008430 // GO:0005267 // potassium channel activity // inferred from direct assay /// NM_008430 // GO:0005267 // potassium channel activity // inferred from electronic annotation /// NM_008430 // GO:00…	NM_008430 // GO:0005768 // endosome // inferred from direct assay /// NM_008430 // GO:0016020 // membrane // inferred from electronic annotation /// NM_008430 // GO:0016021 // integral to membrane // inferred from reviewed computational analysis /// ENSMUST00000046765 // GO:0005768 // endosome // inferred from direct assay /// ENSMUST00000046765 // GO:0016020 // membrane // inferred from electron…
6788301	3.01784	up	0.848332	-0.745186	Slc22a5	solute carrier family 22 (organic cation transporter), member 5	AF110417	NM_011396	NM_011396 // GO:0006810 // transport // inferred from electronic annotation /// NM_011396 // GO:0006811 // ion transport // inferred from electronic annotation /// NM_011396 // GO:0006814 // sodium ion transport // inferred from electronic annotation /// NM_011396 // GO:0007005 // mitochondrion organization and biogenesis // inferred from mutant phenotype /// NM_011396 // GO:0007512 // adult hear…	NM_011396 // GO:0000166 // nucleotide binding // inferred from electronic annotation /// NM_011396 // GO:0005215 // transporter activity // inferred from electronic annotation /// NM_011396 // GO:0005524 // ATP binding // inferred from electronic annotation /// NM_011396 // GO:0015075 // ion transmembrane transporter activity // inferred from electronic annotation /// NM_011396 // GO:0015226 // c…	NM_011396 // GO:0016020 // membrane // inferred by curator /// NM_011396 // GO:0016021 // integral to membrane // inferred from reviewed computational analysis /// ENSMUST00000019044 // GO:0016020 // membrane // inferred by curator /// ENSMUST00000019044 // GO:0016021 // integral to membrane // inferred from reviewed computational analysis /// AF110417 // GO:0016020 // membrane // inferred by cur…
6837094	2.90623	up	0.780018	-0.759131	Slc16a8	solute carrier family 16 (monocarboxylic acid transporters), member 8	AF019111	NM_020516	NM_020516 // GO:0006810 // transport // inferred from electronic annotation /// NM_020516 // GO:0015711 // organic anion transport // inferred from electronic annotation /// ENSMUST00000039752 // GO:0006810 // transport // inferred from electronic annotation /// ENSMUST00000039752 // GO:0015711 // organic anion transport // inferred from electronic annotation /// AF019111 // GO:0006810 // transpo…	NM_020516 // GO:0005215 // transporter activity // inferred from electronic annotation /// NM_020516 // GO:0015293 // symporter activity // inferred from electronic annotation /// NM_020516 // GO:0015355 // secondary active monocarboxylate transmembrane transporter activity // inferred from electronic annotation /// ENSMUST00000039752 // GO:0005215 // transporter activity // inferred from electro…	NM_020516 // GO:0016020 // membrane // inferred from electronic annotation /// NM_020516 // GO:0016021 // integral to membrane // inferred from reviewed computational analysis /// ENSMUST00000039752 // GO:0016020 // membrane // inferred from electronic annotation /// ENSMUST00000039752 // GO:0016021 // integral to membrane // inferred from reviewed computational analysis /// AF019111 // GO:001602…
6870107	2.87415	up	0.821494	-0.701641	Cnnm2	cyclin M2	AF216961	NM_033569|NM_001102471	NM_033569 // GO:0006810 // transport // inferred from electronic annotation /// NM_033569 // GO:0006811 // ion transport // inferred from electronic annotation /// NM_033569 // GO:0008150 // biological_process // no biological data available /// NM_001102471 // GO:0006810 // transport // inferred from electronic annotation /// NM_001102471 // GO:0006811 // ion transport // inferred from electroni…	NM_033569 // GO:0003674 // molecular_function // no biological data available /// NM_001102471 // GO:0003674 // molecular_function // no biological data available /// ENSMUST00000099373 // GO:0003674 // molecular_function // no biological data available /// ENSMUST00000077666 // GO:0003674 // molecular_function // no biological data available /// AF216961 // GO:0003674 // molecular_function // no…	NM_033569 // GO:0016020 // membrane // inferred from electronic annotation /// NM_033569 // GO:0016021 // integral to membrane // inferred from reviewed computational analysis /// NM_001102471 // GO:0016020 // membrane // inferred from electronic annotation /// NM_001102471 // GO:0016021 // integral to membrane // inferred from reviewed computational analysis /// ENSMUST00000099373 // GO:0016020 …
7011937	2.85252	up	0.772392	-0.739847	Atp2b3	ATPase, Ca++ transporting, plasma membrane 3	BC118976	NM_177236	NM_177236 // GO:0006812 // cation transport // inferred from reviewed computational analysis /// NM_177236 // GO:0006816 // calcium ion transport // inferred from reviewed computational analysis /// NM_177236 // GO:0008152 // metabolic process // inferred from reviewed computational analysis /// ENSMUST00000088429 // GO:0006812 // cation transport // inferred from reviewed computational analysis …	NM_177236 // GO:0000166 // nucleotide binding // inferred from electronic annotation /// NM_177236 // GO:0000287 // magnesium ion binding // inferred from reviewed computational analysis /// NM_177236 // GO:0005388 // calcium-transporting ATPase activity // inferred from reviewed computational analysis /// NM_177236 // GO:0005516 // calmodulin binding // inferred from reviewed computational analy…	NM_177236 // GO:0016020 // membrane // inferred from reviewed computational analysis /// NM_177236 // GO:0016021 // integral to membrane // inferred from reviewed computational analysis /// ENSMUST00000088429 // GO:0016020 // membrane // inferred from reviewed computational analysis /// ENSMUST00000088429 // GO:0016021 // integral to membrane // inferred from reviewed computational analysis /// B…
6875723	2.84124	up	0.749149	-0.757371	Clic3	chloride intracellular channel 3	BC060967	NM_027085	NM_027085 // GO:0006810 // transport // inferred from reviewed computational analysis /// NM_027085 // GO:0006811 // ion transport // inferred from reviewed computational analysis /// NM_027085 // GO:0006821 // chloride transport // inferred from electronic annotation /// NM_027085 // GO:0007165 // signal transduction // inferred from reviewed computational analysis /// ENSMUST00000114265 // GO:0…	NM_027085 // GO:0005216 // ion channel activity // inferred from reviewed computational analysis /// NM_027085 // GO:0005244 // voltage-gated ion channel activity // inferred from reviewed computational analysis /// NM_027085 // GO:0005247 // voltage-gated chloride channel activity // inferred from electronic annotation /// NM_027085 // GO:0005254 // chloride channel activity // inferred from rev…	NM_027085 // GO:0005624 // membrane fraction // inferred from reviewed computational analysis /// NM_027085 // GO:0005634 // nucleus // inferred from reviewed computational analysis /// NM_027085 // GO:0016020 // membrane // inferred from electronic annotation /// ENSMUST00000114265 // GO:0005624 // membrane fraction // inferred from reviewed computational analysis /// ENSMUST00000114265 // GO:00…
6956592	2.76846	up	0.766596	-0.70249	Atp2b2	ATPase, Ca++ transporting, plasma membrane 2	AF053471	NM_009723|NM_001036684	NM_009723 // GO:0000902 // cell morphogenesis // inferred from mutant phenotype /// NM_009723 // GO:0006810 // transport // inferred from electronic annotation /// NM_009723 // GO:0006811 // ion transport // inferred from electronic annotation /// NM_009723 // GO:0006812 // cation transport // inferred from electronic annotation /// NM_009723 // GO:0006816 // calcium ion transport // inferred fro…	NM_009723 // GO:0000166 // nucleotide binding // inferred from electronic annotation /// NM_009723 // GO:0000287 // magnesium ion binding // inferred from electronic annotation /// NM_009723 // GO:0003824 // catalytic activity // inferred from electronic annotation /// NM_009723 // GO:0005388 // calcium-transporting ATPase activity // inferred from electronic annotation /// NM_009723 // GO:000550…	NM_009723 // GO:0005783 // endoplasmic reticulum // inferred from direct assay /// NM_009723 // GO:0005792 // microsome // inferred from direct assay /// NM_009723 // GO:0005886 // plasma membrane // inferred from direct assay /// NM_009723 // GO:0005929 // cilium // inferred from direct assay /// NM_009723 // GO:0016020 // membrane // inferred from electronic annotation /// NM_009723 // GO:00160…
6946004	2.72182	up	0.677689	-0.766883	Atp6v0e2	ATPase, H+ transporting, lysosomal V0 subunit E2	BC010790	NM_133764	NM_133764 // GO:0006810 // transport // inferred from electronic annotation /// NM_133764 // GO:0006811 // ion transport // inferred from electronic annotation /// NM_133764 // GO:0015991 // ATP hydrolysis coupled proton transport // inferred from electronic annotation /// NM_133764 // GO:0015992 // proton transport // inferred from electronic annotation /// ENSMUST00000040361 // GO:0006810 // tr…	NM_133764 // GO:0005524 // ATP binding // inferred from electronic annotation /// NM_133764 // GO:0015078 // hydrogen ion transmembrane transporter activity // inferred from electronic annotation /// NM_133764 // GO:0016787 // hydrolase activity // inferred from electronic annotation /// NM_133764 // GO:0042626 // ATPase activity, coupled to transmembrane movement of substances // inferred from e…	NM_133764 // GO:0016020 // membrane // inferred from electronic annotation /// NM_133764 // GO:0016021 // integral to membrane // inferred from reviewed computational analysis /// NM_133764 // GO:0016469 // proton-transporting two-sector ATPase complex // inferred from electronic annotation /// ENSMUST00000040361 // GO:0016020 // membrane // inferred from electronic annotation /// ENSMUST00000040…
6785632	2.50963	up	0.716097	-0.611379	Tcn2	transcobalamin 2	AF090686	NM_015749	NM_015749 // GO:0006810 // transport // inferred from electronic annotation /// NM_015749 // GO:0006811 // ion transport // inferred from electronic annotation /// NM_015749 // GO:0006824 // cobalt ion transport // inferred from electronic annotation /// NM_015749 // GO:0015889 // cobalamin transport // inferred from electronic annotation /// ENSMUST00000109993 // GO:0006810 // transport // infer…	NM_015749 // GO:0015087 // cobalt ion transmembrane transporter activity // inferred from electronic annotation /// NM_015749 // GO:0031419 // cobalamin binding // inferred from electronic annotation /// NM_015749 // GO:0050897 // cobalt ion binding // inferred from electronic annotation /// ENSMUST00000109993 // GO:0015087 // cobalt ion transmembrane transporter activity // inferred from electro…	NM_015749 // GO:0005576 // extracellular region // inferred from electronic annotation /// NM_015749 // GO:0005615 // extracellular space // inferred from reviewed computational analysis /// ENSMUST00000109993 // GO:0005576 // extracellular region // inferred from electronic annotation /// ENSMUST00000109993 // GO:0005615 // extracellular space // inferred from reviewed computational analysis ///…
6931529	2.50277	up	0.728568	-0.594959	Atp10d	ATPase, class V, type 10D	BC029551	NR_003966|NM_153389	NR_003966 // GO:0006810 // transport // inferred from electronic annotation /// NR_003966 // GO:0006812 // cation transport // non-traceable author statement /// NR_003966 // GO:0008150 // biological_process // no biological data available /// NR_003966 // GO:0015914 // phospholipid transport // inferred from electronic annotation /// NM_153389 // GO:0006810 // transport // inferred from electron…	NR_003966 // GO:0000166 // nucleotide binding // inferred from electronic annotation /// NR_003966 // GO:0000287 // magnesium ion binding // non-traceable author statement /// NR_003966 // GO:0003674 // molecular_function // no biological data available /// NR_003966 // GO:0004012 // phospholipid-translocating ATPase activity // non-traceable author statement /// NR_003966 // GO:0005524 // ATP bi…	NR_003966 // GO:0005575 // cellular_component // no biological data available /// NR_003966 // GO:0016020 // membrane // inferred from electronic annotation /// NR_003966 // GO:0016021 // integral to membrane // non-traceable author statement /// NM_153389 // GO:0005575 // cellular_component // no biological data available /// NM_153389 // GO:0016020 // membrane // inferred from electronic annota…
6926440	2.5016	up	0.699857	-0.622995	Clcnka	chloride channel Ka	AY373832	NM_024412	NM_024412 // GO:0006810 // transport // inferred from electronic annotation /// NM_024412 // GO:0006811 // ion transport // inferred from electronic annotation /// NM_024412 // GO:0006821 // chloride transport // inferred from electronic annotation /// NM_024412 // GO:0050878 // regulation of body fluid levels // inferred from mutant phenotype /// ENSMUST00000105790 // GO:0006810 // transport // …	NM_024412 // GO:0005216 // ion channel activity // inferred from electronic annotation /// NM_024412 // GO:0005244 // voltage-gated ion channel activity // inferred from electronic annotation /// NM_024412 // GO:0005247 // voltage-gated chloride channel activity // inferred from electronic annotation /// NM_024412 // GO:0005254 // chloride channel activity // inferred from electronic annotation /…	NM_024412 // GO:0016020 // membrane // inferred from electronic annotation /// NM_024412 // GO:0016021 // integral to membrane // inferred from electronic annotation /// ENSMUST00000105790 // GO:0016020 // membrane // inferred from electronic annotation /// ENSMUST00000105790 // GO:0016021 // integral to membrane // inferred from electronic annotation /// ENSMUST00000042617 // GO:0016020 // membr…
6782288	2.43328	up	0.821895	-0.461008	P2rx5	purinergic receptor P2X, ligand-gated ion channel, 5	AF333331	NM_033321	NM_033321 // GO:0006810 // transport // inferred from electronic annotation /// NM_033321 // GO:0006811 // ion transport // inferred from reviewed computational analysis /// NM_033321 // GO:0007166 // cell surface receptor linked signal transduction // traceable author statement /// ENSMUST00000006104 // GO:0006810 // transport // inferred from electronic annotation /// ENSMUST00000006104 // GO:0…	NM_033321 // GO:0004872 // receptor activity // inferred from electronic annotation /// NM_033321 // GO:0004931 // ATP-gated cation channel activity // inferred from direct assay /// NM_033321 // GO:0005216 // ion channel activity // inferred from reviewed computational analysis /// NM_033321 // GO:0005524 // ATP binding // inferred from reviewed computational analysis /// ENSMUST00000006104 // G…	NM_033321 // GO:0005887 // integral to plasma membrane // inferred by curator /// NM_033321 // GO:0016020 // membrane // inferred from reviewed computational analysis /// NM_033321 // GO:0016021 // integral to membrane // inferred from reviewed computational analysis /// ENSMUST00000006104 // GO:0005887 // integral to plasma membrane // inferred by curator /// ENSMUST00000006104 // GO:0016020 // …
6900180	2.43042	up	0.754901	-0.526306	Slc16a1	solute carrier family 16 (monocarboxylic acid transporters), member 1	AF058055	NM_009196	NM_009196 // GO:0006810 // transport // inferred from electronic annotation /// NM_009196 // GO:0015711 // organic anion transport // inferred from electronic annotation /// ENSMUST00000046212 // GO:0006810 // transport // inferred from electronic annotation /// ENSMUST00000046212 // GO:0015711 // organic anion transport // inferred from electronic annotation /// AF058055 // GO:0006810 // transpo…	NM_009196 // GO:0005215 // transporter activity // inferred from electronic annotation /// NM_009196 // GO:0015293 // symporter activity // inferred from electronic annotation /// NM_009196 // GO:0015355 // secondary active monocarboxylate transmembrane transporter activity // inferred from electronic annotation /// NM_009196 // GO:0022857 // transmembrane transporter activity // inferred from el…	NM_009196 // GO:0005887 // integral to plasma membrane // inferred from electronic annotation /// NM_009196 // GO:0016020 // membrane // inferred from electronic annotation /// NM_009196 // GO:0016021 // integral to membrane // inferred from reviewed computational analysis /// ENSMUST00000046212 // GO:0005887 // integral to plasma membrane // inferred from electronic annotation /// ENSMUST0000004…
6998643	2.40738	up	0.599498	-0.667964	Slc38a3	solute carrier family 38, member 3	BC054846	NM_023805	NM_023805 // GO:0006810 // transport // inferred from electronic annotation /// NM_023805 // GO:0006811 // ion transport // inferred from electronic annotation /// NM_023805 // GO:0006814 // sodium ion transport // inferred from electronic annotation /// NM_023805 // GO:0006865 // amino acid transport // inferred from reviewed computational analysis /// NM_023805 // GO:0006868 // glutamine transp…	NM_023805 // GO:0005275 // amine transmembrane transporter activity // inferred from reviewed computational analysis /// NM_023805 // GO:0005290 // L-histidine transmembrane transporter activity // inferred from direct assay /// NM_023805 // GO:0015186 // L-glutamine transmembrane transporter activity // inferred from direct assay /// NM_023805 // GO:0015293 // symporter activity // inferred from…	NM_023805 // GO:0005887 // integral to plasma membrane // inferred from direct assay /// NM_023805 // GO:0016020 // membrane // inferred from reviewed computational analysis /// NM_023805 // GO:0016021 // integral to membrane // inferred from reviewed computational analysis /// ENSMUST00000010208 // GO:0005887 // integral to plasma membrane // inferred from direct assay /// ENSMUST00000010208 // …
6929784	2.37855	up	0.809117	-0.440962	Slc5a1	solute carrier family 5 (sodium/glucose cotransporter), member 1	AF208031	NM_019810	NM_019810 // GO:0001656 // metanephros development // inferred from mutant phenotype /// NM_019810 // GO:0006810 // transport // inferred from electronic annotation /// NM_019810 // GO:0006811 // ion transport // inferred from electronic annotation /// NM_019810 // GO:0006814 // sodium ion transport // inferred from reviewed computational analysis /// NM_019810 // GO:0008643 // carbohydrate trans…	NM_019810 // GO:0005215 // transporter activity // inferred from reviewed computational analysis /// NM_019810 // GO:0005351 // sugar:hydrogen symporter activity // inferred from electronic annotation /// NM_019810 // GO:0005355 // glucose transmembrane transporter activity // inferred from mutant phenotype /// NM_019810 // GO:0005412 // glucose:sodium symporter activity // not recorded /// NM_01…	NM_019810 // GO:0005903 // brush border // inferred from direct assay /// NM_019810 // GO:0016020 // membrane // inferred from reviewed computational analysis /// NM_019810 // GO:0016021 // integral to membrane // inferred from reviewed computational analysis /// NM_019810 // GO:0016324 // apical plasma membrane // inferred from direct assay /// ENSMUST00000011178 // GO:0005903 // brush border //…
6998020	2.3784	up	0.713163	-0.536829	Trpc1	transient receptor potential cation channel, subfamily C, member 1	U73625	NM_011643	NM_011643 // GO:0006810 // transport // inferred from electronic annotation /// NM_011643 // GO:0006811 // ion transport // inferred from electronic annotation /// NM_011643 // GO:0006816 // calcium ion transport // inferred from electronic annotation /// ENSMUST00000053785 // GO:0006810 // transport // inferred from electronic annotation /// ENSMUST00000053785 // GO:0006811 // ion transport // i…	NM_011643 // GO:0005216 // ion channel activity // inferred from electronic annotation /// NM_011643 // GO:0005262 // calcium channel activity // inferred from electronic annotation /// NM_011643 // GO:0005509 // calcium ion binding // inferred from electronic annotation /// NM_011643 // GO:0005515 // protein binding // inferred from physical interaction /// ENSMUST00000053785 // GO:0005216 // io…	NM_011643 // GO:0016020 // membrane // inferred from electronic annotation /// NM_011643 // GO:0016021 // integral to membrane // inferred from reviewed computational analysis /// NM_011643 // GO:0043234 // protein complex // inferred from physical interaction /// NM_011643 // GO:0045121 // membrane raft // inferred from direct assay /// ENSMUST00000053785 // GO:0016020 // membrane // inferred fr…
6888744	2.37638	up	0.627786	-0.620979	Slc39a13	solute carrier family 39 (metal ion transporter), member 13	BC125525	NM_026721	NM_026721 // GO:0006810 // transport // inferred from electronic annotation /// NM_026721 // GO:0006811 // ion transport // inferred from electronic annotation /// NM_026721 // GO:0006829 // zinc ion transport // inferred from electronic annotation /// NM_026721 // GO:0030001 // metal ion transport // inferred from reviewed computational analysis /// ENSMUST00000073575 // GO:0006810 // transport …	NM_026721 // GO:0008270 // zinc ion binding // inferred from electronic annotation /// NM_026721 // GO:0046873 // metal ion transmembrane transporter activity // inferred from reviewed computational analysis /// ENSMUST00000073575 // GO:0008270 // zinc ion binding // inferred from electronic annotation /// ENSMUST00000073575 // GO:0046873 // metal ion transmembrane transporter activity // inferre…	NM_026721 // GO:0016020 // membrane // inferred from reviewed computational analysis /// NM_026721 // GO:0016021 // integral to membrane // inferred from electronic annotation /// ENSMUST00000073575 // GO:0016020 // membrane // inferred from reviewed computational analysis /// ENSMUST00000073575 // GO:0016021 // integral to membrane // inferred from electronic annotation /// BC125525 // GO:001602…
6998488	2.34602	up	0.642107	-0.588106	Atp2c1|LOC100045884	ATPase, Ca++-sequestering | hypothetical protein LOC100045884	BC043091	NM_175025	NM_175025 // GO:0006810 // transport // inferred from electronic annotation /// NM_175025 // GO:0006811 // ion transport // inferred from electronic annotation /// NM_175025 // GO:0006812 // cation transport // inferred from electronic annotation /// NM_175025 // GO:0006816 // calcium ion transport // inferred from electronic annotation /// NM_175025 // GO:0008152 // metabolic process // inferred…	NM_175025 // GO:0000166 // nucleotide binding // inferred from electronic annotation /// NM_175025 // GO:0000287 // magnesium ion binding // inferred from electronic annotation /// NM_175025 // GO:0003824 // catalytic activity // inferred from electronic annotation /// NM_175025 // GO:0005388 // calcium-transporting ATPase activity // traceable author statement /// NM_175025 // GO:0005509 // calc…	NM_175025 // GO:0005794 // Golgi apparatus // inferred from electronic annotation /// NM_175025 // GO:0016020 // membrane // traceable author statement /// NM_175025 // GO:0016021 // integral to membrane // inferred from electronic annotation /// ENSMUST00000038118 // GO:0005794 // Golgi apparatus // inferred from electronic annotation /// ENSMUST00000038118 // GO:0016020 // membrane // traceable…
6761692	2.34336	up	0.577437	-0.651141	Steap3	STEAP family member 3	AY214462	NM_001085409|NM_133186	NM_001085409 // GO:0006810 // transport // inferred from electronic annotation /// NM_001085409 // GO:0006811 // ion transport // inferred from electronic annotation /// NM_001085409 // GO:0006826 // iron ion transport // inferred from mutant phenotype /// NM_001085409 // GO:0006915 // apoptosis // inferred from electronic annotation /// NM_001085409 // GO:0007049 // cell cycle // inferred from e…	NM_001085409 // GO:0000293 // ferric-chelate reductase activity // inferred from direct assay /// NM_001085409 // GO:0000293 // ferric-chelate reductase activity // inferred from mutant phenotype /// NM_001085409 // GO:0003824 // catalytic activity // inferred from electronic annotation /// NM_001085409 // GO:0005488 // binding // inferred from electronic annotation /// NM_001085409 // GO:0005506…	NM_001085409 // GO:0005768 // endosome // inferred from direct assay /// NM_001085409 // GO:0005771 // multivesicular body // inferred from sequence or structural similarity /// NM_001085409 // GO:0005886 // plasma membrane // inferred from direct assay /// NM_001085409 // GO:0016020 // membrane // inferred from electronic annotation /// NM_001085409 // GO:0016021 // integral to membrane // infer…
6927145	2.30379	up	0.706483	-0.497523	Kcnab2	potassium voltage-gated channel, shaker-related subfamily, beta member 2	U31908	NM_010598	NM_010598 // GO:0006810 // transport // inferred from electronic annotation /// NM_010598 // GO:0006811 // ion transport // inferred from electronic annotation /// NM_010598 // GO:0006813 // potassium ion transport // inferred from electronic annotation /// ENSMUST00000030768 // GO:0006810 // transport // inferred from electronic annotation /// ENSMUST00000030768 // GO:0006811 // ion transport //…	NM_010598 // GO:0005216 // ion channel activity // inferred from electronic annotation /// NM_010598 // GO:0005244 // voltage-gated ion channel activity // inferred from electronic annotation /// NM_010598 // GO:0005249 // voltage-gated potassium channel activity // inferred from electronic annotation /// NM_010598 // GO:0005267 // potassium channel activity // inferred from electronic annotation…	NM_010598 // GO:0005737 // cytoplasm // inferred from electronic annotation /// NM_010598 // GO:0005887 // integral to plasma membrane // inferred from electronic annotation /// NM_010598 // GO:0016021 // integral to membrane // inferred from electronic annotation /// ENSMUST00000030768 // GO:0005737 // cytoplasm // inferred from electronic annotation /// ENSMUST00000030768 // GO:0005887 // integ…
6861200	2.29416	up	0.6002	-0.597767	Slc12a2	solute carrier family 12, member 2	U13174	NM_009194	NM_009194 // GO:0006810 // transport // inferred from electronic annotation /// NM_009194 // GO:0006811 // ion transport // inferred from electronic annotation /// NM_009194 // GO:0006813 // potassium ion transport // inferred from electronic annotation /// NM_009194 // GO:0006814 // sodium ion transport // inferred from electronic annotation /// NM_009194 // GO:0006821 // chloride transport // i…	NM_009194 // GO:0005215 // transporter activity // inferred from electronic annotation /// NM_009194 // GO:0005515 // protein binding // inferred from physical interaction /// NM_009194 // GO:0015293 // symporter activity // inferred from electronic annotation /// NM_009194 // GO:0015377 // cation:chloride symporter activity // inferred from electronic annotation /// NM_009194 // GO:0022857 // tr…	NM_009194 // GO:0016020 // membrane // inferred from electronic annotation /// NM_009194 // GO:0016021 // integral to membrane // inferred from reviewed computational analysis /// NM_009194 // GO:0016323 // basolateral plasma membrane // inferred from direct assay /// NM_009194 // GO:0016324 // apical plasma membrane // inferred from direct assay /// ENSMUST00000115366 // GO:0016020 // membrane /…
6755237	2.29184	up	0.720846	-0.47566	Kcnj10	potassium inwardly-rectifying channel, subfamily J, member 10	AF322631	NM_001039484	NM_001039484 // GO:0006810 // transport // inferred from electronic annotation /// NM_001039484 // GO:0006811 // ion transport // inferred from electronic annotation /// NM_001039484 // GO:0006813 // potassium ion transport // inferred from direct assay /// ENSMUST00000056136 // GO:0006810 // transport // inferred from electronic annotation /// ENSMUST00000056136 // GO:0006811 // ion transport //…	NM_001039484 // GO:0000166 // nucleotide binding // inferred from electronic annotation /// NM_001039484 // GO:0005216 // ion channel activity // inferred from electronic annotation /// NM_001039484 // GO:0005242 // inward rectifier potassium channel activity // inferred from electronic annotation /// NM_001039484 // GO:0005244 // voltage-gated ion channel activity // inferred from electronic ann…	NM_001039484 // GO:0005887 // integral to plasma membrane // inferred by curator /// NM_001039484 // GO:0016020 // membrane // inferred from electronic annotation /// NM_001039484 // GO:0016021 // integral to membrane // inferred from reviewed computational analysis /// ENSMUST00000056136 // GO:0005887 // integral to plasma membrane // inferred by curator /// ENSMUST00000056136 // GO:0016020 // m…
6972505	2.28085	up	0.603991	-0.58558	Clcn4-2	chloride channel 4-2	BC110668	NM_011334	NM_011334 // GO:0006810 // transport // inferred from electronic annotation /// NM_011334 // GO:0006811 // ion transport // inferred from electronic annotation /// NM_011334 // GO:0006821 // chloride transport // inferred from electronic annotation /// ENSMUST00000000619 // GO:0006810 // transport // inferred from electronic annotation /// ENSMUST00000000619 // GO:0006811 // ion transport // infe…	NM_011334 // GO:0005216 // ion channel activity // inferred from electronic annotation /// NM_011334 // GO:0005244 // voltage-gated ion channel activity // inferred from electronic annotation /// NM_011334 // GO:0005247 // voltage-gated chloride channel activity // inferred from electronic annotation /// NM_011334 // GO:0005254 // chloride channel activity // inferred from electronic annotation /…	NM_011334 // GO:0016020 // membrane // inferred from electronic annotation /// NM_011334 // GO:0016021 // integral to membrane // inferred from reviewed computational analysis /// ENSMUST00000000619 // GO:0016020 // membrane // inferred from electronic annotation /// ENSMUST00000000619 // GO:0016021 // integral to membrane // inferred from reviewed computational analysis /// BC110668 // GO:001602…
6948906	2.27121	up	0.540427	-0.643036	Itpr1	inositol 1,4,5-triphosphate receptor 1	BC003271	NM_010585	NM_010585 // GO:0006810 // transport // inferred from electronic annotation /// NM_010585 // GO:0006811 // ion transport // inferred from electronic annotation /// NM_010585 // GO:0006816 // calcium ion transport // inferred from direct assay /// NM_010585 // GO:0009791 // post-embryonic development // inferred from mutant phenotype /// NM_010585 // GO:0050882 // voluntary musculoskeletal movemen…	NM_010585 // GO:0004872 // receptor activity // inferred from electronic annotation /// NM_010585 // GO:0005216 // ion channel activity // inferred from electronic annotation /// NM_010585 // GO:0005220 // inositol 1,4,5-triphosphate-sensitive calcium-release channel activity // inferred from electronic annotation /// NM_010585 // GO:0005262 // calcium channel activity // inferred from electronic…	NM_010585 // GO:0005635 // nuclear envelope // inferred from direct assay /// NM_010585 // GO:0005637 // nuclear inner membrane // inferred from direct assay /// NM_010585 // GO:0005730 // nucleolus // inferred from direct assay /// NM_010585 // GO:0005737 // cytoplasm // inferred from direct assay /// NM_010585 // GO:0005783 // endoplasmic reticulum // traceable author statement /// NM_010585 //…
7011393	2.22502	up	0.66645	-0.487367	Slc9a6	solute carrier family 9 (sodium/hydrogen exchanger), member 6	AK122232	NM_172780	NM_172780 // GO:0006810 // transport // inferred from reviewed computational analysis /// NM_172780 // GO:0006811 // ion transport // inferred from electronic annotation /// NM_172780 // GO:0006814 // sodium ion transport // inferred from reviewed computational analysis /// NM_172780 // GO:0006885 // regulation of pH // inferred from reviewed computational analysis /// ENSMUST00000077741 // GO:00…	NM_172780 // GO:0015297 // antiporter activity // inferred from electronic annotation /// NM_172780 // GO:0015299 // solute:hydrogen antiporter activity // inferred from reviewed computational analysis /// NM_172780 // GO:0015385 // sodium:hydrogen antiporter activity // inferred from reviewed computational analysis /// ENSMUST00000077741 // GO:0015297 // antiporter activity // inferred from elec…	NM_172780 // GO:0005739 // mitochondrion // inferred from direct assay /// NM_172780 // GO:0005739 // mitochondrion // inferred from reviewed computational analysis /// NM_172780 // GO:0016020 // membrane // inferred from reviewed computational analysis /// NM_172780 // GO:0016021 // integral to membrane // inferred from reviewed computational analysis /// ENSMUST00000077741 // GO:0005739 // mito…
6845914	2.22237	up	0.613919	-0.538179	Atp6v1a	ATPase, H+ transporting, lysosomal V1 subunit A	BC038392	NM_007508	NM_007508 // GO:0006754 // ATP biosynthetic process // inferred from electronic annotation /// NM_007508 // GO:0006810 // transport // inferred from electronic annotation /// NM_007508 // GO:0006811 // ion transport // inferred from electronic annotation /// NM_007508 // GO:0015986 // ATP synthesis coupled proton transport // inferred from electronic annotation /// NM_007508 // GO:0015992 // prot…	NM_007508 // GO:0000166 // nucleotide binding // inferred from electronic annotation /// NM_007508 // GO:0005524 // ATP binding // inferred from electronic annotation /// NM_007508 // GO:0015078 // hydrogen ion transmembrane transporter activity // inferred from electronic annotation /// NM_007508 // GO:0016787 // hydrolase activity // inferred from electronic annotation /// NM_007508 // GO:00468…	NM_007508 // GO:0005739 // mitochondrion // inferred from direct assay /// NM_007508 // GO:0016469 // proton-transporting two-sector ATPase complex // inferred from electronic annotation /// ENSMUST00000063661 // GO:0005739 // mitochondrion // inferred from direct assay /// ENSMUST00000063661 // GO:0016469 // proton-transporting two-sector ATPase complex // inferred from electronic annotation ///…
6769139	2.16292	up	0.674684	-0.438297	Hcn2	hyperpolarization-activated, cyclic nucleotide-gated K+ 2		NM_008226	NM_008226 // GO:0006810 // transport // inferred from electronic annotation /// NM_008226 // GO:0006811 // ion transport // inferred from electronic annotation /// NM_008226 // GO:0006813 // potassium ion transport // inferred from electronic annotation /// NM_008226 // GO:0006814 // sodium ion transport // inferred from electronic annotation /// NM_008226 // GO:0042391 // regulation of membrane …	NM_008226 // GO:0000166 // nucleotide binding // inferred from electronic annotation /// NM_008226 // GO:0005216 // ion channel activity // inferred from electronic annotation /// NM_008226 // GO:0005244 // voltage-gated ion channel activity // inferred from electronic annotation /// NM_008226 // GO:0005249 // voltage-gated potassium channel activity // inferred from electronic annotation /// NM_…	NM_008226 // GO:0016020 // membrane // inferred from electronic annotation /// NM_008226 // GO:0016021 // integral to membrane // inferred from reviewed computational analysis /// ENSMUST00000099513 // GO:0016020 // membrane // inferred from electronic annotation /// ENSMUST00000099513 // GO:0016021 // integral to membrane // inferred from reviewed computational analysis /// ENSMUST00000020581 //…
6934323	2.11803	up	0.59528	-0.487443	Atp6v0a2	ATPase, H+ transporting, lysosomal V0 subunit A2	BC112905	NM_011596	NM_011596 // GO:0006810 // transport // inferred from electronic annotation /// NM_011596 // GO:0006811 // ion transport // inferred from electronic annotation /// NM_011596 // GO:0015992 // proton transport // inferred from electronic annotation /// ENSMUST00000037865 // GO:0006810 // transport // inferred from electronic annotation /// ENSMUST00000037865 // GO:0006811 // ion transport // inferr…	NM_011596 // GO:0005515 // protein binding // inferred from physical interaction /// NM_011596 // GO:0015078 // hydrogen ion transmembrane transporter activity // inferred from electronic annotation /// ENSMUST00000037865 // GO:0005515 // protein binding // inferred from physical interaction /// ENSMUST00000037865 // GO:0015078 // hydrogen ion transmembrane transporter activity // inferred from e…	NM_011596 // GO:0001669 // acrosome // inferred from direct assay /// NM_011596 // GO:0005615 // extracellular space // inferred from reviewed computational analysis /// NM_011596 // GO:0005768 // endosome // inferred from electronic annotation /// NM_011596 // GO:0016020 // membrane // inferred from electronic annotation /// NM_011596 // GO:0016021 // integral to membrane // inferred from review…
6966339	2.1126	up	0.463785	-0.615235	Fxyd1	FXYD domain-containing ion transport regulator 1	BC024671	NM_052992|NM_194321|NM_019503|NM_052991	NM_052992 // GO:0006810 // transport // inferred from electronic annotation /// NM_052992 // GO:0006811 // ion transport // inferred from electronic annotation /// NM_194321 // GO:0006810 // transport // inferred from electronic annotation /// NM_194321 // GO:0006811 // ion transport // inferred from electronic annotation /// NM_019503 // GO:0006810 // transport // inferred from electronic annota…	NM_052992 // GO:0005216 // ion channel activity // inferred from electronic annotation /// NM_052992 // GO:0005254 // chloride channel activity // inferred from electronic annotation /// NM_052992 // GO:0031404 // chloride ion binding // inferred from electronic annotation /// NM_194321 // GO:0005216 // ion channel activity // inferred from electronic annotation /// NM_194321 // GO:0005254 // chl…	NM_052992 // GO:0005615 // extracellular space // inferred from reviewed computational analysis /// NM_052992 // GO:0016020 // membrane // inferred from electronic annotation /// NM_052992 // GO:0016021 // integral to membrane // inferred from reviewed computational analysis /// NM_194321 // GO:0005615 // extracellular space // inferred from reviewed computational analysis /// NM_194321 // GO:001…
7011944	2.0783	up	0.543798	-0.511609	Slc6a8	solute carrier family 6 (neurotransmitter transporter, creatine), member 8	AF459435	NM_133987	NM_133987 // GO:0006810 // transport // inferred from reviewed computational analysis /// NM_133987 // GO:0006811 // ion transport // inferred from electronic annotation /// NM_133987 // GO:0006814 // sodium ion transport // inferred from electronic annotation /// NM_133987 // GO:0006836 // neurotransmitter transport // inferred from reviewed computational analysis /// NM_133987 // GO:0015881 // …	NM_133987 // GO:0003676 // nucleic acid binding // inferred from reviewed computational analysis /// NM_133987 // GO:0005308 // creatine transporter activity // inferred from sequence or structural similarity /// NM_133987 // GO:0005309 // creatine:sodium symporter activity // inferred from reviewed computational analysis /// NM_133987 // GO:0005328 // neurotransmitter:sodium symporter activity /…	NM_133987 // GO:0005887 // integral to plasma membrane // inferred from reviewed computational analysis /// NM_133987 // GO:0016020 // membrane // inferred from reviewed computational analysis /// NM_133987 // GO:0016021 // integral to membrane // inferred from reviewed computational analysis /// ENSMUST00000033752 // GO:0005887 // integral to plasma membrane // inferred from reviewed computation…
6874214	2.0736	up	0.503669	-0.548468	Sfxn4	sideroflexin 4	BC058211	NM_053198	NM_053198 // GO:0006810 // transport // inferred from electronic annotation /// NM_053198 // GO:0006811 // ion transport // inferred from electronic annotation /// NM_053198 // GO:0006812 // cation transport // inferred from reviewed computational analysis /// NM_053198 // GO:0006826 // iron ion transport // inferred from electronic annotation /// ENSMUST00000080806 // GO:0006810 // transport // …	NM_053198 // GO:0005506 // iron ion binding // inferred from electronic annotation /// NM_053198 // GO:0008324 // cation transmembrane transporter activity // inferred from reviewed computational analysis /// ENSMUST00000080806 // GO:0005506 // iron ion binding // inferred from electronic annotation /// ENSMUST00000080806 // GO:0008324 // cation transmembrane transporter activity // inferred from…	NM_053198 // GO:0005739 // mitochondrion // inferred from direct assay /// NM_053198 // GO:0005739 // mitochondrion // inferred from sequence or structural similarity /// NM_053198 // GO:0016020 // membrane // inferred from reviewed computational analysis /// NM_053198 // GO:0016021 // integral to membrane // inferred from reviewed computational analysis /// ENSMUST00000080806 // GO:0005739 // mi…
6965324	2.06433	up	0.481392	-0.564281	Slc22a18	solute carrier family 22 (organic cation transporter), member 18	AB012084	NM_008767|NM_001042760	NM_008767 // GO:0006810 // transport // inferred from electronic annotation /// NM_008767 // GO:0006811 // ion transport // inferred from electronic annotation /// NM_008767 // GO:0006820 // anion transport // traceable author statement /// NM_008767 // GO:0015904 // tetracycline transport // inferred from electronic annotation /// NM_008767 // GO:0046677 // response to antibiotic // inferred fro…	NM_008767 // GO:0005215 // transporter activity // inferred from electronic annotation /// NM_008767 // GO:0008514 // organic anion transmembrane transporter activity // traceable author statement /// NM_008767 // GO:0015293 // symporter activity // inferred from electronic annotation /// NM_008767 // GO:0015520 // tetracycline:hydrogen antiporter activity // inferred from electronic annotation /…	NM_008767 // GO:0005615 // extracellular space // inferred from reviewed computational analysis /// NM_008767 // GO:0005887 // integral to plasma membrane // inferred from sequence or structural similarity /// NM_008767 // GO:0016020 // membrane // inferred from electronic annotation /// NM_008767 // GO:0016021 // integral to membrane // inferred from reviewed computational analysis /// NM_001042…
6828016	2.04516	up	0.478395	-0.553819	Nalcn	sodium leak channel, non-selective		NM_177393	NM_177393 // GO:0006810 // transport // inferred from electronic annotation /// NM_177393 // GO:0006811 // ion transport // inferred from electronic annotation /// NM_177393 // GO:0006814 // sodium ion transport // inferred from electronic annotation /// ENSMUST00000000201 // GO:0006810 // transport // inferred from electronic annotation /// ENSMUST00000000201 // GO:0006811 // ion transport // in…	NM_177393 // GO:0005216 // ion channel activity // inferred from electronic annotation /// NM_177393 // GO:0005244 // voltage-gated ion channel activity // inferred from electronic annotation /// NM_177393 // GO:0005272 // sodium channel activity // inferred from electronic annotation /// NM_177393 // GO:0031402 // sodium ion binding // inferred from electronic annotation /// ENSMUST00000000201 /…	NM_177393 // GO:0016020 // membrane // inferred from electronic annotation /// NM_177393 // GO:0016021 // integral to membrane // inferred from electronic annotation /// ENSMUST00000000201 // GO:0016020 // membrane // inferred from electronic annotation /// ENSMUST00000000201 // GO:0016021 // integral to membrane // inferred from electronic annotation /// ENSMUST00000072254 // GO:0016020 // membr…
6761687	2.04271	up	0.531768	-0.49872	Tmem37	transmembrane protein 37	BC024613	NM_019432	NM_019432 // GO:0006810 // transport // inferred from electronic annotation /// NM_019432 // GO:0006811 // ion transport // inferred from electronic annotation /// NM_019432 // GO:0006816 // calcium ion transport // inferred from electronic annotation /// ENSMUST00000056089 // GO:0006810 // transport // inferred from electronic annotation /// ENSMUST00000056089 // GO:0006811 // ion transport // i…	NM_019432 // GO:0005216 // ion channel activity // inferred from electronic annotation /// NM_019432 // GO:0005244 // voltage-gated ion channel activity // inferred from electronic annotation /// NM_019432 // GO:0005262 // calcium channel activity // inferred from electronic annotation /// NM_019432 // GO:0005509 // calcium ion binding // inferred from electronic annotation /// ENSMUST00000056089…	NM_019432 // GO:0016020 // membrane // inferred from electronic annotation /// NM_019432 // GO:0016021 // integral to membrane // inferred from electronic annotation /// ENSMUST00000056089 // GO:0016020 // membrane // inferred from electronic annotation /// ENSMUST00000056089 // GO:0016021 // integral to membrane // inferred from electronic annotation /// BC024613 // GO:0016020 // membrane // inf…
6838256	2.03272	up	0.523456	-0.499958	Slc38a1	solute carrier family 38, member 1	BC030378	NM_134086	NM_134086 // GO:0006810 // transport // inferred from electronic annotation /// NM_134086 // GO:0006811 // ion transport // inferred from electronic annotation /// NM_134086 // GO:0006814 // sodium ion transport // inferred from electronic annotation /// NM_134086 // GO:0006865 // amino acid transport // inferred from reviewed computational analysis /// NM_134086 // GO:0006868 // glutamine transp…	NM_134086 // GO:0005275 // amine transmembrane transporter activity // inferred from reviewed computational analysis /// NM_134086 // GO:0015186 // L-glutamine transmembrane transporter activity // inferred from direct assay /// NM_134086 // GO:0015293 // symporter activity // inferred from electronic annotation /// NM_134086 // GO:0031402 // sodium ion binding // inferred from electronic annotat…	NM_134086 // GO:0005624 // membrane fraction // inferred from direct assay /// NM_134086 // GO:0005886 // plasma membrane // inferred from direct assay /// NM_134086 // GO:0016020 // membrane // inferred from reviewed computational analysis /// NM_134086 // GO:0016021 // integral to membrane // inferred from reviewed computational analysis /// NM_134086 // GO:0030424 // axon // inferred from dire…
6913569	2.01281	up	0.472651	-0.536562	Tmem38b	transmembrane protein 38B	BC011072	NM_028053	NM_028053 // GO:0006334 // nucleosome assembly // inferred from reviewed computational analysis /// NM_028053 // GO:0006810 // transport // inferred from electronic annotation /// NM_028053 // GO:0006811 // ion transport // inferred from electronic annotation /// NM_028053 // GO:0006813 // potassium ion transport // inferred from electronic annotation /// NM_028053 // GO:0051276 // chromosome org…	NM_028053 // GO:0003677 // DNA binding // inferred from reviewed computational analysis /// NM_028053 // GO:0005216 // ion channel activity // inferred from electronic annotation /// NM_028053 // GO:0005267 // potassium channel activity // inferred from electronic annotation /// NM_028053 // GO:0030955 // potassium ion binding // inferred from electronic annotation /// ENSMUST00000030127 // GO:00…	NM_028053 // GO:0000786 // nucleosome // inferred from reviewed computational analysis /// NM_028053 // GO:0005634 // nucleus // inferred from reviewed computational analysis /// NM_028053 // GO:0005783 // endoplasmic reticulum // inferred from electronic annotation /// NM_028053 // GO:0016020 // membrane // inferred from electronic annotation /// NM_028053 // GO:0016021 // integral to membrane /…
6933491	2.07147	down	-0.562086	0.488571	C130026L21Rik|Slc8a1	RIKEN cDNA C130026L21 gene | solute carrier family 8 (sodium/calcium exchanger), member 1	BC094571		ENSMUST00000064930 // GO:0002026 // regulation of the force of heart contraction // inferred from mutant phenotype /// ENSMUST00000064930 // GO:0006810 // transport // inferred from electronic annotation /// ENSMUST00000064930 // GO:0006811 // ion transport // inferred from electronic annotation /// ENSMUST00000064930 // GO:0006814 // sodium ion transport // inferred from direct assay /// ENSMUST…	ENSMUST00000064930 // GO:0005432 // calcium:sodium antiporter activity // inferred from direct assay /// ENSMUST00000064930 // GO:0005509 // calcium ion binding // inferred from electronic annotation /// ENSMUST00000064930 // GO:0005515 // protein binding // inferred from physical interaction /// ENSMUST00000064930 // GO:0005516 // calmodulin binding // inferred from electronic annotation /// ENS…	ENSMUST00000064930 // GO:0005886 // plasma membrane // inferred from direct assay /// ENSMUST00000064930 // GO:0016020 // membrane // inferred from electronic annotation /// ENSMUST00000064930 // GO:0016021 // integral to membrane // traceable author statement /// ENSMUST00000064930 // GO:0030315 // T-tubule // inferred from direct assay /// ENSMUST00000064930 // GO:0042383 // sarcolemma // infer…
6919879	2.08687	down	-0.573227	0.488117	Slc26a7	solute carrier family 26, member 7	BC026928	NM_145947	NM_145947 // GO:0001696 // gastric acid secretion // inferred from direct assay /// NM_145947 // GO:0006810 // transport // inferred from electronic annotation /// NM_145947 // GO:0006811 // ion transport // inferred from electronic annotation /// NM_145947 // GO:0006820 // anion transport // inferred from mutant phenotype /// NM_145947 // GO:0006821 // chloride transport // inferred from direct …	NM_145947 // GO:0005215 // transporter activity // inferred from electronic annotation /// NM_145947 // GO:0005253 // anion channel activity // inferred from mutant phenotype /// NM_145947 // GO:0005254 // chloride channel activity // inferred from direct assay /// NM_145947 // GO:0008271 // secondary active sulfate transmembrane transporter activity // inferred from electronic annotation /// NM_…	NM_145947 // GO:0005768 // endosome // inferred from electronic annotation /// NM_145947 // GO:0016020 // membrane // inferred from electronic annotation /// NM_145947 // GO:0016021 // integral to membrane // inferred by curator /// NM_145947 // GO:0016323 // basolateral plasma membrane // inferred from direct assay /// ENSMUST00000042221 // GO:0005768 // endosome // inferred from electronic anno…
6854314	2.0985	down	-0.506725	0.562634	Kctd5	potassium channel tetramerisation domain containing 5	BC021777	NM_027008	NM_027008 // GO:0006813 // potassium ion transport // inferred from reviewed computational analysis /// ENSMUST00000017090 // GO:0006813 // potassium ion transport // inferred from reviewed computational analysis /// BC021777 // GO:0006813 // potassium ion transport // inferred from reviewed computational analysis	NM_027008 // GO:0005216 // ion channel activity // inferred from electronic annotation /// NM_027008 // GO:0005249 // voltage-gated potassium channel activity // inferred from reviewed computational analysis /// NM_027008 // GO:0005515 // protein binding // inferred from reviewed computational analysis /// ENSMUST00000017090 // GO:0005216 // ion channel activity // inferred from electronic annota…	NM_027008 // GO:0008076 // voltage-gated potassium channel complex // inferred from reviewed computational analysis /// NM_027008 // GO:0016020 // membrane // inferred from reviewed computational analysis /// ENSMUST00000017090 // GO:0008076 // voltage-gated potassium channel complex // inferred from reviewed computational analysis /// ENSMUST00000017090 // GO:0016020 // membrane // inferred from…
6751398	2.10611	down	-0.505171	0.569412	Trpm8	transient receptor potential cation channel, subfamily M, member 8	AF481480	NM_134252	NM_134252 // GO:0006810 // transport // inferred from electronic annotation /// NM_134252 // GO:0006811 // ion transport // inferred from reviewed computational analysis /// NM_134252 // GO:0006812 // cation transport // inferred from reviewed computational analysis /// NM_134252 // GO:0006874 // cellular calcium ion homeostasis // inferred from direct assay /// NM_134252 // GO:0009266 // respons…	NM_134252 // GO:0004872 // receptor activity // inferred from electronic annotation /// NM_134252 // GO:0005216 // ion channel activity // inferred from reviewed computational analysis /// NM_134252 // GO:0005261 // cation channel activity // inferred from reviewed computational analysis /// NM_134252 // GO:0005262 // calcium channel activity // inferred from direct assay /// ENSMUST00000113114 /…	NM_134252 // GO:0016020 // membrane // inferred from direct assay /// NM_134252 // GO:0016020 // membrane // inferred from reviewed computational analysis /// NM_134252 // GO:0016021 // integral to membrane // inferred from sequence or structural similarity /// NM_134252 // GO:0016021 // integral to membrane // inferred from reviewed computational analysis /// ENSMUST00000113114 // GO:0016020 // …
6843216	2.19397	down	-0.694576	0.438969	Kcne2	potassium voltage-gated channel, Isk-related subfamily, gene 2	BC022699	NM_134110	NM_134110 // GO:0006810 // transport // inferred from electronic annotation /// NM_134110 // GO:0006811 // ion transport // inferred from reviewed computational analysis /// NM_134110 // GO:0006813 // potassium ion transport // inferred from electronic annotation /// ENSMUST00000047383 // GO:0006810 // transport // inferred from electronic annotation /// ENSMUST00000047383 // GO:0006811 // ion tr…	NM_134110 // GO:0005216 // ion channel activity // inferred from reviewed computational analysis /// NM_134110 // GO:0005244 // voltage-gated ion channel activity // inferred from reviewed computational analysis /// NM_134110 // GO:0005249 // voltage-gated potassium channel activity // inferred from reviewed computational analysis /// NM_134110 // GO:0005267 // potassium channel activity // infer…	NM_134110 // GO:0016020 // membrane // inferred from reviewed computational analysis /// NM_134110 // GO:0016021 // integral to membrane // inferred from reviewed computational analysis /// ENSMUST00000047383 // GO:0016020 // membrane // inferred from reviewed computational analysis /// ENSMUST00000047383 // GO:0016021 // integral to membrane // inferred from reviewed computational analysis /// E…
6792296	2.26719	down	-0.596679	0.584229	Slc39a11	solute carrier family 39 (metal ion transporter), member 11	BC031751	NM_027216	NM_027216 // GO:0006810 // transport // inferred from electronic annotation /// NM_027216 // GO:0006811 // ion transport // inferred from electronic annotation /// NM_027216 // GO:0006829 // zinc ion transport // inferred from electronic annotation /// NM_027216 // GO:0030001 // metal ion transport // inferred from reviewed computational analysis /// ENSMUST00000071539 // GO:0006810 // transport …	NM_027216 // GO:0008270 // zinc ion binding // inferred from electronic annotation /// NM_027216 // GO:0046873 // metal ion transmembrane transporter activity // inferred from reviewed computational analysis /// ENSMUST00000071539 // GO:0008270 // zinc ion binding // inferred from electronic annotation /// ENSMUST00000071539 // GO:0046873 // metal ion transmembrane transporter activity // inferre…	NM_027216 // GO:0016020 // membrane // inferred from reviewed computational analysis /// NM_027216 // GO:0016021 // integral to membrane // inferred from electronic annotation /// ENSMUST00000071539 // GO:0016020 // membrane // inferred from reviewed computational analysis /// ENSMUST00000071539 // GO:0016021 // integral to membrane // inferred from electronic annotation /// BC031751 // GO:001602…
6790135	2.27596	down	-0.680151	0.506323	Accn1|1700071K01Rik	amiloride-sensitive cation channel 1, neuronal (degenerin) | RIKEN cDNA 1700071K01 gene	AF348465	NM_001034013|NM_007384|NM_001033765	NM_001034013 // GO:0001101 // response to acid // inferred from direct assay /// NM_001034013 // GO:0001101 // response to acid // inferred from mutant phenotype /// NM_001034013 // GO:0006810 // transport // inferred from electronic annotation /// NM_001034013 // GO:0006811 // ion transport // inferred from electronic annotation /// NM_001034013 // GO:0006812 // cation transport // inferred from…	NM_001034013 // GO:0005216 // ion channel activity // inferred from electronic annotation /// NM_001034013 // GO:0005261 // cation channel activity // inferred from direct assay /// NM_001034013 // GO:0005261 // cation channel activity // inferred from mutant phenotype /// NM_001034013 // GO:0005272 // sodium channel activity // inferred from electronic annotation /// NM_001034013 // GO:0015280 /…	NM_001034013 // GO:0005887 // integral to plasma membrane // inferred from direct assay /// NM_001034013 // GO:0016020 // membrane // inferred from electronic annotation /// NM_001034013 // GO:0016021 // integral to membrane // inferred from direct assay /// NM_001034013 // GO:0043005 // neuron projection // inferred from direct assay /// NM_001034013 // GO:0043025 // cell soma // inferred from d…
6944372	2.2803	down	-0.468128	0.721093	Cav1	caveolin, caveolae protein 1	BC038280	NM_007616	NM_007616 // GO:0000165 // MAPKKK cascade // inferred from mutant phenotype /// NM_007616 // GO:0000188 // inactivation of MAPK activity // inferred from mutant phenotype /// NM_007616 // GO:0001570 // vasculogenesis // inferred from mutant phenotype /// NM_007616 // GO:0001666 // response to hypoxia // inferred from mutant phenotype /// NM_007616 // GO:0001937 // negative regulation of endotheli…	NM_007616 // GO:0005515 // protein binding // inferred from physical interaction /// NM_007616 // GO:0016504 // protease activator activity // inferred from mutant phenotype /// ENSMUST00000007799 // GO:0005515 // protein binding // inferred from physical interaction /// ENSMUST00000007799 // GO:0016504 // protease activator activity // inferred from mutant phenotype /// ENSMUST00000115456 // GO:…	NM_007616 // GO:0000299 // integral to membrane of membrane fraction // inferred from direct assay /// NM_007616 // GO:0005794 // Golgi apparatus // inferred from electronic annotation /// NM_007616 // GO:0005886 // plasma membrane // inferred from direct assay /// NM_007616 // GO:0005887 // integral to plasma membrane // inferred from direct assay /// NM_007616 // GO:0005901 // caveola // inferr…
6777249	2.29929	down	-0.679573	0.521614	Kcnmb4	potassium large conductance calcium-activated channel, subfamily M, beta member 4	AF215892	NM_021452	NM_021452 // GO:0006810 // transport // inferred from electronic annotation /// NM_021452 // GO:0006811 // ion transport // inferred from electronic annotation /// NM_021452 // GO:0006813 // potassium ion transport // inferred from electronic annotation /// ENSMUST00000068233 // GO:0006810 // transport // inferred from electronic annotation /// ENSMUST00000068233 // GO:0006811 // ion transport //…	NM_021452 // GO:0005216 // ion channel activity // inferred from electronic annotation /// NM_021452 // GO:0005267 // potassium channel activity // inferred from sequence or structural similarity /// NM_021452 // GO:0015269 // calcium-activated potassium channel activity // inferred from genetic interaction /// ENSMUST00000068233 // GO:0005216 // ion channel activity // inferred from electronic a…	NM_021452 // GO:0005887 // integral to plasma membrane // inferred from sequence or structural similarity /// NM_021452 // GO:0008076 // voltage-gated potassium channel complex // inferred from genetic interaction /// NM_021452 // GO:0016020 // membrane // inferred from electronic annotation /// NM_021452 // GO:0016021 // integral to membrane // inferred from electronic annotation /// ENSMUST0000…
6904303	2.34301	down	-0.724391	0.503974	Trpc3	transient receptor potential cation channel, subfamily C, member 3	AF190645	NM_019510	NM_019510 // GO:0006810 // transport // inferred from electronic annotation /// NM_019510 // GO:0006811 // ion transport // inferred from electronic annotation /// NM_019510 // GO:0006816 // calcium ion transport // inferred from electronic annotation /// ENSMUST00000029271 // GO:0006810 // transport // inferred from electronic annotation /// ENSMUST00000029271 // GO:0006811 // ion transport // i…	NM_019510 // GO:0004872 // receptor activity // inferred from electronic annotation /// NM_019510 // GO:0005216 // ion channel activity // inferred from electronic annotation /// NM_019510 // GO:0005262 // calcium channel activity // inferred from electronic annotation /// NM_019510 // GO:0005509 // calcium ion binding // inferred from electronic annotation /// ENSMUST00000029271 // GO:0004872 //…	NM_019510 // GO:0016020 // membrane // inferred from electronic annotation /// NM_019510 // GO:0016021 // integral to membrane // inferred from reviewed computational analysis /// ENSMUST00000029271 // GO:0016020 // membrane // inferred from electronic annotation /// ENSMUST00000029271 // GO:0016021 // integral to membrane // inferred from reviewed computational analysis /// AF190645 // GO:001602…
6958061	2.36891	down	-0.813751	0.430471	Kcnj8	potassium inwardly-rectifying channel, subfamily J, member 8	BC003756	NM_008428	NM_008428 // GO:0006810 // transport // inferred from electronic annotation /// NM_008428 // GO:0006811 // ion transport // inferred from electronic annotation /// NM_008428 // GO:0006813 // potassium ion transport // inferred from electronic annotation /// NM_008428 // GO:0007507 // heart development // inferred from mutant phenotype /// NM_008428 // GO:0032496 // response to lipopolysaccharide …	NM_008428 // GO:0005216 // ion channel activity // inferred from electronic annotation /// NM_008428 // GO:0005242 // inward rectifier potassium channel activity // inferred from electronic annotation /// NM_008428 // GO:0005244 // voltage-gated ion channel activity // inferred from electronic annotation /// NM_008428 // GO:0005267 // potassium channel activity // inferred from electronic annotat…	NM_008428 // GO:0016020 // membrane // inferred from electronic annotation /// NM_008428 // GO:0016021 // integral to membrane // inferred from electronic annotation /// NM_008428 // GO:0030016 // myofibril // inferred from direct assay /// ENSMUST00000032374 // GO:0016020 // membrane // inferred from electronic annotation /// ENSMUST00000032374 // GO:0016021 // integral to membrane // inferred f…
6773417	2.39098	down	-0.573019	0.684583	AI317395|2010001E11Rik|BC021785	expressed sequence AI317395 | RIKEN cDNA 2010001E11 gene | cDNA sequence BC021785	BC018406	NM_144821	BC018406 // GO:0006508 // proteolysis // inferred from reviewed computational analysis /// BC018406 // GO:0006605 // protein targeting // inferred from reviewed computational analysis /// BC018406 // GO:0006810 // transport // inferred from electronic annotation /// BC018406 // GO:0006811 // ion transport // inferred from electronic annotation /// BC018406 // GO:0006814 // sodium ion transport //…	BC018406 // GO:0004190 // aspartic-type endopeptidase activity // inferred from reviewed computational analysis /// BC018406 // GO:0005351 // sugar:hydrogen symporter activity // inferred from electronic annotation /// BC018406 // GO:0015293 // symporter activity // inferred from electronic annotation /// BC018406 // GO:0031402 // sodium ion binding // inferred from electronic annotation /// NM_1…	BC018406 // GO:0016020 // membrane // inferred from electronic annotation /// BC018406 // GO:0016021 // integral to membrane // inferred from reviewed computational analysis /// NM_144821 // GO:0016020 // membrane // inferred from electronic annotation /// NM_144821 // GO:0016021 // integral to membrane // inferred from reviewed computational analysis /// ENSMUST00000045447 // GO:0016020 // membr…
6825638	2.44031	down	-0.763845	0.523221	Slc25a37	solute carrier family 25, member 37	AF361699	NM_026331	NM_026331 // GO:0006810 // transport // inferred from reviewed computational analysis /// NM_026331 // GO:0006811 // ion transport // inferred from electronic annotation /// NM_026331 // GO:0006826 // iron ion transport // inferred from electronic annotation /// NM_026331 // GO:0048250 // mitochondrial iron ion transport // inferred from mutant phenotype /// ENSMUST00000037064 // GO:0006810 // tr…	NM_026331 // GO:0005381 // iron ion transmembrane transporter activity // inferred from mutant phenotype /// NM_026331 // GO:0005488 // binding // inferred from reviewed computational analysis /// NM_026331 // GO:0005506 // iron ion binding // inferred from electronic annotation /// ENSMUST00000037064 // GO:0005381 // iron ion transmembrane transporter activity // inferred from mutant phenotype /…	NM_026331 // GO:0005739 // mitochondrion // inferred from electronic annotation /// NM_026331 // GO:0005743 // mitochondrial inner membrane // inferred from direct assay /// NM_026331 // GO:0016020 // membrane // inferred from reviewed computational analysis /// NM_026331 // GO:0016021 // integral to membrane // inferred from electronic annotation /// ENSMUST00000037064 // GO:0005739 // mitochond…
6778055	2.56491	down	-0.726803	0.632105	Cdk2	cyclin-dependent kinase 2	BC005654	NM_183417|NM_016756	NM_183417 // GO:0006468 // protein amino acid phosphorylation // inferred from direct assay /// NM_183417 // GO:0006813 // potassium ion transport // inferred from genetic interaction /// NM_183417 // GO:0007049 // cell cycle // inferred from direct assay /// NM_183417 // GO:0007067 // mitosis // inferred from electronic annotation /// NM_183417 // GO:0045941 // positive regulation of transcripti…	NM_183417 // GO:0000166 // nucleotide binding // inferred from electronic annotation /// NM_183417 // GO:0004672 // protein kinase activity // inferred from electronic annotation /// NM_183417 // GO:0004674 // protein serine/threonine kinase activity // inferred from electronic annotation /// NM_183417 // GO:0004693 // cyclin-dependent protein kinase activity // inferred from direct assay /// NM_…	NM_183417 // GO:0000307 // cyclin-dependent protein kinase holoenzyme complex // inferred from physical interaction /// NM_183417 // GO:0000781 // chromosome, telomeric region // inferred from direct assay /// NM_183417 // GO:0000793 // condensed chromosome // inferred from direct assay /// NM_183417 // GO:0000805 // X chromosome // inferred from direct assay /// NM_183417 // GO:0000806 // Y chro…
6758450	2.78427	down	-0.705388	0.771912	Slc39a10	solute carrier family 39 (zinc transporter), member 10	BC062918	NM_172653	NM_172653 // GO:0006810 // transport // inferred from electronic annotation /// NM_172653 // GO:0006811 // ion transport // inferred from electronic annotation /// NM_172653 // GO:0006829 // zinc ion transport // inferred from electronic annotation /// NM_172653 // GO:0030001 // metal ion transport // inferred from reviewed computational analysis /// ENSMUST00000027131 // GO:0006810 // transport …	NM_172653 // GO:0008270 // zinc ion binding // inferred from electronic annotation /// NM_172653 // GO:0046873 // metal ion transmembrane transporter activity // inferred from reviewed computational analysis /// ENSMUST00000027131 // GO:0008270 // zinc ion binding // inferred from electronic annotation /// ENSMUST00000027131 // GO:0046873 // metal ion transmembrane transporter activity // inferre…	NM_172653 // GO:0016020 // membrane // inferred from reviewed computational analysis /// NM_172653 // GO:0016021 // integral to membrane // inferred from reviewed computational analysis /// ENSMUST00000027131 // GO:0016020 // membrane // inferred from reviewed computational analysis /// ENSMUST00000027131 // GO:0016021 // integral to membrane // inferred from reviewed computational analysis /// B…
6792024	2.82437	down	-0.734897	0.763033	Cacng4	calcium channel, voltage-dependent, gamma subunit 4		NM_019431	NM_019431 // GO:0006810 // transport // inferred from electronic annotation /// NM_019431 // GO:0006811 // ion transport // inferred from electronic annotation /// NM_019431 // GO:0006816 // calcium ion transport // inferred from electronic annotation /// NM_019431 // GO:0019226 // transmission of nerve impulse // inferred from genetic interaction /// ENSMUST00000021066 // GO:0006810 // transport…	NM_019431 // GO:0005198 // structural molecule activity // inferred from electronic annotation /// NM_019431 // GO:0005216 // ion channel activity // inferred from electronic annotation /// NM_019431 // GO:0005244 // voltage-gated ion channel activity // inferred from electronic annotation /// NM_019431 // GO:0005245 // voltage-gated calcium channel activity // inferred from electronic annotation…	NM_019431 // GO:0005923 // tight junction // inferred from electronic annotation /// NM_019431 // GO:0016020 // membrane // inferred from electronic annotation /// NM_019431 // GO:0016021 // integral to membrane // inferred from electronic annotation /// ENSMUST00000021066 // GO:0005923 // tight junction // inferred from electronic annotation /// ENSMUST00000021066 // GO:0016020 // membrane // in…
6938947	2.83861	down	-0.800615	0.704567	Kctd8	potassium channel tetramerisation domain containing 8	AY615967	NM_175519	NM_175519 // GO:0006813 // potassium ion transport // inferred from electronic annotation /// ENSMUST00000054095 // GO:0006813 // potassium ion transport // inferred from electronic annotation /// AY615967 // GO:0006813 // potassium ion transport // inferred from electronic annotation /// ENSMUST00000087231 // GO:0006813 // potassium ion transport // inferred from electronic annotation	NM_175519 // GO:0005249 // voltage-gated potassium channel activity // inferred from electronic annotation /// NM_175519 // GO:0005515 // protein binding // inferred from electronic annotation /// ENSMUST00000054095 // GO:0005249 // voltage-gated potassium channel activity // inferred from electronic annotation /// ENSMUST00000054095 // GO:0005515 // protein binding // inferred from electronic an…	NM_175519 // GO:0008076 // voltage-gated potassium channel complex // inferred from electronic annotation /// NM_175519 // GO:0016020 // membrane // inferred from electronic annotation /// ENSMUST00000054095 // GO:0008076 // voltage-gated potassium channel complex // inferred from electronic annotation /// ENSMUST00000054095 // GO:0016020 // membrane // inferred from electronic annotation /// AY6…
6765129	2.88209	down	-0.682459	0.844659	Kcnk2	potassium channel, subfamily K, member 2	U73488	NM_010607	NM_010607 // GO:0006810 // transport // inferred from electronic annotation /// NM_010607 // GO:0006811 // ion transport // inferred from electronic annotation /// NM_010607 // GO:0006813 // potassium ion transport // inferred from direct assay /// NM_010607 // GO:0006813 // potassium ion transport // inferred from electronic annotation /// NM_010607 // GO:0007186 // G-protein coupled receptor pr…	NM_010607 // GO:0005216 // ion channel activity // inferred from electronic annotation /// NM_010607 // GO:0005244 // voltage-gated ion channel activity // inferred from electronic annotation /// NM_010607 // GO:0005249 // voltage-gated potassium channel activity // inferred from direct assay /// NM_010607 // GO:0005267 // potassium channel activity // inferred from electronic annotation /// NM_0…	NM_010607 // GO:0005887 // integral to plasma membrane // inferred from electronic annotation /// NM_010607 // GO:0008076 // voltage-gated potassium channel complex // inferred from direct assay /// NM_010607 // GO:0016020 // membrane // inferred from electronic annotation /// NM_010607 // GO:0016021 // integral to membrane // inferred from reviewed computational analysis /// ENSMUST00000110920 /…
7010835	2.90435	down	-0.704485	0.833733	Gria3	glutamate receptor, ionotropic, AMPA3 (alpha 3)	BC086678	NM_016886	NM_016886 // GO:0006810 // transport // inferred from electronic annotation /// NM_016886 // GO:0006811 // ion transport // inferred from electronic annotation /// ENSMUST00000076349 // GO:0006810 // transport // inferred from electronic annotation /// ENSMUST00000076349 // GO:0006811 // ion transport // inferred from electronic annotation /// BC086678 // GO:0006810 // transport // inferred from …	NM_016886 // GO:0004872 // receptor activity // inferred from electronic annotation /// NM_016886 // GO:0004970 // ionotropic glutamate receptor activity // inferred from electronic annotation /// NM_016886 // GO:0005216 // ion channel activity // inferred from electronic annotation /// NM_016886 // GO:0005234 // extracellular-glutamate-gated ion channel activity // inferred from electronic annot…	NM_016886 // GO:0005624 // membrane fraction // inferred from direct assay /// NM_016886 // GO:0016020 // membrane // inferred from electronic annotation /// NM_016886 // GO:0016021 // integral to membrane // inferred from electronic annotation /// NM_016886 // GO:0030054 // cell junction // inferred from electronic annotation /// NM_016886 // GO:0045202 // synapse // inferred from electronic ann…
6995799	2.93983	down	-0.821722	0.734011	Chrna3	cholinergic receptor, nicotinic, alpha polypeptide 3	AF459029	NM_145129	NM_145129 // GO:0006810 // transport // inferred from reviewed computational analysis /// NM_145129 // GO:0006811 // ion transport // inferred from reviewed computational analysis /// NM_145129 // GO:0006937 // regulation of muscle contraction // inferred from mutant phenotype /// NM_145129 // GO:0006940 // regulation of smooth muscle contraction // inferred from mutant phenotype /// NM_145129 //…	NM_145129 // GO:0004872 // receptor activity // inferred from reviewed computational analysis /// NM_145129 // GO:0004889 // nicotinic acetylcholine-activated cation-selective channel activity // inferred from mutant phenotype /// NM_145129 // GO:0004889 // nicotinic acetylcholine-activated cation-selective channel activity // inferred from reviewed computational analysis /// NM_145129 // GO:0005…	NM_145129 // GO:0005892 // nicotinic acetylcholine-gated receptor-channel complex // inferred from physical interaction /// NM_145129 // GO:0016020 // membrane // inferred from reviewed computational analysis /// NM_145129 // GO:0016021 // integral to membrane // inferred from reviewed computational analysis /// NM_145129 // GO:0030054 // cell junction // inferred from electronic annotation /// N…
6988722	3.25858	down	-0.887957	0.816285	Fxyd6	FXYD domain-containing ion transport regulator 6	BC051127	NM_022004	NM_022004 // GO:0006810 // transport // inferred from electronic annotation /// NM_022004 // GO:0006811 // ion transport // inferred from electronic annotation /// ENSMUST00000085939 // GO:0006810 // transport // inferred from electronic annotation /// ENSMUST00000085939 // GO:0006811 // ion transport // inferred from electronic annotation /// BC051127 // GO:0006810 // transport // inferred from …	NM_022004 // GO:0005216 // ion channel activity // inferred from electronic annotation /// ENSMUST00000085939 // GO:0005216 // ion channel activity // inferred from electronic annotation /// BC051127 // GO:0005216 // ion channel activity // inferred from electronic annotation	NM_022004 // GO:0005615 // extracellular space // inferred from reviewed computational analysis /// NM_022004 // GO:0016020 // membrane // inferred from electronic annotation /// NM_022004 // GO:0016021 // integral to membrane // inferred from reviewed computational analysis /// ENSMUST00000085939 // GO:0005615 // extracellular space // inferred from reviewed computational analysis /// ENSMUST000…
6901634	3.31609	down	-0.463808	1.26567	Slc39a8	solute carrier family 39 (metal ion transporter), member 8	BC006731	NM_026228	NM_026228 // GO:0006810 // transport // inferred from electronic annotation /// NM_026228 // GO:0006811 // ion transport // inferred from electronic annotation /// NM_026228 // GO:0006829 // zinc ion transport // inferred from electronic annotation /// NM_026228 // GO:0030001 // metal ion transport // inferred from reviewed computational analysis /// ENSMUST00000029810 // GO:0006810 // transport …	NM_026228 // GO:0008270 // zinc ion binding // inferred from electronic annotation /// NM_026228 // GO:0046873 // metal ion transmembrane transporter activity // inferred from reviewed computational analysis /// ENSMUST00000029810 // GO:0008270 // zinc ion binding // inferred from electronic annotation /// ENSMUST00000029810 // GO:0046873 // metal ion transmembrane transporter activity // inferre…	NM_026228 // GO:0005615 // extracellular space // inferred from reviewed computational analysis /// NM_026228 // GO:0016020 // membrane // inferred from reviewed computational analysis /// NM_026228 // GO:0016021 // integral to membrane // inferred from reviewed computational analysis /// ENSMUST00000029810 // GO:0005615 // extracellular space // inferred from reviewed computational analysis /// …
7017520	3.39388	down	-0.919189	0.843745	Gabra3|LOC434166	gamma-aminobutyric acid (GABA-A) receptor, subunit alpha 3 | similar to hypothetical protein MGC37588	M86568|BC080727	NM_008067	NM_008067 // GO:0006810 // transport // inferred from electronic annotation /// NM_008067 // GO:0006811 // ion transport // inferred from electronic annotation /// NM_008067 // GO:0006821 // chloride transport // inferred from electronic annotation /// NM_008067 // GO:0007214 // gamma-aminobutyric acid signaling pathway // inferred from electronic annotation /// ENSMUST00000055966 // GO:0006810 /…	NM_008067 // GO:0004872 // receptor activity // inferred from electronic annotation /// NM_008067 // GO:0004890 // GABA-A receptor activity // inferred from electronic annotation /// NM_008067 // GO:0005216 // ion channel activity // inferred from electronic annotation /// NM_008067 // GO:0005230 // extracellular ligand-gated ion channel activity // inferred from electronic annotation /// NM_0080…	NM_008067 // GO:0005887 // integral to plasma membrane // inferred from electronic annotation /// NM_008067 // GO:0016020 // membrane // inferred from electronic annotation /// NM_008067 // GO:0016021 // integral to membrane // inferred from reviewed computational analysis /// NM_008067 // GO:0030054 // cell junction // inferred from electronic annotation /// NM_008067 // GO:0045202 // synapse //…
6942737	3.59207	down	-0.866319	0.978497	Ttyh3	tweety homolog 3 (Drosophila)	BC062917	NM_175274	NM_175274 // GO:0006810 // transport // inferred from electronic annotation /// NM_175274 // GO:0006811 // ion transport // inferred from electronic annotation /// ENSMUST00000042661 // GO:0006810 // transport // inferred from electronic annotation /// ENSMUST00000042661 // GO:0006811 // ion transport // inferred from electronic annotation /// BC062917 // GO:0006810 // transport // inferred from …	NM_175274 // GO:0005216 // ion channel activity // inferred from electronic annotation /// NM_175274 // GO:0005254 // chloride channel activity // not recorded /// NM_175274 // GO:0005509 // calcium ion binding // inferred from electronic annotation /// NM_175274 // GO:0031404 // chloride ion binding // inferred from electronic annotation /// ENSMUST00000042661 // GO:0005216 // ion channel activi…	NM_175274 // GO:0016020 // membrane // inferred from electronic annotation /// NM_175274 // GO:0016021 // integral to membrane // not recorded /// ENSMUST00000042661 // GO:0016020 // membrane // inferred from electronic annotation /// ENSMUST00000042661 // GO:0016021 // integral to membrane // not recorded /// BC062917 // GO:0016020 // membrane // inferred from electronic annotation /// BC062917 …
6912018	3.71701	down	-1.02366	0.870486	Cngb3	cyclic nucleotide gated channel beta 3	AJ243572	NM_013927	NM_013927 // GO:0006810 // transport // inferred from electronic annotation /// NM_013927 // GO:0006811 // ion transport // inferred from reviewed computational analysis /// NM_013927 // GO:0006813 // potassium ion transport // inferred from reviewed computational analysis /// NM_013927 // GO:0007601 // visual perception // inferred from electronic annotation /// NM_013927 // GO:0009187 // cyclic…	NM_013927 // GO:0000166 // nucleotide binding // inferred from electronic annotation /// NM_013927 // GO:0005216 // ion channel activity // inferred from reviewed computational analysis /// NM_013927 // GO:0005223 // intracellular cGMP activated cation channel activity // inferred from physical interaction /// NM_013927 // GO:0005267 // potassium channel activity // inferred from reviewed computa…	NM_013927 // GO:0001750 // photoreceptor outer segment // inferred from direct assay /// NM_013927 // GO:0005886 // plasma membrane // inferred by curator /// NM_013927 // GO:0016020 // membrane // inferred from reviewed computational analysis /// NM_013927 // GO:0016021 // integral to membrane // inferred from reviewed computational analysis /// ENSMUST00000102999 // GO:0001750 // photoreceptor …
6938999	3.84317	down	-1.01368	0.928619	Gabrg1|EG209380	gamma-aminobutyric acid (GABA-A) receptor, subunit gamma 1 | predicted gene, EG209380	BC099939	NM_010252|NR_003967	NM_010252 // GO:0006810 // transport // inferred from electronic annotation /// NM_010252 // GO:0006811 // ion transport // inferred from electronic annotation /// NM_010252 // GO:0006821 // chloride transport // inferred from electronic annotation /// NM_010252 // GO:0007214 // gamma-aminobutyric acid signaling pathway // inferred from electronic annotation /// NM_010252 // GO:0007268 // synapti…	NM_010252 // GO:0004872 // receptor activity // inferred from electronic annotation /// NM_010252 // GO:0004890 // GABA-A receptor activity // inferred from electronic annotation /// NM_010252 // GO:0005216 // ion channel activity // inferred from electronic annotation /// NM_010252 // GO:0005230 // extracellular ligand-gated ion channel activity // inferred from electronic annotation /// NM_0102…	NM_010252 // GO:0005887 // integral to plasma membrane // inferred from electronic annotation /// NM_010252 // GO:0016020 // membrane // inferred from electronic annotation /// NM_010252 // GO:0016021 // integral to membrane // inferred from electronic annotation /// NM_010252 // GO:0030054 // cell junction // inferred from electronic annotation /// NM_010252 // GO:0045202 // synapse // inferred …
6932240	4.12324	down	-1.18401	0.859763	Slc4a4	solute carrier family 4 (anion exchanger), member 4	AF141934	NM_018760	NM_018760 // GO:0006810 // transport // inferred from electronic annotation /// NM_018760 // GO:0006811 // ion transport // inferred from electronic annotation /// NM_018760 // GO:0006814 // sodium ion transport // inferred from direct assay /// NM_018760 // GO:0006820 // anion transport // inferred from electronic annotation /// NM_018760 // GO:0006885 // regulation of pH // traceable author sta…	NM_018760 // GO:0005452 // inorganic anion exchanger activity // inferred from electronic annotation /// NM_018760 // GO:0008509 // anion transmembrane transporter activity // inferred from electronic annotation /// NM_018760 // GO:0008510 // sodium:bicarbonate symporter activity // inferred from sequence or structural similarity /// NM_018760 // GO:0015293 // symporter activity // inferred from …	NM_018760 // GO:0005887 // integral to plasma membrane // traceable author statement /// NM_018760 // GO:0016020 // membrane // inferred from electronic annotation /// NM_018760 // GO:0016021 // integral to membrane // inferred from reviewed computational analysis /// ENSMUST00000113218 // GO:0005887 // integral to plasma membrane // traceable author statement /// ENSMUST00000113218 // GO:0016020…
6838287	4.17216	down	-0.939567	1.12123	Slc38a4	solute carrier family 38, member 4	AY027919	NM_027052	NM_027052 // GO:0006810 // transport // inferred from electronic annotation /// NM_027052 // GO:0006811 // ion transport // inferred from electronic annotation /// NM_027052 // GO:0006814 // sodium ion transport // inferred from electronic annotation /// NM_027052 // GO:0006865 // amino acid transport // inferred from reviewed computational analysis /// ENSMUST00000023101 // GO:0006810 // transpo…	NM_027052 // GO:0005275 // amine transmembrane transporter activity // inferred from reviewed computational analysis /// NM_027052 // GO:0015293 // symporter activity // inferred from electronic annotation /// NM_027052 // GO:0031402 // sodium ion binding // inferred from electronic annotation /// ENSMUST00000023101 // GO:0005275 // amine transmembrane transporter activity // inferred from review…	NM_027052 // GO:0016020 // membrane // inferred from reviewed computational analysis /// NM_027052 // GO:0016021 // integral to membrane // inferred from electronic annotation /// ENSMUST00000023101 // GO:0016020 // membrane // inferred from reviewed computational analysis /// ENSMUST00000023101 // GO:0016021 // integral to membrane // inferred from electronic annotation /// AY027919 // GO:001602…
6787197	5.3446	down	-1.2041	1.21399	Kcnip1	Kv channel-interacting protein 1	AY171234	NM_027398	NM_027398 // GO:0006810 // transport // inferred from electronic annotation /// NM_027398 // GO:0006811 // ion transport // inferred from electronic annotation /// NM_027398 // GO:0006813 // potassium ion transport // inferred from electronic annotation /// ENSMUST00000109340 // GO:0006810 // transport // inferred from electronic annotation /// ENSMUST00000109340 // GO:0006811 // ion transport //…	NM_027398 // GO:0005216 // ion channel activity // inferred from electronic annotation /// NM_027398 // GO:0005244 // voltage-gated ion channel activity // inferred from electronic annotation /// NM_027398 // GO:0005267 // potassium channel activity // inferred from electronic annotation /// NM_027398 // GO:0005509 // calcium ion binding // inferred from reviewed computational analysis /// NM_027…	NM_027398 // GO:0016020 // membrane // inferred from electronic annotation /// ENSMUST00000109340 // GO:0016020 // membrane // inferred from electronic annotation /// AY171234 // GO:0016020 // membrane // inferred from electronic annotation /// ENSMUST00000101368 // GO:0016020 // membrane // inferred from electronic annotation /// ENSMUST00000065970 // GO:0016020 // membrane // inferred from elec…
6791561	5.5329	down	-1.14387	1.32417	Slc4a1	solute carrier family 4 (anion exchanger), member 1	BC053429	NM_011403	NM_011403 // GO:0006810 // transport // inferred from electronic annotation /// NM_011403 // GO:0006811 // ion transport // inferred from electronic annotation /// NM_011403 // GO:0006820 // anion transport // inferred from electronic annotation /// ENSMUST00000006749 // GO:0006810 // transport // inferred from electronic annotation /// ENSMUST00000006749 // GO:0006811 // ion transport // inferre…	NM_011403 // GO:0005452 // inorganic anion exchanger activity // inferred from electronic annotation /// NM_011403 // GO:0005515 // protein binding // inferred from physical interaction /// NM_011403 // GO:0008509 // anion transmembrane transporter activity // inferred from electronic annotation /// NM_011403 // GO:0015380 // anion exchanger activity // inferred from electronic annotation /// NM_…	NM_011403 // GO:0005887 // integral to plasma membrane // inferred from electronic annotation /// NM_011403 // GO:0016020 // membrane // inferred from electronic annotation /// NM_011403 // GO:0016021 // integral to membrane // inferred from reviewed computational analysis /// ENSMUST00000006749 // GO:0005887 // integral to plasma membrane // inferred from electronic annotation /// ENSMUST0000000…
6772594	6.5139	down	-1.36132	1.3422	Myb	myeloblastosis oncogene	M12848	NM_010848	NM_010848 // GO:0000082 // G1/S transition of mitotic cell cycle // inferred from mutant phenotype /// NM_010848 // GO:0001701 // in utero embryonic development // inferred from mutant phenotype /// NM_010848 // GO:0006350 // transcription // inferred from electronic annotation /// NM_010848 // GO:0006355 // regulation of transcription, DNA-dependent // inferred from direct assay /// NM_010848 //…	NM_010848 // GO:0003677 // DNA binding // inferred from direct assay /// NM_010848 // GO:0003700 // transcription factor activity // inferred from direct assay /// NM_010848 // GO:0003700 // transcription factor activity // inferred from mutant phenotype /// NM_010848 // GO:0005515 // protein binding // inferred from physical interaction /// NM_010848 // GO:0030528 // transcription regulator acti…	NM_010848 // GO:0005634 // nucleus // inferred from direct assay /// ENSMUST00000020158 // GO:0005634 // nucleus // inferred from direct assay /// M12848 // GO:0005634 // nucleus // inferred from direct assay /// ENSMUST00000020156 // GO:0005634 // nucleus // inferred from direct assay
6972342	6.94064	down	-1.38955	1.40552	Trpm5	transient receptor potential cation channel, subfamily M, member 5	AB039952	NM_020277	NM_020277 // GO:0006810 // transport // inferred from electronic annotation /// NM_020277 // GO:0006811 // ion transport // inferred from electronic annotation /// NM_020277 // GO:0008150 // biological_process // no biological data available /// ENSMUST00000009390 // GO:0006810 // transport // inferred from electronic annotation /// ENSMUST00000009390 // GO:0006811 // ion transport // inferred fr…	NM_020277 // GO:0004872 // receptor activity // inferred from electronic annotation /// NM_020277 // GO:0005216 // ion channel activity // inferred from electronic annotation /// NM_020277 // GO:0005244 // voltage-gated ion channel activity // inferred from electronic annotation /// NM_020277 // GO:0005509 // calcium ion binding // inferred from electronic annotation /// ENSMUST00000009390 // GO:…	NM_020277 // GO:0016020 // membrane // inferred from electronic annotation /// NM_020277 // GO:0016021 // integral to membrane // inferred from sequence or structural similarity /// ENSMUST00000009390 // GO:0016020 // membrane // inferred from electronic annotation /// ENSMUST00000009390 // GO:0016021 // integral to membrane // inferred from sequence or structural similarity /// AB039952 // GO:00…
6758435	9.55572	down	-1.56851	1.68785	Slc40a1	solute carrier family 40 (iron-regulated transporter), member 1	AF231120	NM_016917	NM_016917 // GO:0006810 // transport // inferred from reviewed computational analysis /// NM_016917 // GO:0006811 // ion transport // inferred from electronic annotation /// NM_016917 // GO:0006826 // iron ion transport // inferred from direct assay /// ENSMUST00000027137 // GO:0006810 // transport // inferred from reviewed computational analysis /// ENSMUST00000027137 // GO:0006811 // ion transp…	NM_016917 // GO:0005381 // iron ion transmembrane transporter activity // inferred from direct assay /// NM_016917 // GO:0005488 // binding // inferred from reviewed computational analysis /// NM_016917 // GO:0005506 // iron ion binding // inferred from electronic annotation /// ENSMUST00000027137 // GO:0005381 // iron ion transmembrane transporter activity // inferred from direct assay /// ENSMU…	NM_016917 // GO:0005743 // mitochondrial inner membrane // inferred from reviewed computational analysis /// NM_016917 // GO:0008021 // synaptic vesicle // inferred from direct assay /// NM_016917 // GO:0016020 // membrane // inferred from electronic annotation /// NM_016917 // GO:0016021 // integral to membrane // inferred from reviewed computational analysis /// ENSMUST00000027137 // GO:0005743…
6838469	16.0068	down	-1.83313	2.16748	Racgap1	Rac GTPase-activating protein 1	AB030252	NM_012025	NM_012025 // GO:0006810 // transport // inferred from electronic annotation /// NM_012025 // GO:0006811 // ion transport // inferred from electronic annotation /// NM_012025 // GO:0007049 // cell cycle // inferred from electronic annotation /// NM_012025 // GO:0007165 // signal transduction // inferred from electronic annotation /// NM_012025 // GO:0007242 // intracellular signaling cascade // in…	NM_012025 // GO:0005096 // GTPase activator activity // inferred from electronic annotation /// NM_012025 // GO:0005506 // iron ion binding // inferred from reviewed computational analysis /// NM_012025 // GO:0008270 // zinc ion binding // inferred from electronic annotation /// NM_012025 // GO:0009055 // electron carrier activity // inferred from reviewed computational analysis /// NM_012025 // …	NM_012025 // GO:0005622 // intracellular // inferred from electronic annotation /// NM_012025 // GO:0005634 // nucleus // inferred from electronic annotation /// NM_012025 // GO:0005737 // cytoplasm // inferred from electronic annotation /// ENSMUST00000023756 // GO:0005622 // intracellular // inferred from electronic annotation /// ENSMUST00000023756 // GO:0005634 // nucleus // inferred from ele…
