# Supplementary material for: Molecular Characterisation of Transport Mechanisms at the Developing Mouse Blood–CSF Interface: A Transcriptome Approach
Source: PLoS One. 2012 Mar 21;7(3):e33554. doi: 10.1371/journal.pone.0033554 (PMC3310074; doi:10.1371/journal.pone.0033554)
Supplement: Table S6 — Transporter activity specific genes. A dataset containing probe sets from the GeneChip Mouse Exon 1.0 ST Array, with raw (normalised) data for E15 and adult mouse, fold change between embryo and adult (with a fold change cut-off of 2) and Gene Ontology classifications. (XLSX) [file pone.0033554.s006.xlsx]

## Sheet: TRANSPORTER ACTIVITY
Transcript	Fold change	Regulation	[Adult]	[E15]	genesymbol	genedescription	genbank	refseq	Gene Ontology
Cluster ID.	([Adult] vs [E15])	([Adult] vs [E15])	(normalized)	(normalized)					Biological Process	Molecular Function	Cellular Component
6983235	13.5634	up	1.93369	-1.82796	Slc5a5	solute carrier family 5 (sodium iodide symporter), member 5	AF235001	NM_053248	NM_053248 // GO:0006810 // transport // inferred from reviewed computational analysis /// NM_053248 // GO:0006811 // ion transport // inferred from electronic annotation /// NM_053248 // GO:0006814 // sodium ion transport // inferred from reviewed computational analysis /// ENSMUST00000000809 // GO:0006810 // transport // inferred from reviewed computational analysis /// ENSMUST00000000809 // GO:…	NM_053248 // GO:0005215 // transporter activity // inferred from reviewed computational analysis /// NM_053248 // GO:0008507 // sodium:iodide symporter activity // inferred from direct assay /// NM_053248 // GO:0015293 // symporter activity // inferred from direct assay /// NM_053248 // GO:0031402 // sodium ion binding // inferred from electronic annotation /// ENSMUST00000000809 // GO:0005215 //…	NM_053248 // GO:0016020 // membrane // inferred from reviewed computational analysis /// NM_053248 // GO:0016021 // integral to membrane // inferred from reviewed computational analysis /// ENSMUST00000000809 // GO:0016020 // membrane // inferred from reviewed computational analysis /// ENSMUST00000000809 // GO:0016021 // integral to membrane // inferred from reviewed computational analysis /// A…
6900982	9.72439	up	1.71825	-1.56336	Abca4	ATP-binding cassette, sub-family A (ABC1), member 4	AF000149	NM_007378	NM_007378 // GO:0006649 // phospholipid transfer to membrane // inferred from mutant phenotype /// NM_007378 // GO:0006810 // transport // inferred from electronic annotation /// NM_007378 // GO:0007601 // visual perception // inferred from mutant phenotype /// NM_007378 // GO:0045494 // photoreceptor cell maintenance // inferred from mutant phenotype /// NM_007378 // GO:0050896 // response to st…	NM_007378 // GO:0000166 // nucleotide binding // inferred from electronic annotation /// NM_007378 // GO:0004012 // phospholipid-translocating ATPase activity // inferred from mutant phenotype /// NM_007378 // GO:0005524 // ATP binding // inferred from electronic annotation /// NM_007378 // GO:0005548 // phospholipid transporter activity // inferred from mutant phenotype /// NM_007378 // GO:00168…	NM_007378 // GO:0005887 // integral to plasma membrane // traceable author statement /// NM_007378 // GO:0016020 // membrane // inferred from electronic annotation /// NM_007378 // GO:0016021 // integral to membrane // inferred from electronic annotation /// ENSMUST00000013995 // GO:0005887 // integral to plasma membrane // traceable author statement /// ENSMUST00000013995 // GO:0016020 // membra…
6836839	9.59388	up	1.66241	-1.5997	Slc39a4	solute carrier family 39 (zinc transporter), member 4	BC023498	NM_028064	NM_028064 // GO:0006810 // transport // inferred from electronic annotation /// NM_028064 // GO:0006811 // ion transport // inferred from electronic annotation /// NM_028064 // GO:0006829 // zinc ion transport // inferred from direct assay /// NM_028064 // GO:0006882 // cellular zinc ion homeostasis // inferred from direct assay /// NM_028064 // GO:0030001 // metal ion transport // inferred from …	NM_028064 // GO:0005385 // zinc ion transmembrane transporter activity // inferred from direct assay /// NM_028064 // GO:0008270 // zinc ion binding // inferred from electronic annotation /// NM_028064 // GO:0046873 // metal ion transmembrane transporter activity // inferred from electronic annotation /// ENSMUST00000073428 // GO:0005385 // zinc ion transmembrane transporter activity // inferred …	NM_028064 // GO:0005768 // endosome // inferred from direct assay /// NM_028064 // GO:0005886 // plasma membrane // inferred from direct assay /// NM_028064 // GO:0016020 // membrane // inferred from electronic annotation /// NM_028064 // GO:0016021 // integral to membrane // inferred from electronic annotation /// NM_028064 // GO:0016023 // cytoplasmic membrane-bounded vesicle // inferred from d…
6775559	8.53263	up	1.60069	-1.4923	Slc41a2	solute carrier family 41, member 2		NM_177388	NM_177388 // GO:0006810 // transport // inferred from electronic annotation /// NM_177388 // GO:0006811 // ion transport // inferred from electronic annotation /// NM_177388 // GO:0006812 // cation transport // inferred from reviewed computational analysis /// ENSMUST00000039956 // GO:0006810 // transport // inferred from electronic annotation /// ENSMUST00000039956 // GO:0006811 // ion transport…	NM_177388 // GO:0000287 // magnesium ion binding // inferred from electronic annotation /// NM_177388 // GO:0008324 // cation transmembrane transporter activity // inferred from reviewed computational analysis /// ENSMUST00000039956 // GO:0000287 // magnesium ion binding // inferred from electronic annotation /// ENSMUST00000039956 // GO:0008324 // cation transmembrane transporter activity // inf…	NM_177388 // GO:0016020 // membrane // inferred from electronic annotation /// NM_177388 // GO:0016021 // integral to membrane // inferred from reviewed computational analysis /// ENSMUST00000039956 // GO:0016020 // membrane // inferred from electronic annotation /// ENSMUST00000039956 // GO:0016021 // integral to membrane // inferred from reviewed computational analysis
6797476	7.79153	up	1.47425	-1.48766	Slc24a4	solute carrier family 24 (sodium/potassium/calcium exchanger), member 4	AY156046	NM_172152	NM_172152 // GO:0006810 // transport // inferred from electronic annotation /// NM_172152 // GO:0006811 // ion transport // inferred from electronic annotation /// NM_172152 // GO:0006813 // potassium ion transport // inferred from electronic annotation /// NM_172152 // GO:0006814 // sodium ion transport // inferred from electronic annotation /// NM_172152 // GO:0006816 // calcium ion transport /…	NM_172152 // GO:0005432 // calcium:sodium antiporter activity // inferred from sequence or structural similarity /// NM_172152 // GO:0005432 // calcium:sodium antiporter activity // inferred from reviewed computational analysis /// NM_172152 // GO:0005509 // calcium ion binding // inferred from electronic annotation /// NM_172152 // GO:0008273 // calcium, potassium:sodium antiporter activity // i…	NM_172152 // GO:0005887 // integral to plasma membrane // inferred by curator /// NM_172152 // GO:0016020 // membrane // inferred from reviewed computational analysis /// NM_172152 // GO:0016021 // integral to membrane // inferred from reviewed computational analysis /// ENSMUST00000079020 // GO:0005887 // integral to plasma membrane // inferred by curator /// ENSMUST00000079020 // GO:0016020 // …
6764138	7.66896	up	1.15821	-1.78082	Atp1a2	ATPase, Na+/K+ transporting, alpha 2 polypeptide	BC036127	NM_178405	NM_178405 // GO:0001504 // neurotransmitter uptake // inferred from mutant phenotype /// NM_178405 // GO:0002026 // regulation of the force of heart contraction // inferred from mutant phenotype /// NM_178405 // GO:0002087 // neurological control of breathing // inferred from mutant phenotype /// NM_178405 // GO:0006810 // transport // inferred from electronic annotation /// NM_178405 // GO:00068…	NM_178405 // GO:0000166 // nucleotide binding // inferred from electronic annotation /// NM_178405 // GO:0000287 // magnesium ion binding // inferred from electronic annotation /// NM_178405 // GO:0003824 // catalytic activity // inferred from electronic annotation /// NM_178405 // GO:0005391 // sodium:potassium-exchanging ATPase activity // inferred from electronic annotation /// NM_178405 // GO…	NM_178405 // GO:0005792 // microsome // inferred from direct assay /// NM_178405 // GO:0016020 // membrane // inferred from electronic annotation /// NM_178405 // GO:0016021 // integral to membrane // inferred from electronic annotation /// NM_178405 // GO:0042383 // sarcolemma // inferred from direct assay /// ENSMUST00000085913 // GO:0005792 // microsome // inferred from direct assay /// ENSMUS…
6813585	6.91418	up	1.46281	-1.32675	Slc28a3	solute carrier family 28 (sodium-coupled nucleoside transporter), member 3	BC013783	NM_022317	NM_022317 // GO:0006605 // protein targeting // inferred from reviewed computational analysis /// NM_022317 // GO:0006810 // transport // inferred from reviewed computational analysis /// NM_022317 // GO:0015860 // purine nucleoside transport // inferred from direct assay /// NM_022317 // GO:0015864 // pyrimidine nucleoside transport // inferred from direct assay /// ENSMUST00000022036 // GO:0006…	NM_022317 // GO:0001882 // nucleoside binding // inferred from electronic annotation /// NM_022317 // GO:0005415 // nucleoside:sodium symporter activity // inferred from reviewed computational analysis /// NM_022317 // GO:0015389 // pyrimidine- and adenine-specific:sodium symporter activity // inferred from direct assay /// NM_022317 // GO:0015390 // purine-specific nucleoside:sodium symporter ac…	NM_022317 // GO:0005887 // integral to plasma membrane // inferred from sequence or structural similarity /// NM_022317 // GO:0016020 // membrane // inferred from reviewed computational analysis /// NM_022317 // GO:0016021 // integral to membrane // inferred from electronic annotation /// ENSMUST00000022036 // GO:0005887 // integral to plasma membrane // inferred from sequence or structural simil…
6880842	6.04608	up	1.55635	-1.03965	Slc24a5	solute carrier family 24, member 5	AB085629	NM_175034	NM_175034 // GO:0006810 // transport // inferred from electronic annotation /// NM_175034 // GO:0006811 // ion transport // inferred from electronic annotation /// NM_175034 // GO:0006813 // potassium ion transport // inferred from electronic annotation /// NM_175034 // GO:0006814 // sodium ion transport // inferred from electronic annotation /// NM_175034 // GO:0006816 // calcium ion transport /…	NM_175034 // GO:0005509 // calcium ion binding // inferred from electronic annotation /// NM_175034 // GO:0015293 // symporter activity // inferred from electronic annotation /// NM_175034 // GO:0015297 // antiporter activity // inferred from electronic annotation /// NM_175034 // GO:0030955 // potassium ion binding // inferred from electronic annotation /// NM_175034 // GO:0031402 // sodium ion …	NM_175034 // GO:0016020 // membrane // inferred from electronic annotation /// NM_175034 // GO:0016021 // integral to membrane // inferred from electronic annotation /// ENSMUST00000070353 // GO:0016020 // membrane // inferred from electronic annotation /// ENSMUST00000070353 // GO:0016021 // integral to membrane // inferred from electronic annotation /// AB085629 // GO:0016020 // membrane // inf…
7015941	5.74989	up	1.38473	-1.1388	Slc9a7	solute carrier family 9 (sodium/hydrogen exchanger), member 7	BC058750	NM_177353	NM_177353 // GO:0006810 // transport // inferred from electronic annotation /// NM_177353 // GO:0006811 // ion transport // inferred from electronic annotation /// NM_177353 // GO:0006813 // potassium ion transport // inferred from electronic annotation /// NM_177353 // GO:0006814 // sodium ion transport // inferred from electronic annotation /// NM_177353 // GO:0006885 // regulation of pH // inf…	NM_177353 // GO:0015297 // antiporter activity // inferred from electronic annotation /// NM_177353 // GO:0015299 // solute:hydrogen antiporter activity // inferred from reviewed computational analysis /// NM_177353 // GO:0015385 // sodium:hydrogen antiporter activity // inferred from electronic annotation /// NM_177353 // GO:0030955 // potassium ion binding // inferred from electronic annotation…	NM_177353 // GO:0005794 // Golgi apparatus // inferred from electronic annotation /// NM_177353 // GO:0016020 // membrane // inferred from reviewed computational analysis /// NM_177353 // GO:0016021 // integral to membrane // inferred from electronic annotation /// ENSMUST00000072451 // GO:0005794 // Golgi apparatus // inferred from electronic annotation /// ENSMUST00000072451 // GO:0016020 // me…
6813327	5.63189	up	1.26907	-1.22455	Cltb	clathrin, light polypeptide (Lcb)	BC070404	NM_028870	NM_028870 // GO:0006461 // protein complex assembly // inferred from electronic annotation /// NM_028870 // GO:0006886 // intracellular protein transport // inferred from electronic annotation /// NM_028870 // GO:0008150 // biological_process // no biological data available /// NM_028870 // GO:0016192 // vesicle-mediated transport // inferred from electronic annotation /// ENSMUST00000091609 // G…	NM_028870 // GO:0005198 // structural molecule activity // inferred from electronic annotation /// NM_028870 // GO:0005509 // calcium ion binding // inferred from reviewed computational analysis /// NM_028870 // GO:0005515 // protein binding // inferred from electronic annotation /// NM_028870 // GO:0008565 // protein transporter activity // inferred from electronic annotation /// ENSMUST00000091…	NM_028870 // GO:0005905 // coated pit // inferred from reviewed computational analysis /// NM_028870 // GO:0016020 // membrane // inferred from electronic annotation /// NM_028870 // GO:0030130 // clathrin coat of trans-Golgi network vesicle // inferred from electronic annotation /// NM_028870 // GO:0030132 // clathrin coat of coated pit // inferred from electronic annotation /// NM_028870 // GO:…
6950725	5.20019	up	1.17099	-1.20757	Slco1c1	solute carrier organic anion transporter family, member 1c1	AY007379	NM_021471	NM_021471 // GO:0006810 // transport // inferred from electronic annotation /// NM_021471 // GO:0006811 // ion transport // inferred from electronic annotation /// NM_021471 // GO:0008150 // biological_process // no biological data available /// ENSMUST00000111837 // GO:0006810 // transport // inferred from electronic annotation /// ENSMUST00000111837 // GO:0006811 // ion transport // inferred fr…	NM_021471 // GO:0003674 // molecular_function // no biological data available /// NM_021471 // GO:0005215 // transporter activity // inferred from electronic annotation /// ENSMUST00000111837 // GO:0003674 // molecular_function // no biological data available /// ENSMUST00000111837 // GO:0005215 // transporter activity // inferred from electronic annotation /// ENSMUST00000032362 // GO:0003674 //…	NM_021471 // GO:0016020 // membrane // inferred from electronic annotation /// NM_021471 // GO:0016021 // integral to membrane // inferred from reviewed computational analysis /// ENSMUST00000111837 // GO:0016020 // membrane // inferred from electronic annotation /// ENSMUST00000111837 // GO:0016021 // integral to membrane // inferred from reviewed computational analysis /// ENSMUST00000032362 //…
6877593	5.00045	up	1.16325	-1.15881	Slc4a10	solute carrier family 4, sodium bicarbonate cotransporter-like, member 10	AK220501	NM_033552	NM_033552 // GO:0006355 // regulation of transcription, DNA-dependent // inferred from reviewed computational analysis /// NM_033552 // GO:0006810 // transport // inferred from electronic annotation /// NM_033552 // GO:0006811 // ion transport // inferred from electronic annotation /// NM_033552 // GO:0006814 // sodium ion transport // inferred from electronic annotation /// NM_033552 // GO:00068…	NM_033552 // GO:0003700 // transcription factor activity // inferred from reviewed computational analysis /// NM_033552 // GO:0005452 // inorganic anion exchanger activity // inferred from reviewed computational analysis /// NM_033552 // GO:0008509 // anion transmembrane transporter activity // inferred from electronic annotation /// NM_033552 // GO:0015293 // symporter activity // inferred from …	NM_033552 // GO:0005622 // intracellular // inferred from reviewed computational analysis /// NM_033552 // GO:0005887 // integral to plasma membrane // inferred from sequence or structural similarity /// NM_033552 // GO:0016020 // membrane // inferred from reviewed computational analysis /// NM_033552 // GO:0016021 // integral to membrane // inferred from reviewed computational analysis /// ENSMU…
6850022	4.78183	up	1.08471	-1.17286	Tap2	transporter 2, ATP-binding cassette, sub-family B (MDR/TAP)	BC005578	NM_011530	NM_011530 // GO:0006810 // transport // inferred from electronic annotation /// NM_011530 // GO:0006857 // oligopeptide transport // inferred from electronic annotation /// NM_011530 // GO:0006955 // immune response // inferred from electronic annotation /// NM_011530 // GO:0015031 // protein transport // inferred from electronic annotation /// ENSMUST00000025197 // GO:0006810 // transport // inf…	NM_011530 // GO:0000166 // nucleotide binding // inferred from electronic annotation /// NM_011530 // GO:0005215 // transporter activity // inferred from electronic annotation /// NM_011530 // GO:0005515 // protein binding // inferred from physical interaction /// NM_011530 // GO:0005524 // ATP binding // inferred from electronic annotation /// NM_011530 // GO:0015198 // oligopeptide transporter …	NM_011530 // GO:0005615 // extracellular space // inferred from reviewed computational analysis /// NM_011530 // GO:0005783 // endoplasmic reticulum // inferred from electronic annotation /// NM_011530 // GO:0005887 // integral to plasma membrane // inferred from electronic annotation /// NM_011530 // GO:0016020 // membrane // inferred from electronic annotation /// NM_011530 // GO:0016021 // int…
6917374	4.65949	up	1.02816	-1.19201	Fabp3	fatty acid binding protein 3, muscle and heart	U02883	NM_010174	NM_010174 // GO:0006656 // phosphatidylcholine biosynthetic process // inferred from genetic interaction /// NM_010174 // GO:0006810 // transport // inferred from electronic annotation /// ENSMUST00000070532 // GO:0006656 // phosphatidylcholine biosynthetic process // inferred from genetic interaction /// ENSMUST00000070532 // GO:0006810 // transport // inferred from electronic annotation /// U02…	NM_010174 // GO:0005215 // transporter activity // inferred from electronic annotation /// NM_010174 // GO:0005488 // binding // inferred from electronic annotation /// NM_010174 // GO:0008289 // lipid binding // inferred from electronic annotation /// ENSMUST00000070532 // GO:0005215 // transporter activity // inferred from electronic annotation /// ENSMUST00000070532 // GO:0005488 // binding //…	NM_010174 // GO:0005737 // cytoplasm // inferred from electronic annotation /// ENSMUST00000070532 // GO:0005737 // cytoplasm // inferred from electronic annotation /// U02883 // GO:0005737 // cytoplasm // inferred from electronic annotation
6987403	4.33819	up	1.07776	-1.03934	Ldlr	low density lipoprotein receptor	BC053041	NM_010700	NM_010700 // GO:0006629 // lipid metabolic process // inferred from genetic interaction /// NM_010700 // GO:0006810 // transport // inferred from electronic annotation /// NM_010700 // GO:0006869 // lipid transport // inferred from electronic annotation /// NM_010700 // GO:0006897 // endocytosis // inferred from electronic annotation /// NM_010700 // GO:0008202 // steroid metabolic process // inf…	NM_010700 // GO:0004872 // receptor activity // inferred from electronic annotation /// NM_010700 // GO:0005041 // low-density lipoprotein receptor activity // inferred from direct assay /// NM_010700 // GO:0005041 // low-density lipoprotein receptor activity // inferred from mutant phenotype /// NM_010700 // GO:0005319 // lipid transporter activity // inferred from electronic annotation /// NM_0…	NM_010700 // GO:0005615 // extracellular space // inferred from reviewed computational analysis /// NM_010700 // GO:0005768 // endosome // inferred from direct assay /// NM_010700 // GO:0005905 // coated pit // inferred from electronic annotation /// NM_010700 // GO:0016020 // membrane // inferred from electronic annotation /// NM_010700 // GO:0016021 // integral to membrane // inferred from revi…
6778358	4.27381	up	1.09731	-0.998212	Sec14l4	SEC14-like 4 (S. cerevisiae)	BC026948	NM_146013	NM_146013 // GO:0006810 // transport // inferred from electronic annotation /// ENSMUST00000019512 // GO:0006810 // transport // inferred from electronic annotation /// BC026948 // GO:0006810 // transport // inferred from electronic annotation	NM_146013 // GO:0005215 // transporter activity // inferred from electronic annotation /// NM_146013 // GO:0008289 // lipid binding // inferred from electronic annotation /// ENSMUST00000019512 // GO:0005215 // transporter activity // inferred from electronic annotation /// ENSMUST00000019512 // GO:0008289 // lipid binding // inferred from electronic annotation /// BC026948 // GO:0005215 // trans…	NM_146013 // GO:0005622 // intracellular // inferred from electronic annotation /// NM_146013 // GO:0016021 // integral to membrane // inferred from electronic annotation /// ENSMUST00000019512 // GO:0005622 // intracellular // inferred from electronic annotation /// ENSMUST00000019512 // GO:0016021 // integral to membrane // inferred from electronic annotation /// BC026948 // GO:0005622 // intra…
6973586	4.02886	up	0.959183	-1.05119	Apoc1|Gcc1	apolipoprotein C-I | golgi coiled coil 1	BC019398|BC021462	NM_007469|NM_001110009	NM_007469 // GO:0006810 // transport // inferred from electronic annotation /// NM_007469 // GO:0006869 // lipid transport // inferred from electronic annotation /// NM_007469 // GO:0042157 // lipoprotein metabolic process // inferred from electronic annotation /// NM_001110009 // GO:0006810 // transport // inferred from electronic annotation /// NM_001110009 // GO:0006869 // lipid transport // i…	NM_007469 // GO:0005319 // lipid transporter activity // inferred from electronic annotation /// NM_001110009 // GO:0005319 // lipid transporter activity // inferred from electronic annotation /// ENSMUST00000045035 // GO:0005319 // lipid transporter activity // inferred from electronic annotation /// ENSMUST00000108451 // GO:0005319 // lipid transporter activity // inferred from electronic annot…	NM_007469 // GO:0005576 // extracellular region // inferred from electronic annotation /// NM_007469 // GO:0005615 // extracellular space // inferred from reviewed computational analysis /// NM_001110009 // GO:0005576 // extracellular region // inferred from electronic annotation /// NM_001110009 // GO:0005615 // extracellular space // inferred from reviewed computational analysis /// ENSMUST0000…
6825688	4.00012	up	1.08068	-0.919369	Slc39a14	solute carrier family 39 (zinc transporter), member 14	AB177995	NM_144808	NM_144808 // GO:0006810 // transport // inferred from electronic annotation /// NM_144808 // GO:0006811 // ion transport // inferred from electronic annotation /// NM_144808 // GO:0006826 // iron ion transport // inferred from direct assay /// NM_144808 // GO:0006829 // zinc ion transport // inferred from direct assay /// NM_144808 // GO:0030001 // metal ion transport // inferred from electronic …	NM_144808 // GO:0005385 // zinc ion transmembrane transporter activity // inferred from direct assay /// NM_144808 // GO:0008270 // zinc ion binding // inferred from electronic annotation /// NM_144808 // GO:0015093 // ferrous iron transmembrane transporter activity // inferred from direct assay /// NM_144808 // GO:0046873 // metal ion transmembrane transporter activity // inferred from electroni…	NM_144808 // GO:0005886 // plasma membrane // inferred from direct assay /// NM_144808 // GO:0016020 // membrane // inferred from electronic annotation /// NM_144808 // GO:0016021 // integral to membrane // inferred from electronic annotation /// ENSMUST00000068044 // GO:0005886 // plasma membrane // inferred from direct assay /// ENSMUST00000068044 // GO:0016020 // membrane // inferred from elec…
6979919	3.92215	up	0.99959	-0.972055	Slc35f3	solute carrier family 35, member F3	BC115965	NM_175434	NM_175434 // GO:0006810 // transport // inferred from electronic annotation /// ENSMUST00000108759 // GO:0006810 // transport // inferred from electronic annotation /// BC115965 // GO:0006810 // transport // inferred from electronic annotation	NM_175434 // GO:0004867 // serine-type endopeptidase inhibitor activity // inferred from reviewed computational analysis /// ENSMUST00000108759 // GO:0004867 // serine-type endopeptidase inhibitor activity // inferred from reviewed computational analysis /// BC115965 // GO:0004867 // serine-type endopeptidase inhibitor activity // inferred from reviewed computational analysis	NM_175434 // GO:0016020 // membrane // inferred from electronic annotation /// NM_175434 // GO:0016021 // integral to membrane // inferred from reviewed computational analysis /// ENSMUST00000108759 // GO:0016020 // membrane // inferred from electronic annotation /// ENSMUST00000108759 // GO:0016021 // integral to membrane // inferred from reviewed computational analysis /// BC115965 // GO:001602…
6776872	3.92019	up	1.34835	-0.622578	Syt1	synaptotagmin I	BC048187	NM_009306	NM_009306 // GO:0006810 // transport // inferred from electronic annotation /// NM_009306 // GO:0007269 // neurotransmitter secretion // inferred from direct assay /// ENSMUST00000105276 // GO:0006810 // transport // inferred from electronic annotation /// ENSMUST00000105276 // GO:0007269 // neurotransmitter secretion // inferred from direct assay /// ENSMUST00000064054 // GO:0006810 // transport…	NM_009306 // GO:0005215 // transporter activity // inferred from electronic annotation /// NM_009306 // GO:0005509 // calcium ion binding // inferred from direct assay /// NM_009306 // GO:0005544 // calcium-dependent phospholipid binding // traceable author statement /// NM_009306 // GO:0046872 // metal ion binding // inferred from electronic annotation /// NM_009306 // GO:0048306 // calcium-depe…	NM_009306 // GO:0005737 // cytoplasm // not recorded /// NM_009306 // GO:0005886 // plasma membrane // traceable author statement /// NM_009306 // GO:0008021 // synaptic vesicle // inferred from electronic annotation /// NM_009306 // GO:0016020 // membrane // inferred from electronic annotation /// NM_009306 // GO:0016021 // integral to membrane // inferred from reviewed computational analysis //…
6952679	3.85935	up	0.972239	-0.976121	Slc13a4	solute carrier family 13 (sodium/sulfate symporters), member 4	BC089161	NM_172892	NM_172892 // GO:0006814 // sodium ion transport // inferred from reviewed computational analysis /// ENSMUST00000031868 // GO:0006814 // sodium ion transport // inferred from reviewed computational analysis /// BC089161 // GO:0006814 // sodium ion transport // inferred from reviewed computational analysis	NM_172892 // GO:0005215 // transporter activity // inferred from reviewed computational analysis /// ENSMUST00000031868 // GO:0005215 // transporter activity // inferred from reviewed computational analysis /// BC089161 // GO:0005215 // transporter activity // inferred from reviewed computational analysis	NM_172892 // GO:0016020 // membrane // inferred from reviewed computational analysis /// NM_172892 // GO:0016021 // integral to membrane // inferred from electronic annotation /// ENSMUST00000031868 // GO:0016020 // membrane // inferred from reviewed computational analysis /// ENSMUST00000031868 // GO:0016021 // integral to membrane // inferred from electronic annotation /// BC089161 // GO:001602…
6899743	3.67295	up	1.02671	-0.850236	Sv2a	synaptic vesicle glycoprotein 2 a	AK122360	NM_022030	NM_022030 // GO:0006810 // transport // inferred from electronic annotation /// NM_022030 // GO:0006836 // neurotransmitter transport // inferred from electronic annotation /// NM_022030 // GO:0006874 // cellular calcium ion homeostasis // inferred from direct assay /// NM_022030 // GO:0007268 // synaptic transmission // traceable author statement /// ENSMUST00000035371 // GO:0006810 // transport…	NM_022030 // GO:0004872 // receptor activity // inferred from electronic annotation /// NM_022030 // GO:0005215 // transporter activity // inferred from electronic annotation /// ENSMUST00000035371 // GO:0004872 // receptor activity // inferred from electronic annotation /// ENSMUST00000035371 // GO:0005215 // transporter activity // inferred from electronic annotation /// AK122360 // GO:0004872 …	NM_022030 // GO:0008021 // synaptic vesicle // inferred from direct assay /// NM_022030 // GO:0016020 // membrane // inferred from electronic annotation /// NM_022030 // GO:0016021 // integral to membrane // inferred from electronic annotation /// NM_022030 // GO:0030054 // cell junction // inferred from electronic annotation /// NM_022030 // GO:0031410 // cytoplasmic vesicle // inferred from ele…
6885414	3.63412	up	0.895319	-0.966288	Ptgds	prostaglandin D2 synthase (brain)	BC043015	NM_008963	NM_008963 // GO:0001516 // prostaglandin biosynthetic process // inferred from electronic annotation /// NM_008963 // GO:0006629 // lipid metabolic process // inferred from electronic annotation /// NM_008963 // GO:0006633 // fatty acid biosynthetic process // inferred from electronic annotation /// NM_008963 // GO:0006810 // transport // inferred from electronic annotation /// NM_008963 // GO:00…	NM_008963 // GO:0005215 // transporter activity // inferred from electronic annotation /// NM_008963 // GO:0005488 // binding // inferred from electronic annotation /// NM_008963 // GO:0016853 // isomerase activity // inferred from electronic annotation /// ENSMUST00000114251 // GO:0005215 // transporter activity // inferred from electronic annotation /// ENSMUST00000114251 // GO:0005488 // bindi…	NM_008963 // GO:0005576 // extracellular region // inferred from direct assay /// NM_008963 // GO:0005634 // nucleus // inferred from electronic annotation /// NM_008963 // GO:0005737 // cytoplasm // inferred from electronic annotation /// NM_008963 // GO:0005783 // endoplasmic reticulum // inferred from electronic annotation /// NM_008963 // GO:0005794 // Golgi apparatus // inferred from electro…
6908031	3.54339	up	1.00202	-0.823111	Slc6a17	solute carrier family 6 (neurotransmitter transporter), member 17	AY155578	NM_172271	NM_172271 // GO:0006810 // transport // inferred from reviewed computational analysis /// NM_172271 // GO:0006836 // neurotransmitter transport // inferred from reviewed computational analysis /// ENSMUST00000029499 // GO:0006810 // transport // inferred from reviewed computational analysis /// ENSMUST00000029499 // GO:0006836 // neurotransmitter transport // inferred from reviewed computational …	NM_172271 // GO:0005328 // neurotransmitter:sodium symporter activity // inferred from reviewed computational analysis /// NM_172271 // GO:0015293 // symporter activity // inferred from electronic annotation /// ENSMUST00000029499 // GO:0005328 // neurotransmitter:sodium symporter activity // inferred from reviewed computational analysis /// ENSMUST00000029499 // GO:0015293 // symporter activity …	NM_172271 // GO:0005887 // integral to plasma membrane // inferred from reviewed computational analysis /// NM_172271 // GO:0016020 // membrane // inferred from reviewed computational analysis /// NM_172271 // GO:0016021 // integral to membrane // inferred from reviewed computational analysis /// ENSMUST00000029499 // GO:0005887 // integral to plasma membrane // inferred from reviewed computation…
6994678	3.52277	up	0.842581	-0.974129	Slc37a2	solute carrier family 37 (glycerol-3-phosphate transporter), member 2	AF121081	NM_020258	NM_020258 // GO:0006072 // glycerol-3-phosphate metabolic process // inferred from sequence or structural similarity /// NM_020258 // GO:0006127 // glycerophosphate shuttle // inferred from sequence or structural similarity /// NM_020258 // GO:0006810 // transport // inferred from electronic annotation /// NM_020258 // GO:0008643 // carbohydrate transport // inferred from electronic annotation //…	NM_020258 // GO:0005215 // transporter activity // inferred from electronic annotation /// NM_020258 // GO:0005351 // sugar:hydrogen symporter activity // inferred from electronic annotation /// NM_020258 // GO:0015169 // glycerol-3-phosphate transmembrane transporter activity // inferred from sequence or structural similarity /// ENSMUST00000115068 // GO:0005215 // transporter activity // inferr…	NM_020258 // GO:0016020 // membrane // inferred from electronic annotation /// NM_020258 // GO:0016021 // integral to membrane // inferred from reviewed computational analysis /// ENSMUST00000115068 // GO:0016020 // membrane // inferred from electronic annotation /// ENSMUST00000115068 // GO:0016021 // integral to membrane // inferred from reviewed computational analysis /// AF121081 // GO:001602…
6962935	3.42325	up	0.848288	-0.927077	Ucp2	uncoupling protein 2 (mitochondrial, proton carrier)	BC012967	NM_011671	NM_011671 // GO:0006810 // transport // inferred from electronic annotation /// NM_011671 // GO:0006839 // mitochondrial transport // inferred from electronic annotation /// ENSMUST00000032957 // GO:0006810 // transport // inferred from electronic annotation /// ENSMUST00000032957 // GO:0006839 // mitochondrial transport // inferred from electronic annotation /// BC012967 // GO:0006810 // transpo…	NM_011671 // GO:0005215 // transporter activity // inferred from electronic annotation /// NM_011671 // GO:0005488 // binding // inferred from electronic annotation /// ENSMUST00000032957 // GO:0005215 // transporter activity // inferred from electronic annotation /// ENSMUST00000032957 // GO:0005488 // binding // inferred from electronic annotation /// BC012967 // GO:0005215 // transporter activ…	NM_011671 // GO:0005739 // mitochondrion // inferred from direct assay /// NM_011671 // GO:0005739 // mitochondrion // inferred from sequence or structural similarity /// NM_011671 // GO:0005743 // mitochondrial inner membrane // inferred from electronic annotation /// NM_011671 // GO:0016020 // membrane // inferred from electronic annotation /// NM_011671 // GO:0016021 // integral to membrane //…
6958048	3.37118	up	0.631673	-1.12158	Slco1a5	solute carrier organic anion transporter family, member 1a5	AF240694	NM_130861	NM_130861 // GO:0006810 // transport // inferred from electronic annotation /// NM_130861 // GO:0006811 // ion transport // inferred from electronic annotation /// ENSMUST00000081380 // GO:0006810 // transport // inferred from electronic annotation /// ENSMUST00000081380 // GO:0006811 // ion transport // inferred from electronic annotation /// ENSMUST00000111825 // GO:0006810 // transport // infe…	NM_130861 // GO:0005215 // transporter activity // inferred from electronic annotation /// NM_130861 // GO:0015125 // bile acid transmembrane transporter activity // inferred from sequence or structural similarity /// ENSMUST00000081380 // GO:0005215 // transporter activity // inferred from electronic annotation /// ENSMUST00000081380 // GO:0015125 // bile acid transmembrane transporter activity …	NM_130861 // GO:0005887 // integral to plasma membrane // inferred from sequence or structural similarity /// NM_130861 // GO:0016020 // membrane // inferred from electronic annotation /// NM_130861 // GO:0016021 // integral to membrane // inferred from electronic annotation /// ENSMUST00000081380 // GO:0005887 // integral to plasma membrane // inferred from sequence or structural similarity /// …
6875182	3.32302	up	0.945895	-0.786599	Slc39a12	solute carrier family 39 (zinc transporter), member 12	BC089362	NM_001012305	NM_001012305 // GO:0030001 // metal ion transport // inferred from electronic annotation /// ENSMUST00000082290 // GO:0030001 // metal ion transport // inferred from electronic annotation /// BC089362 // GO:0030001 // metal ion transport // inferred from electronic annotation /// ENSMUST00000114731 // GO:0030001 // metal ion transport // inferred from electronic annotation	NM_001012305 // GO:0046873 // metal ion transmembrane transporter activity // inferred from electronic annotation /// ENSMUST00000082290 // GO:0046873 // metal ion transmembrane transporter activity // inferred from electronic annotation /// BC089362 // GO:0046873 // metal ion transmembrane transporter activity // inferred from electronic annotation /// ENSMUST00000114731 // GO:0046873 // metal i…	NM_001012305 // GO:0016020 // membrane // inferred from electronic annotation /// NM_001012305 // GO:0016021 // integral to membrane // inferred from electronic annotation /// ENSMUST00000082290 // GO:0016020 // membrane // inferred from electronic annotation /// ENSMUST00000082290 // GO:0016021 // integral to membrane // inferred from electronic annotation /// BC089362 // GO:0016020 // membrane …
6829360	3.31921	up	0.915118	-0.815724	Ank	progressive ankylosis	DQ832285	NM_020332	NM_020332 // GO:0006810 // transport // inferred from electronic annotation /// NM_020332 // GO:0006817 // phosphate transport // inferred from electronic annotation /// NM_020332 // GO:0030500 // regulation of bone mineralization // inferred from mutant phenotype /// ENSMUST00000022875 // GO:0006810 // transport // inferred from electronic annotation /// ENSMUST00000022875 // GO:0006817 // phosp…	NM_020332 // GO:0015114 // phosphate transmembrane transporter activity // inferred from electronic annotation /// NM_020332 // GO:0030504 // inorganic diphosphate transmembrane transporter activity // inferred from direct assay /// ENSMUST00000022875 // GO:0015114 // phosphate transmembrane transporter activity // inferred from electronic annotation /// ENSMUST00000022875 // GO:0030504 // inorga…	NM_020332 // GO:0005887 // integral to plasma membrane // inferred from direct assay /// NM_020332 // GO:0016020 // membrane // inferred from electronic annotation /// NM_020332 // GO:0016021 // integral to membrane // inferred from reviewed computational analysis /// NM_020332 // GO:0019867 // outer membrane // inferred from expression pattern /// ENSMUST00000022875 // GO:0005887 // integral to …
6997671	3.23311	up	0.901459	-0.791465	Tmed3	transmembrane emp24 domain containing 3	BC023338	NM_025360	NM_025360 // GO:0006810 // transport // inferred from electronic annotation /// NM_025360 // GO:0006886 // intracellular protein transport // inferred from reviewed computational analysis /// NM_025360 // GO:0015031 // protein transport // inferred from electronic annotation /// ENSMUST00000058488 // GO:0006810 // transport // inferred from electronic annotation /// ENSMUST00000058488 // GO:00068…	NM_025360 // GO:0008320 // protein transmembrane transporter activity // inferred from reviewed computational analysis /// ENSMUST00000058488 // GO:0008320 // protein transmembrane transporter activity // inferred from reviewed computational analysis /// BC023338 // GO:0008320 // protein transmembrane transporter activity // inferred from reviewed computational analysis	NM_025360 // GO:0005794 // Golgi apparatus // inferred from electronic annotation /// NM_025360 // GO:0016020 // membrane // inferred from reviewed computational analysis /// NM_025360 // GO:0016021 // integral to membrane // inferred from electronic annotation /// ENSMUST00000058488 // GO:0005794 // Golgi apparatus // inferred from electronic annotation /// ENSMUST00000058488 // GO:0016020 // me…
6782701	3.21724	up	0.86943	-0.816393	Slc46a1	solute carrier family 46, member 1	BC057976	NM_026740	NM_026740 // GO:0006810 // transport // inferred from reviewed computational analysis /// NM_026740 // GO:0015886 // heme transport // inferred from direct assay /// ENSMUST00000001126 // GO:0006810 // transport // inferred from reviewed computational analysis /// ENSMUST00000001126 // GO:0015886 // heme transport // inferred from direct assay /// ENSMUST00000116356 // GO:0006810 // transport // …	NM_026740 // GO:0005215 // transporter activity // inferred from reviewed computational analysis /// NM_026740 // GO:0005542 // folic acid binding // inferred from electronic annotation /// NM_026740 // GO:0015232 // heme transporter activity // inferred from direct assay /// ENSMUST00000001126 // GO:0005215 // transporter activity // inferred from reviewed computational analysis /// ENSMUST00000…	NM_026740 // GO:0005737 // cytoplasm // inferred from direct assay /// NM_026740 // GO:0016020 // membrane // inferred from reviewed computational analysis /// NM_026740 // GO:0016021 // integral to membrane // inferred from electronic annotation /// NM_026740 // GO:0016324 // apical plasma membrane // inferred from direct assay /// ENSMUST00000001126 // GO:0005737 // cytoplasm // inferred from d…
6781960	3.09184	up	0.854959	-0.773508	Slc25a35	solute carrier family 25, member 35	BC019996	NM_028048	NM_028048 // GO:0006810 // transport // inferred from reviewed computational analysis /// ENSMUST00000102606 // GO:0006810 // transport // inferred from reviewed computational analysis /// BC019996 // GO:0006810 // transport // inferred from reviewed computational analysis	NM_028048 // GO:0005488 // binding // inferred from reviewed computational analysis /// ENSMUST00000102606 // GO:0005488 // binding // inferred from reviewed computational analysis /// BC019996 // GO:0005488 // binding // inferred from reviewed computational analysis	NM_028048 // GO:0005739 // mitochondrion // inferred from electronic annotation /// NM_028048 // GO:0016020 // membrane // inferred from reviewed computational analysis /// NM_028048 // GO:0016021 // integral to membrane // inferred from electronic annotation /// ENSMUST00000102606 // GO:0005739 // mitochondrion // inferred from electronic annotation /// ENSMUST00000102606 // GO:0016020 // membra…
6788301	3.01784	up	0.848332	-0.745186	Slc22a5	solute carrier family 22 (organic cation transporter), member 5	AF110417	NM_011396	NM_011396 // GO:0006810 // transport // inferred from electronic annotation /// NM_011396 // GO:0006811 // ion transport // inferred from electronic annotation /// NM_011396 // GO:0006814 // sodium ion transport // inferred from electronic annotation /// NM_011396 // GO:0007005 // mitochondrion organization and biogenesis // inferred from mutant phenotype /// NM_011396 // GO:0007512 // adult hear…	NM_011396 // GO:0000166 // nucleotide binding // inferred from electronic annotation /// NM_011396 // GO:0005215 // transporter activity // inferred from electronic annotation /// NM_011396 // GO:0005524 // ATP binding // inferred from electronic annotation /// NM_011396 // GO:0015075 // ion transmembrane transporter activity // inferred from electronic annotation /// NM_011396 // GO:0015226 // c…	NM_011396 // GO:0016020 // membrane // inferred by curator /// NM_011396 // GO:0016021 // integral to membrane // inferred from reviewed computational analysis /// ENSMUST00000019044 // GO:0016020 // membrane // inferred by curator /// ENSMUST00000019044 // GO:0016021 // integral to membrane // inferred from reviewed computational analysis /// AF110417 // GO:0016020 // membrane // inferred by cur…
6837094	2.90623	up	0.780018	-0.759131	Slc16a8	solute carrier family 16 (monocarboxylic acid transporters), member 8	AF019111	NM_020516	NM_020516 // GO:0006810 // transport // inferred from electronic annotation /// NM_020516 // GO:0015711 // organic anion transport // inferred from electronic annotation /// ENSMUST00000039752 // GO:0006810 // transport // inferred from electronic annotation /// ENSMUST00000039752 // GO:0015711 // organic anion transport // inferred from electronic annotation /// AF019111 // GO:0006810 // transpo…	NM_020516 // GO:0005215 // transporter activity // inferred from electronic annotation /// NM_020516 // GO:0015293 // symporter activity // inferred from electronic annotation /// NM_020516 // GO:0015355 // secondary active monocarboxylate transmembrane transporter activity // inferred from electronic annotation /// ENSMUST00000039752 // GO:0005215 // transporter activity // inferred from electro…	NM_020516 // GO:0016020 // membrane // inferred from electronic annotation /// NM_020516 // GO:0016021 // integral to membrane // inferred from reviewed computational analysis /// ENSMUST00000039752 // GO:0016020 // membrane // inferred from electronic annotation /// ENSMUST00000039752 // GO:0016021 // integral to membrane // inferred from reviewed computational analysis /// AF019111 // GO:001602…
7009774	2.90176	up	1.00543	-0.531499	Syp	synaptophysin	BC014823	NM_009305	NM_009305 // GO:0006810 // transport // inferred from electronic annotation /// NM_009305 // GO:0006897 // endocytosis // traceable author statement /// NM_009305 // GO:0007268 // synaptic transmission // traceable author statement /// ENSMUST00000069520 // GO:0006810 // transport // inferred from electronic annotation /// ENSMUST00000069520 // GO:0006897 // endocytosis // traceable author statem…	NM_009305 // GO:0005215 // transporter activity // inferred from electronic annotation /// NM_009305 // GO:0005509 // calcium ion binding // inferred from electronic annotation /// ENSMUST00000069520 // GO:0005215 // transporter activity // inferred from electronic annotation /// ENSMUST00000069520 // GO:0005509 // calcium ion binding // inferred from electronic annotation /// ENSMUST00000116638 …	NM_009305 // GO:0008021 // synaptic vesicle // inferred from direct assay /// NM_009305 // GO:0008021 // synaptic vesicle // inferred from sequence or structural similarity /// NM_009305 // GO:0016020 // membrane // inferred from electronic annotation /// NM_009305 // GO:0016021 // integral to membrane // inferred from electronic annotation /// NM_009305 // GO:0019717 // synaptosome // inferred f…
6943168	2.84538	up	0.873772	-0.634848	Slc46a3	solute carrier family 46, member 3	BC006902	NM_027872			NM_027872 // GO:0005615 // extracellular space // inferred from reviewed computational analysis /// NM_027872 // GO:0016020 // membrane // inferred from electronic annotation /// NM_027872 // GO:0016021 // integral to membrane // inferred from reviewed computational analysis /// ENSMUST00000031655 // GO:0005615 // extracellular space // inferred from reviewed computational analysis /// ENSMUST000…
6941857	2.83992	up	0.6932	-0.812649	Abcb9	ATP-binding cassette, sub-family B (MDR/TAP), member 9	AF216495	NM_019875	NM_019875 // GO:0006810 // transport // inferred from electronic annotation /// NM_019875 // GO:0006857 // oligopeptide transport // inferred from electronic annotation /// NM_019875 // GO:0015031 // protein transport // inferred from electronic annotation /// ENSMUST00000031354 // GO:0006810 // transport // inferred from electronic annotation /// ENSMUST00000031354 // GO:0006857 // oligopeptide …	NM_019875 // GO:0000166 // nucleotide binding // inferred from electronic annotation /// NM_019875 // GO:0005524 // ATP binding // inferred from electronic annotation /// NM_019875 // GO:0015198 // oligopeptide transporter activity // inferred from electronic annotation /// NM_019875 // GO:0016887 // ATPase activity // inferred from electronic annotation /// NM_019875 // GO:0017111 // nucleoside-…	NM_019875 // GO:0005615 // extracellular space // inferred from reviewed computational analysis /// NM_019875 // GO:0005764 // lysosome // inferred from sequence or structural similarity /// NM_019875 // GO:0005783 // endoplasmic reticulum // inferred from electronic annotation /// NM_019875 // GO:0005789 // endoplasmic reticulum membrane // inferred from sequence or structural similarity /// NM_…
6956592	2.76846	up	0.766596	-0.70249	Atp2b2	ATPase, Ca++ transporting, plasma membrane 2	AF053471	NM_009723|NM_001036684	NM_009723 // GO:0000902 // cell morphogenesis // inferred from mutant phenotype /// NM_009723 // GO:0006810 // transport // inferred from electronic annotation /// NM_009723 // GO:0006811 // ion transport // inferred from electronic annotation /// NM_009723 // GO:0006812 // cation transport // inferred from electronic annotation /// NM_009723 // GO:0006816 // calcium ion transport // inferred fro…	NM_009723 // GO:0000166 // nucleotide binding // inferred from electronic annotation /// NM_009723 // GO:0000287 // magnesium ion binding // inferred from electronic annotation /// NM_009723 // GO:0003824 // catalytic activity // inferred from electronic annotation /// NM_009723 // GO:0005388 // calcium-transporting ATPase activity // inferred from electronic annotation /// NM_009723 // GO:000550…	NM_009723 // GO:0005783 // endoplasmic reticulum // inferred from direct assay /// NM_009723 // GO:0005792 // microsome // inferred from direct assay /// NM_009723 // GO:0005886 // plasma membrane // inferred from direct assay /// NM_009723 // GO:0005929 // cilium // inferred from direct assay /// NM_009723 // GO:0016020 // membrane // inferred from electronic annotation /// NM_009723 // GO:00160…
6946004	2.72182	up	0.677689	-0.766883	Atp6v0e2	ATPase, H+ transporting, lysosomal V0 subunit E2	BC010790	NM_133764	NM_133764 // GO:0006810 // transport // inferred from electronic annotation /// NM_133764 // GO:0006811 // ion transport // inferred from electronic annotation /// NM_133764 // GO:0015991 // ATP hydrolysis coupled proton transport // inferred from electronic annotation /// NM_133764 // GO:0015992 // proton transport // inferred from electronic annotation /// ENSMUST00000040361 // GO:0006810 // tr…	NM_133764 // GO:0005524 // ATP binding // inferred from electronic annotation /// NM_133764 // GO:0015078 // hydrogen ion transmembrane transporter activity // inferred from electronic annotation /// NM_133764 // GO:0016787 // hydrolase activity // inferred from electronic annotation /// NM_133764 // GO:0042626 // ATPase activity, coupled to transmembrane movement of substances // inferred from e…	NM_133764 // GO:0016020 // membrane // inferred from electronic annotation /// NM_133764 // GO:0016021 // integral to membrane // inferred from reviewed computational analysis /// NM_133764 // GO:0016469 // proton-transporting two-sector ATPase complex // inferred from electronic annotation /// ENSMUST00000040361 // GO:0016020 // membrane // inferred from electronic annotation /// ENSMUST00000040…
6785642	2.67432	up	0.768926	-0.650247	Sec14l2	SEC14-like 2 (S. cerevisiae)	BC005759	NM_144520	NM_144520 // GO:0006350 // transcription // inferred from electronic annotation /// NM_144520 // GO:0006355 // regulation of transcription, DNA-dependent // inferred from electronic annotation /// NM_144520 // GO:0006810 // transport // inferred from electronic annotation /// ENSMUST00000003681 // GO:0006350 // transcription // inferred from electronic annotation /// ENSMUST00000003681 // GO:0006…	NM_144520 // GO:0005215 // transporter activity // inferred from electronic annotation /// NM_144520 // GO:0008289 // lipid binding // inferred from electronic annotation /// NM_144520 // GO:0008320 // protein transmembrane transporter activity // inferred from sequence or structural similarity /// ENSMUST00000003681 // GO:0005215 // transporter activity // inferred from electronic annotation ///…	NM_144520 // GO:0005622 // intracellular // inferred from electronic annotation /// NM_144520 // GO:0005634 // nucleus // inferred from electronic annotation /// NM_144520 // GO:0005737 // cytoplasm // inferred from electronic annotation /// NM_144520 // GO:0016021 // integral to membrane // inferred from electronic annotation /// ENSMUST00000003681 // GO:0005622 // intracellular // inferred from…
6805462	2.63964	up	0.734781	-0.66556	Gpld1	glycosylphosphatidylinositol specific phospholipase D1	AY081194	NM_008156	NM_008156 // GO:0006507 // GPI anchor release // inferred from direct assay /// ENSMUST00000021773 // GO:0006507 // GPI anchor release // inferred from direct assay /// AY081194 // GO:0006507 // GPI anchor release // inferred from direct assay /// ENSMUST00000110370 // GO:0006507 // GPI anchor release // inferred from direct assay	NM_008156 // GO:0004621 // glycosylphosphatidylinositol phospholipase D activity // inferred from electronic annotation /// NM_008156 // GO:0004630 // phospholipase D activity // inferred from direct assay /// NM_008156 // GO:0005319 // lipid transporter activity // inferred from electronic annotation /// NM_008156 // GO:0016787 // hydrolase activity // inferred from electronic annotation /// ENS…	NM_008156 // GO:0005576 // extracellular region // inferred from electronic annotation /// NM_008156 // GO:0005578 // proteinaceous extracellular matrix // inferred from direct assay /// NM_008156 // GO:0005615 // extracellular space // inferred from reviewed computational analysis /// ENSMUST00000021773 // GO:0005576 // extracellular region // inferred from electronic annotation /// ENSMUST00000…
6900306	2.63475	up	0.814456	-0.583209	Slc16a4	solute carrier family 16 (monocarboxylic acid transporters), member 4	BC026596	NM_146136
6926976	2.57965	up	0.800253	-0.566924	Slc25a33	solute carrier family 25, member 33	BC011293	NM_027460	NM_027460 // GO:0006810 // transport // inferred from reviewed computational analysis /// ENSMUST00000105686 // GO:0006810 // transport // inferred from reviewed computational analysis /// BC011293 // GO:0006810 // transport // inferred from reviewed computational analysis	NM_027460 // GO:0005488 // binding // inferred from reviewed computational analysis /// ENSMUST00000105686 // GO:0005488 // binding // inferred from reviewed computational analysis /// BC011293 // GO:0005488 // binding // inferred from reviewed computational analysis	NM_027460 // GO:0005739 // mitochondrion // inferred from electronic annotation /// NM_027460 // GO:0005743 // mitochondrial inner membrane // inferred from reviewed computational analysis /// NM_027460 // GO:0016020 // membrane // inferred from reviewed computational analysis /// NM_027460 // GO:0016021 // integral to membrane // inferred from electronic annotation /// ENSMUST00000105686 // GO:0…
6940928	2.54031	up	0.898985	-0.446021	Cplx1	complexin 1	BC014803	NM_007756	NM_007756 // GO:0006810 // transport // inferred from electronic annotation /// NM_007756 // GO:0006836 // neurotransmitter transport // inferred from reviewed computational analysis /// NM_007756 // GO:0006887 // exocytosis // inferred from electronic annotation /// NM_007756 // GO:0016079 // synaptic vesicle exocytosis // inferred from mutant phenotype /// NM_007756 // GO:0030073 // insulin sec…	NM_007756 // GO:0005326 // neurotransmitter transporter activity // inferred from mutant phenotype /// NM_007756 // GO:0019905 // syntaxin binding // inferred from electronic annotation /// ENSMUST00000046892 // GO:0005326 // neurotransmitter transporter activity // inferred from mutant phenotype /// ENSMUST00000046892 // GO:0019905 // syntaxin binding // inferred from electronic annotation /// B…	NM_007756 // GO:0005737 // cytoplasm // inferred from electronic annotation /// NM_007756 // GO:0031201 // SNARE complex // inferred from direct assay /// ENSMUST00000046892 // GO:0005737 // cytoplasm // inferred from electronic annotation /// ENSMUST00000046892 // GO:0031201 // SNARE complex // inferred from direct assay /// BC014803 // GO:0005737 // cytoplasm // inferred from electronic annotat…
6785632	2.50963	up	0.716097	-0.611379	Tcn2	transcobalamin 2	AF090686	NM_015749	NM_015749 // GO:0006810 // transport // inferred from electronic annotation /// NM_015749 // GO:0006811 // ion transport // inferred from electronic annotation /// NM_015749 // GO:0006824 // cobalt ion transport // inferred from electronic annotation /// NM_015749 // GO:0015889 // cobalamin transport // inferred from electronic annotation /// ENSMUST00000109993 // GO:0006810 // transport // infer…	NM_015749 // GO:0015087 // cobalt ion transmembrane transporter activity // inferred from electronic annotation /// NM_015749 // GO:0031419 // cobalamin binding // inferred from electronic annotation /// NM_015749 // GO:0050897 // cobalt ion binding // inferred from electronic annotation /// ENSMUST00000109993 // GO:0015087 // cobalt ion transmembrane transporter activity // inferred from electro…	NM_015749 // GO:0005576 // extracellular region // inferred from electronic annotation /// NM_015749 // GO:0005615 // extracellular space // inferred from reviewed computational analysis /// ENSMUST00000109993 // GO:0005576 // extracellular region // inferred from electronic annotation /// ENSMUST00000109993 // GO:0005615 // extracellular space // inferred from reviewed computational analysis ///…
6850019	2.50886	up	0.774945	-0.552089	Tap1	transporter 1, ATP-binding cassette, sub-family B (MDR/TAP)	BC024897	NM_013683	NM_013683 // GO:0006810 // transport // inferred from electronic annotation /// NM_013683 // GO:0006857 // oligopeptide transport // inferred from electronic annotation /// NM_013683 // GO:0006952 // defense response // inferred from mutant phenotype /// NM_013683 // GO:0006955 // immune response // inferred from electronic annotation /// NM_013683 // GO:0015031 // protein transport // inferred f…	NM_013683 // GO:0000166 // nucleotide binding // inferred from electronic annotation /// NM_013683 // GO:0005215 // transporter activity // inferred from electronic annotation /// NM_013683 // GO:0005515 // protein binding // inferred from physical interaction /// NM_013683 // GO:0005524 // ATP binding // inferred from electronic annotation /// NM_013683 // GO:0015198 // oligopeptide transporter …	NM_013683 // GO:0005783 // endoplasmic reticulum // inferred from electronic annotation /// NM_013683 // GO:0005887 // integral to plasma membrane // inferred from electronic annotation /// NM_013683 // GO:0016020 // membrane // inferred from reviewed computational analysis /// NM_013683 // GO:0016021 // integral to membrane // inferred from electronic annotation /// ENSMUST00000041633 // GO:0005…
7010055	2.48923	up	0.623756	-0.691943	Atp6ap2	ATPase, H+ transporting, lysosomal accessory protein 2	BC014706	NM_027439	NM_027439 // GO:0008150 // biological_process // no biological data available /// NM_027439 // GO:0015992 // proton transport // inferred from reviewed computational analysis /// ENSMUST00000033313 // GO:0008150 // biological_process // no biological data available /// ENSMUST00000033313 // GO:0015992 // proton transport // inferred from reviewed computational analysis /// BC014706 // GO:0008150 …	NM_027439 // GO:0003674 // molecular_function // no biological data available /// NM_027439 // GO:0004872 // receptor activity // inferred from electronic annotation /// NM_027439 // GO:0015078 // hydrogen ion transmembrane transporter activity // inferred from reviewed computational analysis /// NM_027439 // GO:0016787 // hydrolase activity // inferred from reviewed computational analysis /// EN…	NM_027439 // GO:0005575 // cellular_component // no biological data available /// NM_027439 // GO:0016020 // membrane // inferred from electronic annotation /// NM_027439 // GO:0016021 // integral to membrane // inferred from reviewed computational analysis /// ENSMUST00000033313 // GO:0005575 // cellular_component // no biological data available /// ENSMUST00000033313 // GO:0016020 // membrane /…
6977032	2.47659	up	0.692674	-0.615679	Rab3a	RAB3A, member RAS oncogene family	BC018451	NM_009001	NM_009001 // GO:0003016 // respiratory system process // inferred from mutant phenotype /// NM_009001 // GO:0006810 // transport // inferred from electronic annotation /// NM_009001 // GO:0006886 // intracellular protein transport // inferred from reviewed computational analysis /// NM_009001 // GO:0006887 // exocytosis // inferred from electronic annotation /// NM_009001 // GO:0007005 // mitocho…	NM_009001 // GO:0000166 // nucleotide binding // inferred from electronic annotation /// NM_009001 // GO:0003924 // GTPase activity // inferred from reviewed computational analysis /// NM_009001 // GO:0005515 // protein binding // inferred from physical interaction /// NM_009001 // GO:0005525 // GTP binding // inferred from reviewed computational analysis /// NM_009001 // GO:0008565 // protein tr…	NM_009001 // GO:0008021 // synaptic vesicle // inferred from direct assay /// NM_009001 // GO:0016020 // membrane // inferred from electronic annotation /// ENSMUST00000110093 // GO:0008021 // synaptic vesicle // inferred from direct assay /// ENSMUST00000110093 // GO:0016020 // membrane // inferred from electronic annotation /// ENSMUST00000110092 // GO:0008021 // synaptic vesicle // inferred fr…
6900180	2.43042	up	0.754901	-0.526306	Slc16a1	solute carrier family 16 (monocarboxylic acid transporters), member 1	AF058055	NM_009196	NM_009196 // GO:0006810 // transport // inferred from electronic annotation /// NM_009196 // GO:0015711 // organic anion transport // inferred from electronic annotation /// ENSMUST00000046212 // GO:0006810 // transport // inferred from electronic annotation /// ENSMUST00000046212 // GO:0015711 // organic anion transport // inferred from electronic annotation /// AF058055 // GO:0006810 // transpo…	NM_009196 // GO:0005215 // transporter activity // inferred from electronic annotation /// NM_009196 // GO:0015293 // symporter activity // inferred from electronic annotation /// NM_009196 // GO:0015355 // secondary active monocarboxylate transmembrane transporter activity // inferred from electronic annotation /// NM_009196 // GO:0022857 // transmembrane transporter activity // inferred from el…	NM_009196 // GO:0005887 // integral to plasma membrane // inferred from electronic annotation /// NM_009196 // GO:0016020 // membrane // inferred from electronic annotation /// NM_009196 // GO:0016021 // integral to membrane // inferred from reviewed computational analysis /// ENSMUST00000046212 // GO:0005887 // integral to plasma membrane // inferred from electronic annotation /// ENSMUST0000004…
6998643	2.40738	up	0.599498	-0.667964	Slc38a3	solute carrier family 38, member 3	BC054846	NM_023805	NM_023805 // GO:0006810 // transport // inferred from electronic annotation /// NM_023805 // GO:0006811 // ion transport // inferred from electronic annotation /// NM_023805 // GO:0006814 // sodium ion transport // inferred from electronic annotation /// NM_023805 // GO:0006865 // amino acid transport // inferred from reviewed computational analysis /// NM_023805 // GO:0006868 // glutamine transp…	NM_023805 // GO:0005275 // amine transmembrane transporter activity // inferred from reviewed computational analysis /// NM_023805 // GO:0005290 // L-histidine transmembrane transporter activity // inferred from direct assay /// NM_023805 // GO:0015186 // L-glutamine transmembrane transporter activity // inferred from direct assay /// NM_023805 // GO:0015293 // symporter activity // inferred from…	NM_023805 // GO:0005887 // integral to plasma membrane // inferred from direct assay /// NM_023805 // GO:0016020 // membrane // inferred from reviewed computational analysis /// NM_023805 // GO:0016021 // integral to membrane // inferred from reviewed computational analysis /// ENSMUST00000010208 // GO:0005887 // integral to plasma membrane // inferred from direct assay /// ENSMUST00000010208 // …
6863605	2.38005	up	0.79428	-0.456711	Aqp4	aquaporin 4	AF469169	NM_009700	NM_009700 // GO:0006810 // transport // inferred from electronic annotation /// NM_009700 // GO:0006833 // water transport // traceable author statement /// NM_009700 // GO:0030104 // water homeostasis // non-traceable author statement /// ENSMUST00000079081 // GO:0006810 // transport // inferred from electronic annotation /// ENSMUST00000079081 // GO:0006833 // water transport // traceable autho…	NM_009700 // GO:0005215 // transporter activity // inferred from electronic annotation /// NM_009700 // GO:0015250 // water channel activity // inferred from direct assay /// ENSMUST00000079081 // GO:0005215 // transporter activity // inferred from electronic annotation /// ENSMUST00000079081 // GO:0015250 // water channel activity // inferred from direct assay /// AF469169 // GO:0005215 // trans…	NM_009700 // GO:0005887 // integral to plasma membrane // traceable author statement /// NM_009700 // GO:0016020 // membrane // inferred from electronic annotation /// NM_009700 // GO:0016021 // integral to membrane // inferred from reviewed computational analysis /// ENSMUST00000079081 // GO:0005887 // integral to plasma membrane // traceable author statement /// ENSMUST00000079081 // GO:0016020…
6929784	2.37855	up	0.809117	-0.440962	Slc5a1	solute carrier family 5 (sodium/glucose cotransporter), member 1	AF208031	NM_019810	NM_019810 // GO:0001656 // metanephros development // inferred from mutant phenotype /// NM_019810 // GO:0006810 // transport // inferred from electronic annotation /// NM_019810 // GO:0006811 // ion transport // inferred from electronic annotation /// NM_019810 // GO:0006814 // sodium ion transport // inferred from reviewed computational analysis /// NM_019810 // GO:0008643 // carbohydrate trans…	NM_019810 // GO:0005215 // transporter activity // inferred from reviewed computational analysis /// NM_019810 // GO:0005351 // sugar:hydrogen symporter activity // inferred from electronic annotation /// NM_019810 // GO:0005355 // glucose transmembrane transporter activity // inferred from mutant phenotype /// NM_019810 // GO:0005412 // glucose:sodium symporter activity // not recorded /// NM_01…	NM_019810 // GO:0005903 // brush border // inferred from direct assay /// NM_019810 // GO:0016020 // membrane // inferred from reviewed computational analysis /// NM_019810 // GO:0016021 // integral to membrane // inferred from reviewed computational analysis /// NM_019810 // GO:0016324 // apical plasma membrane // inferred from direct assay /// ENSMUST00000011178 // GO:0005903 // brush border //…
6888744	2.37638	up	0.627786	-0.620979	Slc39a13	solute carrier family 39 (metal ion transporter), member 13	BC125525	NM_026721	NM_026721 // GO:0006810 // transport // inferred from electronic annotation /// NM_026721 // GO:0006811 // ion transport // inferred from electronic annotation /// NM_026721 // GO:0006829 // zinc ion transport // inferred from electronic annotation /// NM_026721 // GO:0030001 // metal ion transport // inferred from reviewed computational analysis /// ENSMUST00000073575 // GO:0006810 // transport …	NM_026721 // GO:0008270 // zinc ion binding // inferred from electronic annotation /// NM_026721 // GO:0046873 // metal ion transmembrane transporter activity // inferred from reviewed computational analysis /// ENSMUST00000073575 // GO:0008270 // zinc ion binding // inferred from electronic annotation /// ENSMUST00000073575 // GO:0046873 // metal ion transmembrane transporter activity // inferre…	NM_026721 // GO:0016020 // membrane // inferred from reviewed computational analysis /// NM_026721 // GO:0016021 // integral to membrane // inferred from electronic annotation /// ENSMUST00000073575 // GO:0016020 // membrane // inferred from reviewed computational analysis /// ENSMUST00000073575 // GO:0016021 // integral to membrane // inferred from electronic annotation /// BC125525 // GO:001602…
6861200	2.29416	up	0.6002	-0.597767	Slc12a2	solute carrier family 12, member 2	U13174	NM_009194	NM_009194 // GO:0006810 // transport // inferred from electronic annotation /// NM_009194 // GO:0006811 // ion transport // inferred from electronic annotation /// NM_009194 // GO:0006813 // potassium ion transport // inferred from electronic annotation /// NM_009194 // GO:0006814 // sodium ion transport // inferred from electronic annotation /// NM_009194 // GO:0006821 // chloride transport // i…	NM_009194 // GO:0005215 // transporter activity // inferred from electronic annotation /// NM_009194 // GO:0005515 // protein binding // inferred from physical interaction /// NM_009194 // GO:0015293 // symporter activity // inferred from electronic annotation /// NM_009194 // GO:0015377 // cation:chloride symporter activity // inferred from electronic annotation /// NM_009194 // GO:0022857 // tr…	NM_009194 // GO:0016020 // membrane // inferred from electronic annotation /// NM_009194 // GO:0016021 // integral to membrane // inferred from reviewed computational analysis /// NM_009194 // GO:0016323 // basolateral plasma membrane // inferred from direct assay /// NM_009194 // GO:0016324 // apical plasma membrane // inferred from direct assay /// ENSMUST00000115366 // GO:0016020 // membrane /…
6849775	2.25738	up	0.646467	-0.52818	Slc37a1	solute carrier family 37 (glycerol-3-phosphate transporter), member 1	BC027294	NM_153062
7011393	2.22502	up	0.66645	-0.487367	Slc9a6	solute carrier family 9 (sodium/hydrogen exchanger), member 6	AK122232	NM_172780	NM_172780 // GO:0006810 // transport // inferred from reviewed computational analysis /// NM_172780 // GO:0006811 // ion transport // inferred from electronic annotation /// NM_172780 // GO:0006814 // sodium ion transport // inferred from reviewed computational analysis /// NM_172780 // GO:0006885 // regulation of pH // inferred from reviewed computational analysis /// ENSMUST00000077741 // GO:00…	NM_172780 // GO:0015297 // antiporter activity // inferred from electronic annotation /// NM_172780 // GO:0015299 // solute:hydrogen antiporter activity // inferred from reviewed computational analysis /// NM_172780 // GO:0015385 // sodium:hydrogen antiporter activity // inferred from reviewed computational analysis /// ENSMUST00000077741 // GO:0015297 // antiporter activity // inferred from elec…	NM_172780 // GO:0005739 // mitochondrion // inferred from direct assay /// NM_172780 // GO:0005739 // mitochondrion // inferred from reviewed computational analysis /// NM_172780 // GO:0016020 // membrane // inferred from reviewed computational analysis /// NM_172780 // GO:0016021 // integral to membrane // inferred from reviewed computational analysis /// ENSMUST00000077741 // GO:0005739 // mito…
6845914	2.22237	up	0.613919	-0.538179	Atp6v1a	ATPase, H+ transporting, lysosomal V1 subunit A	BC038392	NM_007508	NM_007508 // GO:0006754 // ATP biosynthetic process // inferred from electronic annotation /// NM_007508 // GO:0006810 // transport // inferred from electronic annotation /// NM_007508 // GO:0006811 // ion transport // inferred from electronic annotation /// NM_007508 // GO:0015986 // ATP synthesis coupled proton transport // inferred from electronic annotation /// NM_007508 // GO:0015992 // prot…	NM_007508 // GO:0000166 // nucleotide binding // inferred from electronic annotation /// NM_007508 // GO:0005524 // ATP binding // inferred from electronic annotation /// NM_007508 // GO:0015078 // hydrogen ion transmembrane transporter activity // inferred from electronic annotation /// NM_007508 // GO:0016787 // hydrolase activity // inferred from electronic annotation /// NM_007508 // GO:00468…	NM_007508 // GO:0005739 // mitochondrion // inferred from direct assay /// NM_007508 // GO:0016469 // proton-transporting two-sector ATPase complex // inferred from electronic annotation /// ENSMUST00000063661 // GO:0005739 // mitochondrion // inferred from direct assay /// ENSMUST00000063661 // GO:0016469 // proton-transporting two-sector ATPase complex // inferred from electronic annotation ///…
6960848	2.20432	up	0.638992	-0.501343	Oca2	oculocutaneous albinism II	BC119220	NM_021879	NM_021879 // GO:0006810 // transport // inferred from electronic annotation /// NM_021879 // GO:0007286 // spermatid development // inferred from mutant phenotype /// NM_021879 // GO:0008283 // cell proliferation // inferred from mutant phenotype /// NM_021879 // GO:0015746 // citrate transport // inferred from electronic annotation /// NM_021879 // GO:0030318 // melanocyte differentiation // inf…	NM_021879 // GO:0015105 // arsenite transmembrane transporter activity // inferred from electronic annotation /// NM_021879 // GO:0015137 // citrate transmembrane transporter activity // inferred from electronic annotation /// ENSMUST00000032633 // GO:0015105 // arsenite transmembrane transporter activity // inferred from electronic annotation /// ENSMUST00000032633 // GO:0015137 // citrate trans…	NM_021879 // GO:0016020 // membrane // inferred from electronic annotation /// NM_021879 // GO:0016021 // integral to membrane // inferred from reviewed computational analysis /// ENSMUST00000032633 // GO:0016020 // membrane // inferred from electronic annotation /// ENSMUST00000032633 // GO:0016021 // integral to membrane // inferred from reviewed computational analysis /// BC119220 // GO:001602…
6908775	2.18747	up	0.699748	-0.429512	Slc44a3	solute carrier family 44, member 3	BC025548	NM_145394			NM_145394 // GO:0016020 // membrane // inferred from electronic annotation /// NM_145394 // GO:0016021 // integral to membrane // inferred from electronic annotation /// ENSMUST00000039197 // GO:0016020 // membrane // inferred from electronic annotation /// ENSMUST00000039197 // GO:0016021 // integral to membrane // inferred from electronic annotation /// BC025548 // GO:0016020 // membrane // inf…
7017690	2.12541	up	0.697671	-0.390073	Rab39b	RAB39B, member RAS oncogene family	BC050853	NM_175122	NM_175122 // GO:0006810 // transport // inferred from electronic annotation /// NM_175122 // GO:0006886 // intracellular protein transport // inferred from reviewed computational analysis /// NM_175122 // GO:0007264 // small GTPase mediated signal transduction // inferred from reviewed computational analysis /// NM_175122 // GO:0015031 // protein transport // inferred from reviewed computational …	NM_175122 // GO:0000166 // nucleotide binding // inferred from electronic annotation /// NM_175122 // GO:0005525 // GTP binding // inferred from reviewed computational analysis /// NM_175122 // GO:0008565 // protein transporter activity // inferred from reviewed computational analysis /// ENSMUST00000033545 // GO:0000166 // nucleotide binding // inferred from electronic annotation /// ENSMUST0000…	NM_175122 // GO:0016020 // membrane // inferred from electronic annotation /// ENSMUST00000033545 // GO:0016020 // membrane // inferred from electronic annotation /// BC050853 // GO:0016020 // membrane // inferred from electronic annotation
6934323	2.11803	up	0.59528	-0.487443	Atp6v0a2	ATPase, H+ transporting, lysosomal V0 subunit A2	BC112905	NM_011596	NM_011596 // GO:0006810 // transport // inferred from electronic annotation /// NM_011596 // GO:0006811 // ion transport // inferred from electronic annotation /// NM_011596 // GO:0015992 // proton transport // inferred from electronic annotation /// ENSMUST00000037865 // GO:0006810 // transport // inferred from electronic annotation /// ENSMUST00000037865 // GO:0006811 // ion transport // inferr…	NM_011596 // GO:0005515 // protein binding // inferred from physical interaction /// NM_011596 // GO:0015078 // hydrogen ion transmembrane transporter activity // inferred from electronic annotation /// ENSMUST00000037865 // GO:0005515 // protein binding // inferred from physical interaction /// ENSMUST00000037865 // GO:0015078 // hydrogen ion transmembrane transporter activity // inferred from e…	NM_011596 // GO:0001669 // acrosome // inferred from direct assay /// NM_011596 // GO:0005615 // extracellular space // inferred from reviewed computational analysis /// NM_011596 // GO:0005768 // endosome // inferred from electronic annotation /// NM_011596 // GO:0016020 // membrane // inferred from electronic annotation /// NM_011596 // GO:0016021 // integral to membrane // inferred from review…
6768323	2.1079	up	0.622258	-0.453552	Slc25a16	solute carrier family 25 (mitochondrial carrier, Graves disease autoantigen), member 16	BC062168	NM_175194	NM_175194 // GO:0006810 // transport // inferred from reviewed computational analysis /// ENSMUST00000044977 // GO:0006810 // transport // inferred from reviewed computational analysis /// BC062168 // GO:0006810 // transport // inferred from reviewed computational analysis	NM_175194 // GO:0005488 // binding // inferred from reviewed computational analysis /// ENSMUST00000044977 // GO:0005488 // binding // inferred from reviewed computational analysis /// BC062168 // GO:0005488 // binding // inferred from reviewed computational analysis	NM_175194 // GO:0005615 // extracellular space // inferred from reviewed computational analysis /// NM_175194 // GO:0005739 // mitochondrion // inferred from direct assay /// NM_175194 // GO:0005739 // mitochondrion // inferred from reviewed computational analysis /// NM_175194 // GO:0005743 // mitochondrial inner membrane // inferred from reviewed computational analysis /// NM_175194 // GO:00160…
7011944	2.0783	up	0.543798	-0.511609	Slc6a8	solute carrier family 6 (neurotransmitter transporter, creatine), member 8	AF459435	NM_133987	NM_133987 // GO:0006810 // transport // inferred from reviewed computational analysis /// NM_133987 // GO:0006811 // ion transport // inferred from electronic annotation /// NM_133987 // GO:0006814 // sodium ion transport // inferred from electronic annotation /// NM_133987 // GO:0006836 // neurotransmitter transport // inferred from reviewed computational analysis /// NM_133987 // GO:0015881 // …	NM_133987 // GO:0003676 // nucleic acid binding // inferred from reviewed computational analysis /// NM_133987 // GO:0005308 // creatine transporter activity // inferred from sequence or structural similarity /// NM_133987 // GO:0005309 // creatine:sodium symporter activity // inferred from reviewed computational analysis /// NM_133987 // GO:0005328 // neurotransmitter:sodium symporter activity /…	NM_133987 // GO:0005887 // integral to plasma membrane // inferred from reviewed computational analysis /// NM_133987 // GO:0016020 // membrane // inferred from reviewed computational analysis /// NM_133987 // GO:0016021 // integral to membrane // inferred from reviewed computational analysis /// ENSMUST00000033752 // GO:0005887 // integral to plasma membrane // inferred from reviewed computation…
6965324	2.06433	up	0.481392	-0.564281	Slc22a18	solute carrier family 22 (organic cation transporter), member 18	AB012084	NM_008767|NM_001042760	NM_008767 // GO:0006810 // transport // inferred from electronic annotation /// NM_008767 // GO:0006811 // ion transport // inferred from electronic annotation /// NM_008767 // GO:0006820 // anion transport // traceable author statement /// NM_008767 // GO:0015904 // tetracycline transport // inferred from electronic annotation /// NM_008767 // GO:0046677 // response to antibiotic // inferred fro…	NM_008767 // GO:0005215 // transporter activity // inferred from electronic annotation /// NM_008767 // GO:0008514 // organic anion transmembrane transporter activity // traceable author statement /// NM_008767 // GO:0015293 // symporter activity // inferred from electronic annotation /// NM_008767 // GO:0015520 // tetracycline:hydrogen antiporter activity // inferred from electronic annotation /…	NM_008767 // GO:0005615 // extracellular space // inferred from reviewed computational analysis /// NM_008767 // GO:0005887 // integral to plasma membrane // inferred from sequence or structural similarity /// NM_008767 // GO:0016020 // membrane // inferred from electronic annotation /// NM_008767 // GO:0016021 // integral to membrane // inferred from reviewed computational analysis /// NM_001042…
6838256	2.03272	up	0.523456	-0.499958	Slc38a1	solute carrier family 38, member 1	BC030378	NM_134086	NM_134086 // GO:0006810 // transport // inferred from electronic annotation /// NM_134086 // GO:0006811 // ion transport // inferred from electronic annotation /// NM_134086 // GO:0006814 // sodium ion transport // inferred from electronic annotation /// NM_134086 // GO:0006865 // amino acid transport // inferred from reviewed computational analysis /// NM_134086 // GO:0006868 // glutamine transp…	NM_134086 // GO:0005275 // amine transmembrane transporter activity // inferred from reviewed computational analysis /// NM_134086 // GO:0015186 // L-glutamine transmembrane transporter activity // inferred from direct assay /// NM_134086 // GO:0015293 // symporter activity // inferred from electronic annotation /// NM_134086 // GO:0031402 // sodium ion binding // inferred from electronic annotat…	NM_134086 // GO:0005624 // membrane fraction // inferred from direct assay /// NM_134086 // GO:0005886 // plasma membrane // inferred from direct assay /// NM_134086 // GO:0016020 // membrane // inferred from reviewed computational analysis /// NM_134086 // GO:0016021 // integral to membrane // inferred from reviewed computational analysis /// NM_134086 // GO:0030424 // axon // inferred from dire…
6937333	2.04209	down	-0.420817	0.60923	Mfsd10	major facilitator superfamily domain containing 10	BC023012	NM_026660	NM_026660 // GO:0006810 // transport // inferred from reviewed computational analysis /// NM_026660 // GO:0006915 // apoptosis // inferred from electronic annotation /// ENSMUST00000001109 // GO:0006810 // transport // inferred from reviewed computational analysis /// ENSMUST00000001109 // GO:0006915 // apoptosis // inferred from electronic annotation /// ENSMUST00000114329 // GO:0006810 // trans…	NM_026660 // GO:0005215 // transporter activity // inferred from reviewed computational analysis /// ENSMUST00000001109 // GO:0005215 // transporter activity // inferred from reviewed computational analysis /// ENSMUST00000114329 // GO:0005215 // transporter activity // inferred from reviewed computational analysis /// ENSMUST00000114331 // GO:0005215 // transporter activity // inferred from revi…	NM_026660 // GO:0016020 // membrane // inferred from reviewed computational analysis /// NM_026660 // GO:0016021 // integral to membrane // inferred from electronic annotation /// ENSMUST00000001109 // GO:0016020 // membrane // inferred from reviewed computational analysis /// ENSMUST00000001109 // GO:0016021 // integral to membrane // inferred from electronic annotation /// ENSMUST00000114329 //…
6919879	2.08687	down	-0.573227	0.488117	Slc26a7	solute carrier family 26, member 7	BC026928	NM_145947	NM_145947 // GO:0001696 // gastric acid secretion // inferred from direct assay /// NM_145947 // GO:0006810 // transport // inferred from electronic annotation /// NM_145947 // GO:0006811 // ion transport // inferred from electronic annotation /// NM_145947 // GO:0006820 // anion transport // inferred from mutant phenotype /// NM_145947 // GO:0006821 // chloride transport // inferred from direct …	NM_145947 // GO:0005215 // transporter activity // inferred from electronic annotation /// NM_145947 // GO:0005253 // anion channel activity // inferred from mutant phenotype /// NM_145947 // GO:0005254 // chloride channel activity // inferred from direct assay /// NM_145947 // GO:0008271 // secondary active sulfate transmembrane transporter activity // inferred from electronic annotation /// NM_…	NM_145947 // GO:0005768 // endosome // inferred from electronic annotation /// NM_145947 // GO:0016020 // membrane // inferred from electronic annotation /// NM_145947 // GO:0016021 // integral to membrane // inferred by curator /// NM_145947 // GO:0016323 // basolateral plasma membrane // inferred from direct assay /// ENSMUST00000042221 // GO:0005768 // endosome // inferred from electronic anno…
6833902	2.15602	down	-0.36083	0.747539	Slc1a3	solute carrier family 1 (glial high affinity glutamate transporter), member 3	BC058711	NM_148938	NM_148938 // GO:0006605 // protein targeting // inferred from reviewed computational analysis /// NM_148938 // GO:0006810 // transport // inferred from electronic annotation /// NM_148938 // GO:0006810 // transport // inferred from reviewed computational analysis /// NM_148938 // GO:0006835 // dicarboxylic acid transport // inferred from reviewed computational analysis /// ENSMUST00000005493 // G…	NM_148938 // GO:0005343 // organic acid:sodium symporter activity // inferred from reviewed computational analysis /// NM_148938 // GO:0015293 // symporter activity // inferred from electronic annotation /// NM_148938 // GO:0017153 // sodium:dicarboxylate symporter activity // inferred from electronic annotation /// NM_148938 // GO:0022857 // transmembrane transporter activity // inferred from el…	NM_148938 // GO:0005887 // integral to plasma membrane // inferred from electronic annotation /// NM_148938 // GO:0005887 // integral to plasma membrane // inferred from reviewed computational analysis /// NM_148938 // GO:0016020 // membrane // inferred from reviewed computational analysis /// NM_148938 // GO:0016021 // integral to membrane // inferred from reviewed computational analysis /// NM_…
6782451	2.23442	down	-0.517474	0.642425	Slc43a2	solute carrier family 43, member 2	AB120363	NM_173388	NM_173388 // GO:0015807 // L-amino acid transport // inferred from direct assay /// ENSMUST00000108433 // GO:0015807 // L-amino acid transport // inferred from direct assay /// ENSMUST00000042561 // GO:0015807 // L-amino acid transport // inferred from direct assay /// ENSMUST00000100839 // GO:0015807 // L-amino acid transport // inferred from direct assay /// AB120363 // GO:0015807 // L-amino ac…	NM_173388 // GO:0015179 // L-amino acid transmembrane transporter activity // inferred from direct assay /// ENSMUST00000108433 // GO:0015179 // L-amino acid transmembrane transporter activity // inferred from direct assay /// ENSMUST00000042561 // GO:0015179 // L-amino acid transmembrane transporter activity // inferred from direct assay /// ENSMUST00000100839 // GO:0015179 // L-amino acid trans…	NM_173388 // GO:0005886 // plasma membrane // inferred from direct assay /// NM_173388 // GO:0016020 // membrane // inferred from electronic annotation /// NM_173388 // GO:0016021 // integral to membrane // inferred from electronic annotation /// ENSMUST00000108433 // GO:0005886 // plasma membrane // inferred from direct assay /// ENSMUST00000108433 // GO:0016020 // membrane // inferred from elec…
6800894	2.25486	down	-0.565195	0.60784	Snx6	sorting nexin 6	BC061028	NM_026998	NM_026998 // GO:0006810 // transport // inferred from reviewed computational analysis /// NM_026998 // GO:0006886 // intracellular protein transport // inferred from reviewed computational analysis /// NM_026998 // GO:0007154 // cell communication // inferred from electronic annotation /// NM_026998 // GO:0015031 // protein transport // inferred from reviewed computational analysis /// ENSMUST000…	NM_026998 // GO:0005515 // protein binding // inferred from electronic annotation /// NM_026998 // GO:0008565 // protein transporter activity // inferred from reviewed computational analysis /// NM_026998 // GO:0035091 // phosphoinositide binding // inferred from electronic annotation /// ENSMUST00000005798 // GO:0005515 // protein binding // inferred from electronic annotation /// ENSMUST0000000…
6792296	2.26719	down	-0.596679	0.584229	Slc39a11	solute carrier family 39 (metal ion transporter), member 11	BC031751	NM_027216	NM_027216 // GO:0006810 // transport // inferred from electronic annotation /// NM_027216 // GO:0006811 // ion transport // inferred from electronic annotation /// NM_027216 // GO:0006829 // zinc ion transport // inferred from electronic annotation /// NM_027216 // GO:0030001 // metal ion transport // inferred from reviewed computational analysis /// ENSMUST00000071539 // GO:0006810 // transport …	NM_027216 // GO:0008270 // zinc ion binding // inferred from electronic annotation /// NM_027216 // GO:0046873 // metal ion transmembrane transporter activity // inferred from reviewed computational analysis /// ENSMUST00000071539 // GO:0008270 // zinc ion binding // inferred from electronic annotation /// ENSMUST00000071539 // GO:0046873 // metal ion transmembrane transporter activity // inferre…	NM_027216 // GO:0016020 // membrane // inferred from reviewed computational analysis /// NM_027216 // GO:0016021 // integral to membrane // inferred from electronic annotation /// ENSMUST00000071539 // GO:0016020 // membrane // inferred from reviewed computational analysis /// ENSMUST00000071539 // GO:0016021 // integral to membrane // inferred from electronic annotation /// BC031751 // GO:001602…
6950718	2.29521	down	-0.711203	0.487425	Pde3a	phosphodiesterase 3A, cGMP inhibited	AF099187	NM_018779	NM_018779 // GO:0006810 // transport // inferred from reviewed computational analysis /// NM_018779 // GO:0007165 // signal transduction // inferred from reviewed computational analysis /// NM_018779 // GO:0008152 // metabolic process // inferred from reviewed computational analysis /// ENSMUST00000043259 // GO:0006810 // transport // inferred from reviewed computational analysis /// ENSMUST00000…	NM_018779 // GO:0003824 // catalytic activity // inferred from reviewed computational analysis /// NM_018779 // GO:0004114 // 3',5'-cyclic-nucleotide phosphodiesterase activity // inferred from reviewed computational analysis /// NM_018779 // GO:0004119 // cGMP-inhibited cyclic-nucleotide phosphodiesterase activity // inferred from electronic annotation /// NM_018779 // GO:0005215 // transporter …	NM_018779 // GO:0016020 // membrane // inferred from reviewed computational analysis /// ENSMUST00000043259 // GO:0016020 // membrane // inferred from reviewed computational analysis /// AF099187 // GO:0016020 // membrane // inferred from reviewed computational analysis /// ENSMUST00000111839 // GO:0016020 // membrane // inferred from reviewed computational analysis
6824728	2.3034	down	-0.51086	0.692904	Slc7a7	solute carrier family 7 (cationic amino acid transporter, y+ system), member 7	BC014709	NM_011405	NM_011405 // GO:0006461 // protein complex assembly // inferred from reviewed computational analysis /// NM_011405 // GO:0006520 // amino acid metabolic process // inferred from reviewed computational analysis /// NM_011405 // GO:0006810 // transport // inferred from electronic annotation /// NM_011405 // GO:0006810 // transport // inferred from reviewed computational analysis /// NM_011405 // GO…	NM_011405 // GO:0005275 // amine transmembrane transporter activity // inferred from reviewed computational analysis /// NM_011405 // GO:0015171 // amino acid transmembrane transporter activity // inferred from electronic annotation /// NM_011405 // GO:0015174 // basic amino acid transmembrane transporter activity // inferred from reviewed computational analysis /// NM_011405 // GO:0022857 // tra…	NM_011405 // GO:0005886 // plasma membrane // inferred from reviewed computational analysis /// NM_011405 // GO:0005887 // integral to plasma membrane // inferred from electronic annotation /// NM_011405 // GO:0016020 // membrane // inferred from reviewed computational analysis /// NM_011405 // GO:0016021 // integral to membrane // inferred from reviewed computational analysis /// ENSMUST00000000…
6866856	2.40488	down	-0.583088	0.682877	Slc14a2	solute carrier family 14 (urea transporter), member 2	AF366052	NM_207651|NM_030683|NM_001110273|NM_001110274	NM_207651 // GO:0015840 // urea transport // inferred from reviewed computational analysis /// NM_030683 // GO:0015840 // urea transport // inferred from reviewed computational analysis /// NM_001110273 // GO:0015840 // urea transport // inferred from reviewed computational analysis /// NM_001110274 // GO:0015840 // urea transport // inferred from reviewed computational analysis /// ENSMUST000000…	NM_207651 // GO:0005507 // copper ion binding // inferred from reviewed computational analysis /// NM_207651 // GO:0015204 // urea transmembrane transporter activity // inferred from direct assay /// NM_030683 // GO:0005507 // copper ion binding // inferred from reviewed computational analysis /// NM_030683 // GO:0015204 // urea transmembrane transporter activity // inferred from direct assay ///…	NM_207651 // GO:0016021 // integral to membrane // inferred from sequence or structural similarity /// NM_207651 // GO:0016021 // integral to membrane // inferred from reviewed computational analysis /// NM_030683 // GO:0016021 // integral to membrane // inferred from sequence or structural similarity /// NM_030683 // GO:0016021 // integral to membrane // inferred from reviewed computational anal…
6909796	2.41027	down	-0.725028	0.544165	Mttp	microsomal triglyceride transfer protein	L47970	NM_008642	NM_008642 // GO:0006497 // protein amino acid lipidation // inferred from direct assay /// NM_008642 // GO:0006629 // lipid metabolic process // inferred from direct assay /// NM_008642 // GO:0006641 // triacylglycerol metabolic process // inferred from direct assay /// NM_008642 // GO:0006810 // transport // inferred from electronic annotation /// NM_008642 // GO:0006869 // lipid transport // in…	NM_008642 // GO:0005319 // lipid transporter activity // inferred from direct assay /// NM_008642 // GO:0008289 // lipid binding // inferred from electronic annotation /// ENSMUST00000029805 // GO:0005319 // lipid transporter activity // inferred from direct assay /// ENSMUST00000029805 // GO:0008289 // lipid binding // inferred from electronic annotation /// L47970 // GO:0005319 // lipid transpo…	NM_008642 // GO:0005783 // endoplasmic reticulum // inferred from electronic annotation /// ENSMUST00000029805 // GO:0005783 // endoplasmic reticulum // inferred from electronic annotation /// L47970 // GO:0005783 // endoplasmic reticulum // inferred from electronic annotation /// ENSMUST00000098580 // GO:0005783 // endoplasmic reticulum // inferred from electronic annotation
6825638	2.44031	down	-0.763845	0.523221	Slc25a37	solute carrier family 25, member 37	AF361699	NM_026331	NM_026331 // GO:0006810 // transport // inferred from reviewed computational analysis /// NM_026331 // GO:0006811 // ion transport // inferred from electronic annotation /// NM_026331 // GO:0006826 // iron ion transport // inferred from electronic annotation /// NM_026331 // GO:0048250 // mitochondrial iron ion transport // inferred from mutant phenotype /// ENSMUST00000037064 // GO:0006810 // tr…	NM_026331 // GO:0005381 // iron ion transmembrane transporter activity // inferred from mutant phenotype /// NM_026331 // GO:0005488 // binding // inferred from reviewed computational analysis /// NM_026331 // GO:0005506 // iron ion binding // inferred from electronic annotation /// ENSMUST00000037064 // GO:0005381 // iron ion transmembrane transporter activity // inferred from mutant phenotype /…	NM_026331 // GO:0005739 // mitochondrion // inferred from electronic annotation /// NM_026331 // GO:0005743 // mitochondrial inner membrane // inferred from direct assay /// NM_026331 // GO:0016020 // membrane // inferred from reviewed computational analysis /// NM_026331 // GO:0016021 // integral to membrane // inferred from electronic annotation /// ENSMUST00000037064 // GO:0005739 // mitochond…
6752730	2.57355	down	-0.657708	0.706051	Slc35f5	solute carrier family 35, member F5	BC026858	NM_028787	NM_028787 // GO:0006810 // transport // inferred from electronic annotation /// ENSMUST00000027580 // GO:0006810 // transport // inferred from electronic annotation /// BC026858 // GO:0006810 // transport // inferred from electronic annotation		NM_028787 // GO:0016020 // membrane // inferred from electronic annotation /// NM_028787 // GO:0016021 // integral to membrane // inferred from electronic annotation /// ENSMUST00000027580 // GO:0016020 // membrane // inferred from electronic annotation /// ENSMUST00000027580 // GO:0016021 // integral to membrane // inferred from electronic annotation /// BC026858 // GO:0016020 // membrane // inf…
6942523	2.71983	down	-0.724179	0.71934	Ap1s1	adaptor protein complex AP-1, sigma 1	BC052692	NM_007457	NM_007457 // GO:0006461 // protein complex assembly // inferred from electronic annotation /// NM_007457 // GO:0006810 // transport // inferred from electronic annotation /// NM_007457 // GO:0006886 // intracellular protein transport // non-traceable author statement /// NM_007457 // GO:0006897 // endocytosis // inferred from electronic annotation /// NM_007457 // GO:0015031 // protein transport …	NM_007457 // GO:0005515 // protein binding // inferred from physical interaction /// NM_007457 // GO:0008565 // protein transporter activity // non-traceable author statement /// ENSMUST00000111080 // GO:0005515 // protein binding // inferred from physical interaction /// ENSMUST00000111080 // GO:0008565 // protein transporter activity // non-traceable author statement /// BC052692 // GO:0005515 …	NM_007457 // GO:0005794 // Golgi apparatus // inferred from electronic annotation /// NM_007457 // GO:0005802 // trans-Golgi network // non-traceable author statement /// NM_007457 // GO:0005905 // coated pit // inferred from reviewed computational analysis /// NM_007457 // GO:0016020 // membrane // inferred from electronic annotation /// NM_007457 // GO:0030117 // membrane coat // inferred from …
6758450	2.78427	down	-0.705388	0.771912	Slc39a10	solute carrier family 39 (zinc transporter), member 10	BC062918	NM_172653	NM_172653 // GO:0006810 // transport // inferred from electronic annotation /// NM_172653 // GO:0006811 // ion transport // inferred from electronic annotation /// NM_172653 // GO:0006829 // zinc ion transport // inferred from electronic annotation /// NM_172653 // GO:0030001 // metal ion transport // inferred from reviewed computational analysis /// ENSMUST00000027131 // GO:0006810 // transport …	NM_172653 // GO:0008270 // zinc ion binding // inferred from electronic annotation /// NM_172653 // GO:0046873 // metal ion transmembrane transporter activity // inferred from reviewed computational analysis /// ENSMUST00000027131 // GO:0008270 // zinc ion binding // inferred from electronic annotation /// ENSMUST00000027131 // GO:0046873 // metal ion transmembrane transporter activity // inferre…	NM_172653 // GO:0016020 // membrane // inferred from reviewed computational analysis /// NM_172653 // GO:0016021 // integral to membrane // inferred from reviewed computational analysis /// ENSMUST00000027131 // GO:0016020 // membrane // inferred from reviewed computational analysis /// ENSMUST00000027131 // GO:0016021 // integral to membrane // inferred from reviewed computational analysis /// B…
6901634	3.31609	down	-0.463808	1.26567	Slc39a8	solute carrier family 39 (metal ion transporter), member 8	BC006731	NM_026228	NM_026228 // GO:0006810 // transport // inferred from electronic annotation /// NM_026228 // GO:0006811 // ion transport // inferred from electronic annotation /// NM_026228 // GO:0006829 // zinc ion transport // inferred from electronic annotation /// NM_026228 // GO:0030001 // metal ion transport // inferred from reviewed computational analysis /// ENSMUST00000029810 // GO:0006810 // transport …	NM_026228 // GO:0008270 // zinc ion binding // inferred from electronic annotation /// NM_026228 // GO:0046873 // metal ion transmembrane transporter activity // inferred from reviewed computational analysis /// ENSMUST00000029810 // GO:0008270 // zinc ion binding // inferred from electronic annotation /// ENSMUST00000029810 // GO:0046873 // metal ion transmembrane transporter activity // inferre…	NM_026228 // GO:0005615 // extracellular space // inferred from reviewed computational analysis /// NM_026228 // GO:0016020 // membrane // inferred from reviewed computational analysis /// NM_026228 // GO:0016021 // integral to membrane // inferred from reviewed computational analysis /// ENSMUST00000029810 // GO:0005615 // extracellular space // inferred from reviewed computational analysis /// …
6771635	3.57562	down	-0.906802	0.93139	Mip	major intrinsic protein of eye lens fiber	BC082567	NM_008600	NM_008600 // GO:0002088 // lens development in camera-type eye // inferred from mutant phenotype /// NM_008600 // GO:0006810 // transport // inferred from electronic annotation /// NM_008600 // GO:0006833 // water transport // inferred from mutant phenotype /// NM_008600 // GO:0007154 // cell communication // non-traceable author statement /// NM_008600 // GO:0007601 // visual perception // infer…	NM_008600 // GO:0005212 // structural constituent of eye lens // inferred from direct assay /// NM_008600 // GO:0005215 // transporter activity // inferred from electronic annotation /// NM_008600 // GO:0015250 // water channel activity // inferred from mutant phenotype /// NM_008600 // GO:0015267 // channel activity // non-traceable author statement /// ENSMUST00000026455 // GO:0005212 // struct…	NM_008600 // GO:0005921 // gap junction // inferred from electronic annotation /// NM_008600 // GO:0016020 // membrane // inferred from electronic annotation /// NM_008600 // GO:0016021 // integral to membrane // non-traceable author statement /// NM_008600 // GO:0030054 // cell junction // inferred from electronic annotation /// ENSMUST00000026455 // GO:0005921 // gap junction // inferred from e…
6912018	3.71701	down	-1.02366	0.870486	Cngb3	cyclic nucleotide gated channel beta 3	AJ243572	NM_013927	NM_013927 // GO:0006810 // transport // inferred from electronic annotation /// NM_013927 // GO:0006811 // ion transport // inferred from reviewed computational analysis /// NM_013927 // GO:0006813 // potassium ion transport // inferred from reviewed computational analysis /// NM_013927 // GO:0007601 // visual perception // inferred from electronic annotation /// NM_013927 // GO:0009187 // cyclic…	NM_013927 // GO:0000166 // nucleotide binding // inferred from electronic annotation /// NM_013927 // GO:0005216 // ion channel activity // inferred from reviewed computational analysis /// NM_013927 // GO:0005223 // intracellular cGMP activated cation channel activity // inferred from physical interaction /// NM_013927 // GO:0005267 // potassium channel activity // inferred from reviewed computa…	NM_013927 // GO:0001750 // photoreceptor outer segment // inferred from direct assay /// NM_013927 // GO:0005886 // plasma membrane // inferred by curator /// NM_013927 // GO:0016020 // membrane // inferred from reviewed computational analysis /// NM_013927 // GO:0016021 // integral to membrane // inferred from reviewed computational analysis /// ENSMUST00000102999 // GO:0001750 // photoreceptor …
6938999	3.84317	down	-1.01368	0.928619	Gabrg1|EG209380	gamma-aminobutyric acid (GABA-A) receptor, subunit gamma 1 | predicted gene, EG209380	BC099939	NM_010252|NR_003967	NM_010252 // GO:0006810 // transport // inferred from electronic annotation /// NM_010252 // GO:0006811 // ion transport // inferred from electronic annotation /// NM_010252 // GO:0006821 // chloride transport // inferred from electronic annotation /// NM_010252 // GO:0007214 // gamma-aminobutyric acid signaling pathway // inferred from electronic annotation /// NM_010252 // GO:0007268 // synapti…	NM_010252 // GO:0004872 // receptor activity // inferred from electronic annotation /// NM_010252 // GO:0004890 // GABA-A receptor activity // inferred from electronic annotation /// NM_010252 // GO:0005216 // ion channel activity // inferred from electronic annotation /// NM_010252 // GO:0005230 // extracellular ligand-gated ion channel activity // inferred from electronic annotation /// NM_0102…	NM_010252 // GO:0005887 // integral to plasma membrane // inferred from electronic annotation /// NM_010252 // GO:0016020 // membrane // inferred from electronic annotation /// NM_010252 // GO:0016021 // integral to membrane // inferred from electronic annotation /// NM_010252 // GO:0030054 // cell junction // inferred from electronic annotation /// NM_010252 // GO:0045202 // synapse // inferred …
6943195	4.10671	down	-0.927943	1.11004	Slc7a1	solute carrier family 7 (cationic amino acid transporter, y+ system), member 1	M26687	NM_007513	NM_007513 // GO:0006810 // transport // inferred from electronic annotation /// NM_007513 // GO:0006865 // amino acid transport // inferred from electronic annotation /// NM_007513 // GO:0015809 // arginine transport // inferred from direct assay /// ENSMUST00000048116 // GO:0006810 // transport // inferred from electronic annotation /// ENSMUST00000048116 // GO:0006865 // amino acid transport //…	NM_007513 // GO:0004872 // receptor activity // inferred from electronic annotation /// NM_007513 // GO:0015171 // amino acid transmembrane transporter activity // inferred from electronic annotation /// NM_007513 // GO:0015181 // arginine transmembrane transporter activity // inferred from direct assay /// ENSMUST00000048116 // GO:0004872 // receptor activity // inferred from electronic annotati…	NM_007513 // GO:0016020 // membrane // inferred from electronic annotation /// NM_007513 // GO:0016021 // integral to membrane // inferred by curator /// ENSMUST00000048116 // GO:0016020 // membrane // inferred from electronic annotation /// ENSMUST00000048116 // GO:0016021 // integral to membrane // inferred by curator /// M26687 // GO:0016020 // membrane // inferred from electronic annotation /…
6932240	4.12324	down	-1.18401	0.859763	Slc4a4	solute carrier family 4 (anion exchanger), member 4	AF141934	NM_018760	NM_018760 // GO:0006810 // transport // inferred from electronic annotation /// NM_018760 // GO:0006811 // ion transport // inferred from electronic annotation /// NM_018760 // GO:0006814 // sodium ion transport // inferred from direct assay /// NM_018760 // GO:0006820 // anion transport // inferred from electronic annotation /// NM_018760 // GO:0006885 // regulation of pH // traceable author sta…	NM_018760 // GO:0005452 // inorganic anion exchanger activity // inferred from electronic annotation /// NM_018760 // GO:0008509 // anion transmembrane transporter activity // inferred from electronic annotation /// NM_018760 // GO:0008510 // sodium:bicarbonate symporter activity // inferred from sequence or structural similarity /// NM_018760 // GO:0015293 // symporter activity // inferred from …	NM_018760 // GO:0005887 // integral to plasma membrane // traceable author statement /// NM_018760 // GO:0016020 // membrane // inferred from electronic annotation /// NM_018760 // GO:0016021 // integral to membrane // inferred from reviewed computational analysis /// ENSMUST00000113218 // GO:0005887 // integral to plasma membrane // traceable author statement /// ENSMUST00000113218 // GO:0016020…
6948015	4.13895	down	-0.996658	1.05261	Slc6a6	solute carrier family 6 (neurotransmitter transporter, taurine), member 6	L03292	NM_009320	NM_009320 // GO:0001762 // beta-alanine transport // inferred from direct assay /// NM_009320 // GO:0006810 // transport // inferred from electronic annotation /// NM_009320 // GO:0006836 // neurotransmitter transport // inferred from electronic annotation /// NM_009320 // GO:0015734 // taurine transport // inferred from direct assay /// NM_009320 // GO:0015734 // taurine transport // inferred fr…	NM_009320 // GO:0001761 // beta-alanine transmembrane transporter activity // inferred from direct assay /// NM_009320 // GO:0005328 // neurotransmitter:sodium symporter activity // inferred from electronic annotation /// NM_009320 // GO:0005368 // taurine transmembrane transporter activity // inferred from direct assay /// NM_009320 // GO:0005369 // taurine:sodium symporter activity // inferred …	NM_009320 // GO:0005887 // integral to plasma membrane // inferred by curator /// NM_009320 // GO:0016020 // membrane // inferred from electronic annotation /// NM_009320 // GO:0016021 // integral to membrane // inferred from electronic annotation /// ENSMUST00000032185 // GO:0005887 // integral to plasma membrane // inferred by curator /// ENSMUST00000032185 // GO:0016020 // membrane // inferred…
6838287	4.17216	down	-0.939567	1.12123	Slc38a4	solute carrier family 38, member 4	AY027919	NM_027052	NM_027052 // GO:0006810 // transport // inferred from electronic annotation /// NM_027052 // GO:0006811 // ion transport // inferred from electronic annotation /// NM_027052 // GO:0006814 // sodium ion transport // inferred from electronic annotation /// NM_027052 // GO:0006865 // amino acid transport // inferred from reviewed computational analysis /// ENSMUST00000023101 // GO:0006810 // transpo…	NM_027052 // GO:0005275 // amine transmembrane transporter activity // inferred from reviewed computational analysis /// NM_027052 // GO:0015293 // symporter activity // inferred from electronic annotation /// NM_027052 // GO:0031402 // sodium ion binding // inferred from electronic annotation /// ENSMUST00000023101 // GO:0005275 // amine transmembrane transporter activity // inferred from review…	NM_027052 // GO:0016020 // membrane // inferred from reviewed computational analysis /// NM_027052 // GO:0016021 // integral to membrane // inferred from electronic annotation /// ENSMUST00000023101 // GO:0016020 // membrane // inferred from reviewed computational analysis /// ENSMUST00000023101 // GO:0016021 // integral to membrane // inferred from electronic annotation /// AY027919 // GO:001602…
6786473	4.3606	down	-0.83376	1.29077	Slc1a4	solute carrier family 1 (glutamate/neutral amino acid transporter), member 4	BC043483	NM_018861	NM_018861 // GO:0006810 // transport // inferred from electronic annotation /// NM_018861 // GO:0006835 // dicarboxylic acid transport // inferred from electronic annotation /// ENSMUST00000109594 // GO:0006810 // transport // inferred from electronic annotation /// ENSMUST00000109594 // GO:0006835 // dicarboxylic acid transport // inferred from electronic annotation /// ENSMUST00000004634 // GO:…	NM_018861 // GO:0015175 // neutral amino acid transmembrane transporter activity // inferred from direct assay /// NM_018861 // GO:0015293 // symporter activity // inferred from electronic annotation /// NM_018861 // GO:0017153 // sodium:dicarboxylate symporter activity // inferred from electronic annotation /// ENSMUST00000109594 // GO:0015175 // neutral amino acid transmembrane transporter acti…	NM_018861 // GO:0005882 // intermediate filament // inferred from direct assay /// NM_018861 // GO:0016020 // membrane // inferred from electronic annotation /// NM_018861 // GO:0016021 // integral to membrane // inferred from reviewed computational analysis /// ENSMUST00000109594 // GO:0005882 // intermediate filament // inferred from direct assay /// ENSMUST00000109594 // GO:0016020 // membrane…
6949591	4.62672	down	-0.784993	1.425	Slc6a13	solute carrier family 6 (neurotransmitter transporter, GABA), member 13	BC029637	NM_144512	NM_144512 // GO:0006810 // transport // inferred from electronic annotation /// NM_144512 // GO:0006836 // neurotransmitter transport // inferred from electronic annotation /// ENSMUST00000064580 // GO:0006810 // transport // inferred from electronic annotation /// ENSMUST00000064580 // GO:0006836 // neurotransmitter transport // inferred from electronic annotation /// BC029637 // GO:0006810 // t…	NM_144512 // GO:0005328 // neurotransmitter:sodium symporter activity // inferred from electronic annotation /// NM_144512 // GO:0005332 // gamma-aminobutyric acid:sodium symporter activity // inferred from electronic annotation /// NM_144512 // GO:0015293 // symporter activity // inferred from electronic annotation /// ENSMUST00000064580 // GO:0005328 // neurotransmitter:sodium symporter activit…	NM_144512 // GO:0005887 // integral to plasma membrane // inferred from electronic annotation /// NM_144512 // GO:0016020 // membrane // inferred from electronic annotation /// NM_144512 // GO:0016021 // integral to membrane // inferred from electronic annotation /// ENSMUST00000064580 // GO:0005887 // integral to plasma membrane // inferred from electronic annotation /// ENSMUST00000064580 // GO…
6952812	4.66342	down	-1.11639	1.10499	Svopl	SV2 related protein homolog (rat)-like	BC058741	NM_177200	NM_177200 // GO:0006810 // transport // inferred from electronic annotation /// ENSMUST00000096040 // GO:0006810 // transport // inferred from electronic annotation /// BC058741 // GO:0006810 // transport // inferred from electronic annotation /// ENSMUST00000040486 // GO:0006810 // transport // inferred from electronic annotation	NM_177200 // GO:0005215 // transporter activity // inferred from electronic annotation /// ENSMUST00000096040 // GO:0005215 // transporter activity // inferred from electronic annotation /// BC058741 // GO:0005215 // transporter activity // inferred from electronic annotation /// ENSMUST00000040486 // GO:0005215 // transporter activity // inferred from electronic annotation	NM_177200 // GO:0016020 // membrane // inferred from electronic annotation /// NM_177200 // GO:0016021 // integral to membrane // inferred from electronic annotation /// ENSMUST00000096040 // GO:0016020 // membrane // inferred from electronic annotation /// ENSMUST00000096040 // GO:0016021 // integral to membrane // inferred from electronic annotation /// BC058741 // GO:0016020 // membrane // inf…
6791561	5.5329	down	-1.14387	1.32417	Slc4a1	solute carrier family 4 (anion exchanger), member 1	BC053429	NM_011403	NM_011403 // GO:0006810 // transport // inferred from electronic annotation /// NM_011403 // GO:0006811 // ion transport // inferred from electronic annotation /// NM_011403 // GO:0006820 // anion transport // inferred from electronic annotation /// ENSMUST00000006749 // GO:0006810 // transport // inferred from electronic annotation /// ENSMUST00000006749 // GO:0006811 // ion transport // inferre…	NM_011403 // GO:0005452 // inorganic anion exchanger activity // inferred from electronic annotation /// NM_011403 // GO:0005515 // protein binding // inferred from physical interaction /// NM_011403 // GO:0008509 // anion transmembrane transporter activity // inferred from electronic annotation /// NM_011403 // GO:0015380 // anion exchanger activity // inferred from electronic annotation /// NM_…	NM_011403 // GO:0005887 // integral to plasma membrane // inferred from electronic annotation /// NM_011403 // GO:0016020 // membrane // inferred from electronic annotation /// NM_011403 // GO:0016021 // integral to membrane // inferred from reviewed computational analysis /// ENSMUST00000006749 // GO:0005887 // integral to plasma membrane // inferred from electronic annotation /// ENSMUST0000000…
6779838	6.50529	down	-1.36647	1.33515	Hba-x	hemoglobin X, alpha-like embryonic chain in Hba complex	BC051988	NM_010405	NM_010405 // GO:0006810 // transport // inferred from electronic annotation /// NM_010405 // GO:0015671 // oxygen transport // inferred from electronic annotation /// ENSMUST00000020531 // GO:0006810 // transport // inferred from electronic annotation /// ENSMUST00000020531 // GO:0015671 // oxygen transport // inferred from electronic annotation /// BC051988 // GO:0006810 // transport // inferred…	NM_010405 // GO:0005344 // oxygen transporter activity // inferred from electronic annotation /// NM_010405 // GO:0005506 // iron ion binding // inferred from electronic annotation /// NM_010405 // GO:0019825 // oxygen binding // inferred from electronic annotation /// NM_010405 // GO:0020037 // heme binding // inferred from electronic annotation /// NM_010405 // GO:0046872 // metal ion binding /…	NM_010405 // GO:0005833 // hemoglobin complex // inferred from electronic annotation /// ENSMUST00000020531 // GO:0005833 // hemoglobin complex // inferred from electronic annotation /// BC051988 // GO:0005833 // hemoglobin complex // inferred from electronic annotation
6768075	6.62536	down	-1.34375	1.38425	Fabp7	fatty acid binding protein 7, brain	BC057090	NM_021272	NM_021272 // GO:0001964 // startle response // inferred from mutant phenotype /// NM_021272 // GO:0006810 // transport // inferred from electronic annotation /// NM_021272 // GO:0021846 // cell proliferation in forebrain // inferred from mutant phenotype /// NM_021272 // GO:0022008 // neurogenesis // inferred from mutant phenotype /// NM_021272 // GO:0060134 // prepulse inhibition // inferred fro…	NM_021272 // GO:0005215 // transporter activity // inferred from electronic annotation /// NM_021272 // GO:0005488 // binding // inferred from electronic annotation /// NM_021272 // GO:0008289 // lipid binding // inferred from electronic annotation /// ENSMUST00000020024 // GO:0005215 // transporter activity // inferred from electronic annotation /// ENSMUST00000020024 // GO:0005488 // binding //…	NM_021272 // GO:0005737 // cytoplasm // inferred from electronic annotation /// NM_021272 // GO:0042995 // cell projection // inferred from direct assay /// NM_021272 // GO:0043025 // cell soma // inferred from direct assay /// ENSMUST00000020024 // GO:0005737 // cytoplasm // inferred from electronic annotation /// ENSMUST00000020024 // GO:0042995 // cell projection // inferred from direct assay …
6904892	7.06471	down	-1.66159	1.15904	Slc7a11	solute carrier family 7 (cationic amino acid transporter, y+ system), member 11	AY766236	NM_011990	NM_011990 // GO:0006810 // transport // inferred from electronic annotation /// NM_011990 // GO:0006865 // amino acid transport // inferred from electronic annotation /// ENSMUST00000029297 // GO:0006810 // transport // inferred from electronic annotation /// ENSMUST00000029297 // GO:0006865 // amino acid transport // inferred from electronic annotation /// AY766236 // GO:0006810 // transport // …	NM_011990 // GO:0015171 // amino acid transmembrane transporter activity // inferred from electronic annotation /// ENSMUST00000029297 // GO:0015171 // amino acid transmembrane transporter activity // inferred from electronic annotation /// AY766236 // GO:0015171 // amino acid transmembrane transporter activity // inferred from electronic annotation	NM_011990 // GO:0016020 // membrane // inferred from electronic annotation /// NM_011990 // GO:0016021 // integral to membrane // inferred from reviewed computational analysis /// ENSMUST00000029297 // GO:0016020 // membrane // inferred from electronic annotation /// ENSMUST00000029297 // GO:0016021 // integral to membrane // inferred from reviewed computational analysis /// AY766236 // GO:001602…
6899034	8.5475	down	-1.61788	1.47763	Crabp2	cellular retinoic acid binding protein II	M35523	NM_007759	NM_007759 // GO:0006810 // transport // inferred from electronic annotation /// NM_007759 // GO:0035115 // embryonic forelimb morphogenesis // inferred from mutant phenotype /// NM_007759 // GO:0042573 // retinoic acid metabolic process // inferred from direct assay /// ENSMUST00000005019 // GO:0006810 // transport // inferred from electronic annotation /// ENSMUST00000005019 // GO:0035115 // emb…	NM_007759 // GO:0001972 // retinoic acid binding // inferred from direct assay /// NM_007759 // GO:0005215 // transporter activity // inferred from electronic annotation /// NM_007759 // GO:0005488 // binding // inferred from electronic annotation /// NM_007759 // GO:0008289 // lipid binding // inferred from electronic annotation /// NM_007759 // GO:0016918 // retinal binding // inferred from ele…	NM_007759 // GO:0005634 // nucleus // not recorded /// NM_007759 // GO:0005737 // cytoplasm // not recorded /// ENSMUST00000005019 // GO:0005634 // nucleus // not recorded /// ENSMUST00000005019 // GO:0005737 // cytoplasm // not recorded /// M35523 // GO:0005634 // nucleus // not recorded /// M35523 // GO:0005737 // cytoplasm // not recorded
6969997	9.14583	down	-1.93267	1.26045	Hbb-b1|Hbb-b2	hemoglobin, beta adult major chain | hemoglobin, beta adult minor chain	BC027434	NM_008220|NM_016956	NM_008220 // GO:0006810 // transport // inferred from electronic annotation /// NM_008220 // GO:0015671 // oxygen transport // inferred from mutant phenotype /// NM_008220 // GO:0030097 // hemopoiesis // inferred from mutant phenotype /// NM_016956 // GO:0006810 // transport // inferred from electronic annotation /// NM_016956 // GO:0015671 // oxygen transport // inferred from electronic annotati…	NM_008220 // GO:0005344 // oxygen transporter activity // inferred from mutant phenotype /// NM_008220 // GO:0005506 // iron ion binding // inferred from electronic annotation /// NM_008220 // GO:0019825 // oxygen binding // inferred from electronic annotation /// NM_008220 // GO:0020037 // heme binding // inferred from electronic annotation /// NM_008220 // GO:0046872 // metal ion binding // inf…	NM_008220 // GO:0005833 // hemoglobin complex // inferred from direct assay /// NM_016956 // GO:0005833 // hemoglobin complex // inferred from electronic annotation /// ENSMUST00000098192 // GO:0005833 // hemoglobin complex // inferred from direct assay /// BC027434 // GO:0005833 // hemoglobin complex // inferred from electronic annotation
6758435	9.55572	down	-1.56851	1.68785	Slc40a1	solute carrier family 40 (iron-regulated transporter), member 1	AF231120	NM_016917	NM_016917 // GO:0006810 // transport // inferred from reviewed computational analysis /// NM_016917 // GO:0006811 // ion transport // inferred from electronic annotation /// NM_016917 // GO:0006826 // iron ion transport // inferred from direct assay /// ENSMUST00000027137 // GO:0006810 // transport // inferred from reviewed computational analysis /// ENSMUST00000027137 // GO:0006811 // ion transp…	NM_016917 // GO:0005381 // iron ion transmembrane transporter activity // inferred from direct assay /// NM_016917 // GO:0005488 // binding // inferred from reviewed computational analysis /// NM_016917 // GO:0005506 // iron ion binding // inferred from electronic annotation /// ENSMUST00000027137 // GO:0005381 // iron ion transmembrane transporter activity // inferred from direct assay /// ENSMU…	NM_016917 // GO:0005743 // mitochondrial inner membrane // inferred from reviewed computational analysis /// NM_016917 // GO:0008021 // synaptic vesicle // inferred from direct assay /// NM_016917 // GO:0016020 // membrane // inferred from electronic annotation /// NM_016917 // GO:0016021 // integral to membrane // inferred from reviewed computational analysis /// ENSMUST00000027137 // GO:0005743…
6770325	11.4078	down	-1.75837	1.75358	Slc6a15	solute carrier family 6 (neurotransmitter transporter), member 15	AY149280	NM_175328	NM_175328 // GO:0006810 // transport // inferred from electronic annotation /// NM_175328 // GO:0006836 // neurotransmitter transport // inferred from electronic annotation /// ENSMUST00000074204 // GO:0006810 // transport // inferred from electronic annotation /// ENSMUST00000074204 // GO:0006836 // neurotransmitter transport // inferred from electronic annotation /// AY149280 // GO:0006810 // t…	NM_175328 // GO:0005328 // neurotransmitter:sodium symporter activity // inferred from electronic annotation /// NM_175328 // GO:0015293 // symporter activity // inferred from electronic annotation /// ENSMUST00000074204 // GO:0005328 // neurotransmitter:sodium symporter activity // inferred from electronic annotation /// ENSMUST00000074204 // GO:0015293 // symporter activity // inferred from ele…	NM_175328 // GO:0005887 // integral to plasma membrane // inferred from electronic annotation /// NM_175328 // GO:0016020 // membrane // inferred from electronic annotation /// NM_175328 // GO:0016021 // integral to membrane // inferred from electronic annotation /// ENSMUST00000074204 // GO:0005887 // integral to plasma membrane // inferred from electronic annotation /// ENSMUST00000074204 // GO…
6970009	46.8046	down	-3.1793	2.36928	Hbb-y	hemoglobin Y, beta-like embryonic chain	M26897	NM_008221	NM_008221 // GO:0006810 // transport // inferred from electronic annotation /// NM_008221 // GO:0015671 // oxygen transport // inferred from electronic annotation /// ENSMUST00000033229 // GO:0006810 // transport // inferred from electronic annotation /// ENSMUST00000033229 // GO:0015671 // oxygen transport // inferred from electronic annotation /// M26897 // GO:0006810 // transport // inferred f…	NM_008221 // GO:0005344 // oxygen transporter activity // inferred from electronic annotation /// NM_008221 // GO:0005506 // iron ion binding // inferred from electronic annotation /// NM_008221 // GO:0019825 // oxygen binding // inferred from electronic annotation /// NM_008221 // GO:0020037 // heme binding // inferred from electronic annotation /// NM_008221 // GO:0046872 // metal ion binding /…	NM_008221 // GO:0005833 // hemoglobin complex // inferred from electronic annotation /// ENSMUST00000033229 // GO:0005833 // hemoglobin complex // inferred from electronic annotation /// M26897 // GO:0005833 // hemoglobin complex // inferred from electronic annotation
6773432	66.816	down	-3.08117	2.98095	Slc16a10	solute carrier family 16 (monocarboxylic acid transporters), member 10	BC052877	NM_001114332|NM_028247	NM_001114332 // GO:0006810 // transport // inferred from reviewed computational analysis /// NM_028247 // GO:0006810 // transport // inferred from reviewed computational analysis /// ENSMUST00000092566 // GO:0006810 // transport // inferred from reviewed computational analysis /// BC052877 // GO:0006810 // transport // inferred from reviewed computational analysis /// ENSMUST00000045307 // GO:000…	NM_001114332 // GO:0005215 // transporter activity // inferred from reviewed computational analysis /// NM_028247 // GO:0005215 // transporter activity // inferred from reviewed computational analysis /// ENSMUST00000092566 // GO:0005215 // transporter activity // inferred from reviewed computational analysis /// BC052877 // GO:0005215 // transporter activity // inferred from reviewed computation…	NM_001114332 // GO:0016020 // membrane // inferred from electronic annotation /// NM_001114332 // GO:0016021 // integral to membrane // inferred from reviewed computational analysis /// NM_028247 // GO:0016020 // membrane // inferred from electronic annotation /// NM_028247 // GO:0016021 // integral to membrane // inferred from reviewed computational analysis /// ENSMUST00000092566 // GO:0016020 …
