# Supplementary material for: Molecular Characterisation of Transport Mechanisms at the Developing Mouse Blood–CSF Interface: A Transcriptome Approach
Source: PLoS One. 2012 Mar 21;7(3):e33554. doi: 10.1371/journal.pone.0033554 (PMC3310074; doi:10.1371/journal.pone.0033554)
Supplement: Table S7 — Efflux transporter specific genes. A dataset containing probe sets from the GeneChip Mouse Exon 1.0 ST Array, with raw (normalised) data for E15 and adult mouse, fold change between embryo and adult (with a fold change cut-off of 2) and Gene Ontology classifications. (XLSX) [file pone.0033554.s007.xlsx]

## Sheet: EFFLUX TRANSPORTERS
Transcript	Fold change	Regulation	[Adult]	[E15]	genesymbol	genedescription	genbank	refseq	Gene Ontology
Cluster ID.	([Adult] vs [E15])	([Adult] vs [E15])	(normalized)	(normalized)					Biological Process	Molecular Function	Cellular Component
6924832	2.00066	up	0.583987	-0.416488	Plk3	polo-like kinase 3 (Drosophila)	BC031180	NM_013807	NM_013807 // GO:0006468 // protein amino acid phosphorylation // inferred from electronic annotation /// ENSMUST00000076859 // GO:0006468 // protein amino acid phosphorylation // inferred from electronic annotation /// BC031180 // GO:0006468 // protein amino acid phosphorylation // inferred from electronic annotation	NM_013807 // GO:0000166 // nucleotide binding // inferred from electronic annotation /// NM_013807 // GO:0004672 // protein kinase activity // inferred from electronic annotation /// NM_013807 // GO:0004674 // protein serine/threonine kinase activity // inferred from electronic annotation /// NM_013807 // GO:0005515 // protein binding // inferred from electronic annotation /// NM_013807 // GO:000…	NM_013807 // GO:0016020 // membrane // inferred from electronic annotation /// ENSMUST00000076859 // GO:0016020 // membrane // inferred from electronic annotation /// BC031180 // GO:0016020 // membrane // inferred from electronic annotation
6891322	2.01905	up	0.621903	-0.39177	Mkks	McKusick-Kaufman syndrome protein	BC080765	NM_021527	NM_021527 // GO:0007286 // spermatid development // inferred from mutant phenotype /// NM_021527 // GO:0007608 // sensory perception of smell // inferred from mutant phenotype /// NM_021527 // GO:0009296 // flagellum biogenesis // inferred from mutant phenotype /// NM_021527 // GO:0021756 // striatum development // inferred from mutant phenotype /// NM_021527 // GO:0021766 // hippocampus developm…	NM_021527 // GO:0000166 // nucleotide binding // inferred from electronic annotation /// NM_021527 // GO:0005515 // protein binding // inferred from electronic annotation /// NM_021527 // GO:0005524 // ATP binding // inferred from electronic annotation /// ENSMUST00000110089 // GO:0000166 // nucleotide binding // inferred from electronic annotation /// ENSMUST00000110089 // GO:0005515 // protein …
6887450	2.0241	up	0.512523	-0.50476	Stk39	serine/threonine kinase 39, STE20/SPS1 homolog (yeast)	BC051964	NM_016866	NM_016866 // GO:0006468 // protein amino acid phosphorylation // inferred from electronic annotation /// ENSMUST00000102715 // GO:0006468 // protein amino acid phosphorylation // inferred from electronic annotation /// BC051964 // GO:0006468 // protein amino acid phosphorylation // inferred from electronic annotation	NM_016866 // GO:0000166 // nucleotide binding // inferred from electronic annotation /// NM_016866 // GO:0004672 // protein kinase activity // inferred from electronic annotation /// NM_016866 // GO:0004674 // protein serine/threonine kinase activity // inferred from electronic annotation /// NM_016866 // GO:0005515 // protein binding // inferred from physical interaction /// NM_016866 // GO:0005…	NM_016866 // GO:0005624 // membrane fraction // inferred from direct assay /// NM_016866 // GO:0005634 // nucleus // inferred from electronic annotation /// NM_016866 // GO:0005737 // cytoplasm // inferred from electronic annotation /// NM_016866 // GO:0016323 // basolateral plasma membrane // inferred from direct assay /// NM_016866 // GO:0016324 // apical plasma membrane // inferred from direct…
6943310	2.0245	up	0.512189	-0.505379	Hsph1	heat shock 105kDa/110kDa protein 1	BC018378	NM_013559	NM_013559 // GO:0006950 // response to stress // inferred from electronic annotation /// NM_013559 // GO:0009408 // response to heat // inferred from electronic annotation /// NM_013559 // GO:0051085 // chaperone cofactor-dependent protein folding // inferred from direct assay /// ENSMUST00000074846 // GO:0006950 // response to stress // inferred from electronic annotation /// ENSMUST00000074846 …	NM_013559 // GO:0000166 // nucleotide binding // inferred from electronic annotation /// NM_013559 // GO:0005515 // protein binding // inferred from direct assay /// NM_013559 // GO:0005524 // ATP binding // inferred from electronic annotation /// ENSMUST00000074846 // GO:0000166 // nucleotide binding // inferred from electronic annotation /// ENSMUST00000074846 // GO:0005515 // protein binding /…	NM_013559 // GO:0005634 // nucleus // inferred from electronic annotation /// NM_013559 // GO:0005737 // cytoplasm // inferred from electronic annotation /// ENSMUST00000074846 // GO:0005634 // nucleus // inferred from electronic annotation /// ENSMUST00000074846 // GO:0005737 // cytoplasm // inferred from electronic annotation /// ENSMUST00000076410 // GO:0005634 // nucleus // inferred from elec…
6796164	2.03275	up	0.410687	-0.612748	Mthfd1	methylenetetrahydrofolate dehydrogenase (NADP+ dependent), methenyltetrahydrofolate cyclohydrolase, formyltetrahydrofolate synthase	AK129012	NM_138745	NM_138745 // GO:0000105 // histidine biosynthetic process // inferred from reviewed computational analysis /// NM_138745 // GO:0006164 // purine nucleotide biosynthetic process // inferred from reviewed computational analysis /// NM_138745 // GO:0006548 // histidine catabolic process // inferred from mutant phenotype /// NM_138745 // GO:0006730 // one-carbon compound metabolic process // inferred…	NM_138745 // GO:0000166 // nucleotide binding // inferred from electronic annotation /// NM_138745 // GO:0003824 // catalytic activity // inferred from reviewed computational analysis /// NM_138745 // GO:0004329 // formate-tetrahydrofolate ligase activity // inferred from electronic annotation /// NM_138745 // GO:0004477 // methenyltetrahydrofolate cyclohydrolase activity // inferred from electro…	NM_138745 // GO:0005737 // cytoplasm // inferred from electronic annotation /// NM_138745 // GO:0005739 // mitochondrion // inferred from direct assay /// ENSMUST00000021443 // GO:0005737 // cytoplasm // inferred from electronic annotation /// ENSMUST00000021443 // GO:0005739 // mitochondrion // inferred from direct assay /// AK129012 // GO:0005737 // cytoplasm // inferred from electronic annotat…
7017609	2.03505	up	0.575111	-0.449954	Irak1	interleukin-1 receptor-associated kinase 1	BC004778	NM_008363	NM_008363 // GO:0006468 // protein amino acid phosphorylation // inferred from direct assay /// NM_008363 // GO:0007165 // signal transduction // inferred from direct assay /// NM_008363 // GO:0019221 // cytokine and chemokine mediated signaling pathway // inferred from direct assay /// NM_008363 // GO:0031663 // lipopolysaccharide-mediated signaling pathway // inferred from direct assay /// NM_0…	NM_008363 // GO:0000166 // nucleotide binding // inferred from electronic annotation /// NM_008363 // GO:0000287 // magnesium ion binding // inferred from electronic annotation /// NM_008363 // GO:0004672 // protein kinase activity // inferred from electronic annotation /// NM_008363 // GO:0004674 // protein serine/threonine kinase activity // inferred from electronic annotation /// NM_008363 // …	NM_008363 // GO:0005624 // membrane fraction // inferred from direct assay /// ENSMUST00000114352 // GO:0005624 // membrane fraction // inferred from direct assay /// ENSMUST00000068286 // GO:0005624 // membrane fraction // inferred from direct assay /// ENSMUST00000073369 // GO:0005624 // membrane fraction // inferred from direct assay /// BC004778 // GO:0005624 // membrane fraction // inferred …
6751231	2.04563	up	0.47213	-0.560415	Itm2c	integral membrane protein 2C	AF282981	NM_022417	NM_022417 // GO:0008150 // biological_process // no biological data available /// ENSMUST00000027425 // GO:0008150 // biological_process // no biological data available /// AF282981 // GO:0008150 // biological_process // no biological data available	NM_022417 // GO:0005524 // ATP binding // inferred from direct assay /// ENSMUST00000027425 // GO:0005524 // ATP binding // inferred from direct assay /// AF282981 // GO:0005524 // ATP binding // inferred from direct assay	NM_022417 // GO:0005624 // membrane fraction // traceable author statement /// NM_022417 // GO:0016020 // membrane // inferred from electronic annotation /// NM_022417 // GO:0016021 // integral to membrane // inferred from reviewed computational analysis /// ENSMUST00000027425 // GO:0005624 // membrane fraction // traceable author statement /// ENSMUST00000027425 // GO:0016020 // membrane // infe…
6996659	2.06423	up	0.611977	-0.433628	B230380D07Rik	RIKEN cDNA B230380D07 gene	BC058683	NM_172772	NM_172772 // GO:0006818 // hydrogen transport // inferred from reviewed computational analysis /// ENSMUST00000049031 // GO:0006818 // hydrogen transport // inferred from reviewed computational analysis /// BC058683 // GO:0006818 // hydrogen transport // inferred from reviewed computational analysis /// ENSMUST00000064901 // GO:0006818 // hydrogen transport // inferred from reviewed computational…	NM_172772 // GO:0005524 // ATP binding // inferred from reviewed computational analysis /// NM_172772 // GO:0008553 // hydrogen-exporting ATPase activity, phosphorylative mechanism // inferred from reviewed computational analysis /// ENSMUST00000049031 // GO:0005524 // ATP binding // inferred from reviewed computational analysis /// ENSMUST00000049031 // GO:0008553 // hydrogen-exporting ATPase ac…
6947672	2.0699	up	0.722782	-0.326782	Aak1|LOC100043555	AP2 associated kinase 1 | similar to Aak1 protein		NM_001040106|NM_177762	NM_001040106 // GO:0006468 // protein amino acid phosphorylation // inferred from electronic annotation /// NM_001040106 // GO:0008150 // biological_process // no biological data available /// NM_177762 // GO:0006468 // protein amino acid phosphorylation // inferred from electronic annotation /// NM_177762 // GO:0008150 // biological_process // no biological data available /// ENSMUST00000089519 …	NM_001040106 // GO:0000166 // nucleotide binding // inferred from electronic annotation /// NM_001040106 // GO:0003674 // molecular_function // no biological data available /// NM_001040106 // GO:0004672 // protein kinase activity // inferred from electronic annotation /// NM_001040106 // GO:0004674 // protein serine/threonine kinase activity // inferred from electronic annotation /// NM_00104010…	NM_001040106 // GO:0005575 // cellular_component // no biological data available /// NM_001040106 // GO:0016020 // membrane // inferred from electronic annotation /// NM_177762 // GO:0005575 // cellular_component // no biological data available /// NM_177762 // GO:0016020 // membrane // inferred from electronic annotation /// ENSMUST00000089519 // GO:0005575 // cellular_component // no biological…
6881087	2.07513	up	0.588293	-0.464905	Mertk	c-mer proto-oncogene tyrosine kinase	U21301	NM_008587	NM_008587 // GO:0006468 // protein amino acid phosphorylation // inferred from electronic annotation /// NM_008587 // GO:0009987 // cellular process // inferred from electronic annotation /// NM_008587 // GO:0051726 // regulation of cell cycle // inferred from electronic annotation /// ENSMUST00000014505 // GO:0006468 // protein amino acid phosphorylation // inferred from electronic annotation //…	NM_008587 // GO:0000166 // nucleotide binding // inferred from electronic annotation /// NM_008587 // GO:0004672 // protein kinase activity // inferred from electronic annotation /// NM_008587 // GO:0004713 // protein tyrosine kinase activity // inferred from electronic annotation /// NM_008587 // GO:0004714 // transmembrane receptor protein tyrosine kinase activity // inferred from electronic an…	NM_008587 // GO:0005615 // extracellular space // inferred from reviewed computational analysis /// NM_008587 // GO:0005622 // intracellular // inferred from electronic annotation /// NM_008587 // GO:0016020 // membrane // inferred from electronic annotation /// NM_008587 // GO:0016021 // integral to membrane // inferred from reviewed computational analysis /// ENSMUST00000014505 // GO:0005615 //…
6924181	2.08149	up	0.430042	-0.627573	Prkaa2	protein kinase, AMP-activated, alpha 2 catalytic subunit		NM_178143	NM_178143 // GO:0006468 // protein amino acid phosphorylation // inferred from electronic annotation /// NM_178143 // GO:0006633 // fatty acid biosynthetic process // inferred from electronic annotation /// NM_178143 // GO:0006694 // steroid biosynthetic process // inferred from electronic annotation /// NM_178143 // GO:0006695 // cholesterol biosynthetic process // inferred from electronic annot…	NM_178143 // GO:0000166 // nucleotide binding // inferred from electronic annotation /// NM_178143 // GO:0000287 // magnesium ion binding // inferred from electronic annotation /// NM_178143 // GO:0004672 // protein kinase activity // inferred from electronic annotation /// NM_178143 // GO:0004674 // protein serine/threonine kinase activity // inferred from electronic annotation /// NM_178143 // …	NM_178143 // GO:0005634 // nucleus // inferred from direct assay /// ENSMUST00000030243 // GO:0005634 // nucleus // inferred from direct assay
6807480	2.08732	up	0.589716	-0.471937	Ntrk2	neurotrophic tyrosine kinase, receptor, type 2	BC052014	NM_001025074|NM_008745	NM_001025074 // GO:0001570 // vasculogenesis // inferred from mutant phenotype /// NM_001025074 // GO:0006468 // protein amino acid phosphorylation // inferred from electronic annotation /// NM_001025074 // GO:0007169 // transmembrane receptor protein tyrosine kinase signaling pathway // inferred from electronic annotation /// NM_001025074 // GO:0007275 // multicellular organismal development // …	NM_001025074 // GO:0000166 // nucleotide binding // inferred from electronic annotation /// NM_001025074 // GO:0004672 // protein kinase activity // inferred from electronic annotation /// NM_001025074 // GO:0004713 // protein tyrosine kinase activity // inferred from electronic annotation /// NM_001025074 // GO:0004714 // transmembrane receptor protein tyrosine kinase activity // inferred from e…	NM_001025074 // GO:0005829 // cytosol // inferred from direct assay /// NM_001025074 // GO:0005886 // plasma membrane // inferred from direct assay /// NM_001025074 // GO:0016020 // membrane // inferred from electronic annotation /// NM_001025074 // GO:0016021 // integral to membrane // inferred from electronic annotation /// NM_001025074 // GO:0043195 // terminal button // inferred from direct a…
6887540	2.1126	up	0.671003	-0.40802	Fastkd1	FAST kinase domains 1	BC075689	NM_177244	NM_177244 // GO:0006915 // apoptosis // inferred from electronic annotation /// ENSMUST00000073152 // GO:0006915 // apoptosis // inferred from electronic annotation /// BC075689 // GO:0006915 // apoptosis // inferred from electronic annotation /// ENSMUST00000102706 // GO:0006915 // apoptosis // inferred from electronic annotation	NM_177244 // GO:0004672 // protein kinase activity // inferred from electronic annotation /// NM_177244 // GO:0005524 // ATP binding // inferred from electronic annotation /// ENSMUST00000073152 // GO:0004672 // protein kinase activity // inferred from electronic annotation /// ENSMUST00000073152 // GO:0005524 // ATP binding // inferred from electronic annotation /// BC075689 // GO:0004672 // pro…
6995534	2.13506	up	0.68824	-0.406036	Snf1lk2	SNF1-like kinase 2	AB067780	NM_178710	NM_178710 // GO:0006468 // protein amino acid phosphorylation // inferred from direct assay /// NM_178710 // GO:0007243 // protein kinase cascade // inferred from direct assay /// NM_178710 // GO:0008286 // insulin receptor signaling pathway // inferred from direct assay /// NM_178710 // GO:0046626 // regulation of insulin receptor signaling pathway // inferred from direct assay /// ENSMUST000000…	NM_178710 // GO:0000166 // nucleotide binding // inferred from electronic annotation /// NM_178710 // GO:0000287 // magnesium ion binding // inferred from direct assay /// NM_178710 // GO:0004672 // protein kinase activity // inferred from electronic annotation /// NM_178710 // GO:0004674 // protein serine/threonine kinase activity // inferred from direct assay /// NM_178710 // GO:0005515 // prot…	NM_178710 // GO:0005634 // nucleus // inferred from direct assay /// NM_178710 // GO:0005737 // cytoplasm // inferred from direct assay /// ENSMUST00000041375 // GO:0005634 // nucleus // inferred from direct assay /// ENSMUST00000041375 // GO:0005737 // cytoplasm // inferred from direct assay /// AB067780 // GO:0005634 // nucleus // inferred from direct assay /// AB067780 // GO:0005737 // cytopla…
6887196	2.16885	up	0.564873	-0.552055	Ifih1	interferon induced with helicase C domain 1	AF374384	NM_027835	NM_027835 // GO:0006955 // immune response // inferred from electronic annotation /// NM_027835 // GO:0009615 // response to virus // inferred from electronic annotation /// NM_027835 // GO:0042981 // regulation of apoptosis // inferred from electronic annotation /// NM_027835 // GO:0045087 // innate immune response // inferred from electronic annotation /// ENSMUST00000028259 // GO:0006955 // im…	NM_027835 // GO:0000166 // nucleotide binding // inferred from electronic annotation /// NM_027835 // GO:0003676 // nucleic acid binding // inferred from reviewed computational analysis /// NM_027835 // GO:0003677 // DNA binding // inferred from electronic annotation /// NM_027835 // GO:0003723 // RNA binding // inferred from electronic annotation /// NM_027835 // GO:0004386 // helicase activity …	NM_027835 // GO:0005622 // intracellular // inferred from electronic annotation /// NM_027835 // GO:0005634 // nucleus // inferred from electronic annotation /// NM_027835 // GO:0005737 // cytoplasm // inferred from electronic annotation /// ENSMUST00000028259 // GO:0005622 // intracellular // inferred from electronic annotation /// ENSMUST00000028259 // GO:0005634 // nucleus // inferred from ele…
6762612	2.21933	up	0.490252	-0.65987	Nek7	NIMA (never in mitosis gene a)-related expressed kinase 7	BC037697	NM_021605	NM_021605 // GO:0006468 // protein amino acid phosphorylation // inferred from electronic annotation /// ENSMUST00000027642 // GO:0006468 // protein amino acid phosphorylation // inferred from electronic annotation /// BC037697 // GO:0006468 // protein amino acid phosphorylation // inferred from electronic annotation	NM_021605 // GO:0000166 // nucleotide binding // inferred from electronic annotation /// NM_021605 // GO:0000287 // magnesium ion binding // inferred from electronic annotation /// NM_021605 // GO:0004672 // protein kinase activity // inferred from electronic annotation /// NM_021605 // GO:0004674 // protein serine/threonine kinase activity // inferred from electronic annotation /// NM_021605 // …	NM_021605 // GO:0005737 // cytoplasm // inferred from electronic annotation /// ENSMUST00000027642 // GO:0005737 // cytoplasm // inferred from electronic annotation /// BC037697 // GO:0005737 // cytoplasm // inferred from electronic annotation
6845914	2.22237	up	0.613919	-0.538179	Atp6v1a	ATPase, H+ transporting, lysosomal V1 subunit A	BC038392	NM_007508	NM_007508 // GO:0006754 // ATP biosynthetic process // inferred from electronic annotation /// NM_007508 // GO:0006810 // transport // inferred from electronic annotation /// NM_007508 // GO:0006811 // ion transport // inferred from electronic annotation /// NM_007508 // GO:0015986 // ATP synthesis coupled proton transport // inferred from electronic annotation /// NM_007508 // GO:0015992 // prot…	NM_007508 // GO:0000166 // nucleotide binding // inferred from electronic annotation /// NM_007508 // GO:0005524 // ATP binding // inferred from electronic annotation /// NM_007508 // GO:0015078 // hydrogen ion transmembrane transporter activity // inferred from electronic annotation /// NM_007508 // GO:0016787 // hydrolase activity // inferred from electronic annotation /// NM_007508 // GO:00468…	NM_007508 // GO:0005739 // mitochondrion // inferred from direct assay /// NM_007508 // GO:0016469 // proton-transporting two-sector ATPase complex // inferred from electronic annotation /// ENSMUST00000063661 // GO:0005739 // mitochondrion // inferred from direct assay /// ENSMUST00000063661 // GO:0016469 // proton-transporting two-sector ATPase complex // inferred from electronic annotation ///…
6806948	2.26327	up	0.616308	-0.562098	Ippk	inositol 1,3,4,5,6-pentakisphosphate 2-kinase	BC024630	NM_199056		NM_199056 // GO:0000166 // nucleotide binding // inferred from electronic annotation /// NM_199056 // GO:0005524 // ATP binding // inferred from electronic annotation /// NM_199056 // GO:0016301 // kinase activity // inferred from electronic annotation /// NM_199056 // GO:0016740 // transferase activity // inferred from electronic annotation /// NM_199056 // GO:0035299 // inositol pentakisphospha…	NM_199056 // GO:0005634 // nucleus // inferred from electronic annotation /// NM_199056 // GO:0005737 // cytoplasm // inferred from electronic annotation /// ENSMUST00000021817 // GO:0005634 // nucleus // inferred from electronic annotation /// ENSMUST00000021817 // GO:0005737 // cytoplasm // inferred from electronic annotation /// BC024630 // GO:0005634 // nucleus // inferred from electronic ann…
6782149	2.27759	up	0.540986	-0.646525	Kif1c	kinesin family member 1C	BC016221	NM_153103	NM_153103 // GO:0006890 // retrograde vesicle-mediated transport, Golgi to ER // inferred from direct assay /// NM_153103 // GO:0007017 // microtubule-based process // inferred from electronic annotation /// NM_153103 // GO:0007018 // microtubule-based movement // inferred from electronic annotation /// ENSMUST00000102554 // GO:0006890 // retrograde vesicle-mediated transport, Golgi to ER // infe…	NM_153103 // GO:0000166 // nucleotide binding // inferred from electronic annotation /// NM_153103 // GO:0003774 // motor activity // inferred from electronic annotation /// NM_153103 // GO:0003777 // microtubule motor activity // inferred from electronic annotation /// NM_153103 // GO:0005524 // ATP binding // inferred from electronic annotation /// ENSMUST00000102554 // GO:0000166 // nucleotide…	NM_153103 // GO:0005794 // Golgi apparatus // inferred from direct assay /// NM_153103 // GO:0005871 // kinesin complex // inferred from electronic annotation /// NM_153103 // GO:0005874 // microtubule // inferred from electronic annotation /// NM_153103 // GO:0005875 // microtubule associated complex // inferred from electronic annotation /// ENSMUST00000102554 // GO:0005794 // Golgi apparatus /…
6839607	2.27809	up	0.646033	-0.54179	Abcc1	ATP-binding cassette, sub-family C (CFTR/MRP), member 1	BC090617	NM_008576	NM_008576 // GO:0006810 // transport // inferred from reviewed computational analysis /// ENSMUST00000100167 // GO:0006810 // transport // inferred from reviewed computational analysis /// BC090617 // GO:0006810 // transport // inferred from reviewed computational analysis	NM_008576 // GO:0000166 // nucleotide binding // inferred from reviewed computational analysis /// NM_008576 // GO:0005215 // transporter activity // inferred from reviewed computational analysis /// NM_008576 // GO:0005524 // ATP binding // inferred from electronic annotation /// NM_008576 // GO:0016887 // ATPase activity // inferred from electronic annotation /// NM_008576 // GO:0017111 // nucl…	NM_008576 // GO:0005887 // integral to plasma membrane // inferred from direct assay /// NM_008576 // GO:0016020 // membrane // inferred from electronic annotation /// NM_008576 // GO:0016021 // integral to membrane // inferred from electronic annotation /// ENSMUST00000100167 // GO:0005887 // integral to plasma membrane // inferred from direct assay /// ENSMUST00000100167 // GO:0016020 // membra…
6777921	2.28152	up	0.775131	-0.414865	Kif5a	kinesin family member 5A	AK220479	NM_001039000|NM_008447	NM_001039000 // GO:0007017 // microtubule-based process // inferred from electronic annotation /// NM_001039000 // GO:0007018 // microtubule-based movement // inferred from electronic annotation /// NM_008447 // GO:0007017 // microtubule-based process // inferred from electronic annotation /// NM_008447 // GO:0007018 // microtubule-based movement // inferred from electronic annotation /// ENSMUST…	NM_001039000 // GO:0000166 // nucleotide binding // inferred from electronic annotation /// NM_001039000 // GO:0003774 // motor activity // inferred from electronic annotation /// NM_001039000 // GO:0003777 // microtubule motor activity // traceable author statement /// NM_001039000 // GO:0005515 // protein binding // inferred from physical interaction /// NM_001039000 // GO:0005524 // ATP bindin…	NM_001039000 // GO:0005737 // cytoplasm // inferred from direct assay /// NM_001039000 // GO:0005871 // kinesin complex // traceable author statement /// NM_001039000 // GO:0005874 // microtubule // inferred from electronic annotation /// NM_001039000 // GO:0005875 // microtubule associated complex // inferred from electronic annotation /// NM_001039000 // GO:0035253 // ciliary rootlet // inferre…
6755237	2.29184	up	0.720846	-0.47566	Kcnj10	potassium inwardly-rectifying channel, subfamily J, member 10	AF322631	NM_001039484	NM_001039484 // GO:0006810 // transport // inferred from electronic annotation /// NM_001039484 // GO:0006811 // ion transport // inferred from electronic annotation /// NM_001039484 // GO:0006813 // potassium ion transport // inferred from direct assay /// ENSMUST00000056136 // GO:0006810 // transport // inferred from electronic annotation /// ENSMUST00000056136 // GO:0006811 // ion transport //…	NM_001039484 // GO:0000166 // nucleotide binding // inferred from electronic annotation /// NM_001039484 // GO:0005216 // ion channel activity // inferred from electronic annotation /// NM_001039484 // GO:0005242 // inward rectifier potassium channel activity // inferred from electronic annotation /// NM_001039484 // GO:0005244 // voltage-gated ion channel activity // inferred from electronic ann…	NM_001039484 // GO:0005887 // integral to plasma membrane // inferred by curator /// NM_001039484 // GO:0016020 // membrane // inferred from electronic annotation /// NM_001039484 // GO:0016021 // integral to membrane // inferred from reviewed computational analysis /// ENSMUST00000056136 // GO:0005887 // integral to plasma membrane // inferred by curator /// ENSMUST00000056136 // GO:0016020 // m…
6979912	2.33274	up	0.555502	-0.666521	BC021891		AK220424	NM_145608	NM_145608 // GO:0006468 // protein amino acid phosphorylation // inferred from electronic annotation /// ENSMUST00000034316 // GO:0006468 // protein amino acid phosphorylation // inferred from electronic annotation /// AK220424 // GO:0006468 // protein amino acid phosphorylation // inferred from electronic annotation	NM_145608 // GO:0000166 // nucleotide binding // inferred from electronic annotation /// NM_145608 // GO:0004672 // protein kinase activity // inferred from electronic annotation /// NM_145608 // GO:0004674 // protein serine/threonine kinase activity // inferred from electronic annotation /// NM_145608 // GO:0004709 // MAP kinase kinase kinase activity // inferred from electronic annotation /// N…
6820241	2.3376	up	0.640326	-0.584701	Sucla2	succinate-Coenzyme A ligase, ADP-forming, beta subunit	BC057605	NM_011506	NM_011506 // GO:0006099 // tricarboxylic acid cycle // inferred from electronic annotation /// NM_011506 // GO:0008152 // metabolic process // inferred from reviewed computational analysis /// ENSMUST00000022706 // GO:0006099 // tricarboxylic acid cycle // inferred from electronic annotation /// ENSMUST00000022706 // GO:0008152 // metabolic process // inferred from reviewed computational analysis…	NM_011506 // GO:0003824 // catalytic activity // inferred from electronic annotation /// NM_011506 // GO:0004774 // succinate-CoA ligase activity // inferred from sequence or structural similarity /// NM_011506 // GO:0005524 // ATP binding // inferred from electronic annotation /// NM_011506 // GO:0016874 // ligase activity // inferred from electronic annotation /// ENSMUST00000022706 // GO:00038…	NM_011506 // GO:0005739 // mitochondrion // inferred from direct assay /// ENSMUST00000022706 // GO:0005739 // mitochondrion // inferred from direct assay /// BC057605 // GO:0005739 // mitochondrion // inferred from direct assay
6998488	2.34602	up	0.642107	-0.588106	Atp2c1|LOC100045884	ATPase, Ca++-sequestering | hypothetical protein LOC100045884	BC043091	NM_175025	NM_175025 // GO:0006810 // transport // inferred from electronic annotation /// NM_175025 // GO:0006811 // ion transport // inferred from electronic annotation /// NM_175025 // GO:0006812 // cation transport // inferred from electronic annotation /// NM_175025 // GO:0006816 // calcium ion transport // inferred from electronic annotation /// NM_175025 // GO:0008152 // metabolic process // inferred…	NM_175025 // GO:0000166 // nucleotide binding // inferred from electronic annotation /// NM_175025 // GO:0000287 // magnesium ion binding // inferred from electronic annotation /// NM_175025 // GO:0003824 // catalytic activity // inferred from electronic annotation /// NM_175025 // GO:0005388 // calcium-transporting ATPase activity // traceable author statement /// NM_175025 // GO:0005509 // calc…	NM_175025 // GO:0005794 // Golgi apparatus // inferred from electronic annotation /// NM_175025 // GO:0016020 // membrane // traceable author statement /// NM_175025 // GO:0016021 // integral to membrane // inferred from electronic annotation /// ENSMUST00000038118 // GO:0005794 // Golgi apparatus // inferred from electronic annotation /// ENSMUST00000038118 // GO:0016020 // membrane // traceable…
6969639	2.35458	up	0.553153	-0.682315	Myo7a	myosin VIIa	U81453	NM_008663	NM_008663 // GO:0001845 // phagolysosome formation // inferred from mutant phenotype /// NM_008663 // GO:0006909 // phagocytosis // inferred from mutant phenotype /// NM_008663 // GO:0007010 // cytoskeleton organization and biogenesis // inferred from electronic annotation /// NM_008663 // GO:0007165 // signal transduction // inferred from electronic annotation /// NM_008663 // GO:0007600 // sens…	NM_008663 // GO:0000166 // nucleotide binding // inferred from electronic annotation /// NM_008663 // GO:0003774 // motor activity // inferred from electronic annotation /// NM_008663 // GO:0003779 // actin binding // inferred from electronic annotation /// NM_008663 // GO:0005488 // binding // inferred from electronic annotation /// NM_008663 // GO:0005515 // protein binding // inferred from phy…	NM_008663 // GO:0001750 // photoreceptor outer segment // inferred from direct assay /// NM_008663 // GO:0001917 // photoreceptor inner segment // inferred from direct assay /// NM_008663 // GO:0005737 // cytoplasm // inferred from direct assay /// NM_008663 // GO:0005737 // cytoplasm // inferred from sequence or structural similarity /// NM_008663 // GO:0005856 // cytoskeleton // inferred from e…
6974113	2.36901	up	0.638823	-0.60546	Atp11a	ATPase, class VI, type 11A	AK173088	NM_015804	NM_015804 // GO:0006810 // transport // inferred from electronic annotation /// NM_015804 // GO:0008152 // metabolic process // inferred from electronic annotation /// NM_015804 // GO:0015914 // phospholipid transport // inferred from electronic annotation /// ENSMUST00000091237 // GO:0006810 // transport // inferred from electronic annotation /// ENSMUST00000091237 // GO:0008152 // metabolic pro…	NM_015804 // GO:0000166 // nucleotide binding // inferred from electronic annotation /// NM_015804 // GO:0000287 // magnesium ion binding // inferred from electronic annotation /// NM_015804 // GO:0003824 // catalytic activity // inferred from electronic annotation /// NM_015804 // GO:0004012 // phospholipid-translocating ATPase activity // inferred from electronic annotation /// NM_015804 // GO:…	NM_015804 // GO:0016020 // membrane // inferred from electronic annotation /// NM_015804 // GO:0016021 // integral to membrane // inferred from reviewed computational analysis /// ENSMUST00000091237 // GO:0016020 // membrane // inferred from electronic annotation /// ENSMUST00000091237 // GO:0016021 // integral to membrane // inferred from reviewed computational analysis /// ENSMUST00000033818 //…
6939966	2.38319	up	0.650532	-0.60236	Cdkl2	cyclin-dependent kinase-like 2 (CDC2-related kinase)	AB029065	NM_016912|NM_177270	NM_016912 // GO:0006468 // protein amino acid phosphorylation // inferred from electronic annotation /// NM_177270 // GO:0006468 // protein amino acid phosphorylation // inferred from electronic annotation /// ENSMUST00000086978 // GO:0006468 // protein amino acid phosphorylation // inferred from electronic annotation /// ENSMUST00000069937 // GO:0006468 // protein amino acid phosphorylation // i…	NM_016912 // GO:0000166 // nucleotide binding // inferred from electronic annotation /// NM_016912 // GO:0004672 // protein kinase activity // inferred from electronic annotation /// NM_016912 // GO:0004674 // protein serine/threonine kinase activity // inferred from electronic annotation /// NM_016912 // GO:0004693 // cyclin-dependent protein kinase activity // inferred from electronic annotatio…	NM_016912 // GO:0005634 // nucleus // inferred from electronic annotation /// NM_016912 // GO:0005737 // cytoplasm // inferred from electronic annotation /// NM_177270 // GO:0005634 // nucleus // inferred from electronic annotation /// NM_177270 // GO:0005737 // cytoplasm // inferred from electronic annotation /// ENSMUST00000086978 // GO:0005634 // nucleus // inferred from electronic annotation …
6782288	2.43328	up	0.821895	-0.461008	P2rx5	purinergic receptor P2X, ligand-gated ion channel, 5	AF333331	NM_033321	NM_033321 // GO:0006810 // transport // inferred from electronic annotation /// NM_033321 // GO:0006811 // ion transport // inferred from reviewed computational analysis /// NM_033321 // GO:0007166 // cell surface receptor linked signal transduction // traceable author statement /// ENSMUST00000006104 // GO:0006810 // transport // inferred from electronic annotation /// ENSMUST00000006104 // GO:0…	NM_033321 // GO:0004872 // receptor activity // inferred from electronic annotation /// NM_033321 // GO:0004931 // ATP-gated cation channel activity // inferred from direct assay /// NM_033321 // GO:0005216 // ion channel activity // inferred from reviewed computational analysis /// NM_033321 // GO:0005524 // ATP binding // inferred from reviewed computational analysis /// ENSMUST00000006104 // G…	NM_033321 // GO:0005887 // integral to plasma membrane // inferred by curator /// NM_033321 // GO:0016020 // membrane // inferred from reviewed computational analysis /// NM_033321 // GO:0016021 // integral to membrane // inferred from reviewed computational analysis /// ENSMUST00000006104 // GO:0005887 // integral to plasma membrane // inferred by curator /// ENSMUST00000006104 // GO:0016020 // …
6778972	2.44318	up	0.583558	-0.705204	Egfr	epidermal growth factor receptor	AF275367	NM_207655|NM_007912	NM_207655 // GO:0000902 // cell morphogenesis // inferred from reviewed computational analysis /// NM_207655 // GO:0006468 // protein amino acid phosphorylation // inferred from electronic annotation /// NM_207655 // GO:0007165 // signal transduction // inferred from direct assay /// NM_207655 // GO:0007166 // cell surface receptor linked signal transduction // not recorded /// NM_207655 // GO:00…	NM_207655 // GO:0000166 // nucleotide binding // inferred from electronic annotation /// NM_207655 // GO:0004672 // protein kinase activity // inferred from electronic annotation /// NM_207655 // GO:0004713 // protein tyrosine kinase activity // inferred from electronic annotation /// NM_207655 // GO:0004714 // transmembrane receptor protein tyrosine kinase activity // inferred from electronic an…	NM_207655 // GO:0005622 // intracellular // inferred from direct assay /// NM_207655 // GO:0005768 // endosome // inferred from reviewed computational analysis /// NM_207655 // GO:0005856 // cytoskeleton // inferred from reviewed computational analysis /// NM_207655 // GO:0005886 // plasma membrane // inferred from direct assay /// NM_207655 // GO:0005886 // plasma membrane // inferred from revie…
6951412	2.48867	up	0.630309	-0.685069	Pdk4	pyruvate dehydrogenase kinase, isoenzyme 4	BC026134	NM_013743	NM_013743 // GO:0005975 // carbohydrate metabolic process // inferred from electronic annotation /// NM_013743 // GO:0006006 // glucose metabolic process // inferred from electronic annotation /// NM_013743 // GO:0006086 // acetyl-CoA biosynthetic process from pyruvate // traceable author statement /// NM_013743 // GO:0007165 // signal transduction // inferred from electronic annotation /// NM_01…	NM_013743 // GO:0000155 // two-component sensor activity // inferred from electronic annotation /// NM_013743 // GO:0004673 // protein histidine kinase activity // inferred from electronic annotation /// NM_013743 // GO:0004712 // protein serine/threonine/tyrosine kinase activity // traceable author statement /// NM_013743 // GO:0004740 // pyruvate dehydrogenase (acetyl-transferring) kinase activ…	NM_013743 // GO:0005739 // mitochondrion // inferred from direct assay /// NM_013743 // GO:0005743 // mitochondrial inner membrane // inferred from direct assay /// ENSMUST00000019721 // GO:0005739 // mitochondrion // inferred from direct assay /// ENSMUST00000019721 // GO:0005743 // mitochondrial inner membrane // inferred from direct assay /// BC026134 // GO:0005739 // mitochondrion // inferred…
6931529	2.50277	up	0.728568	-0.594959	Atp10d	ATPase, class V, type 10D	BC029551	NR_003966|NM_153389	NR_003966 // GO:0006810 // transport // inferred from electronic annotation /// NR_003966 // GO:0006812 // cation transport // non-traceable author statement /// NR_003966 // GO:0008150 // biological_process // no biological data available /// NR_003966 // GO:0015914 // phospholipid transport // inferred from electronic annotation /// NM_153389 // GO:0006810 // transport // inferred from electron…	NR_003966 // GO:0000166 // nucleotide binding // inferred from electronic annotation /// NR_003966 // GO:0000287 // magnesium ion binding // non-traceable author statement /// NR_003966 // GO:0003674 // molecular_function // no biological data available /// NR_003966 // GO:0004012 // phospholipid-translocating ATPase activity // non-traceable author statement /// NR_003966 // GO:0005524 // ATP bi…	NR_003966 // GO:0005575 // cellular_component // no biological data available /// NR_003966 // GO:0016020 // membrane // inferred from electronic annotation /// NR_003966 // GO:0016021 // integral to membrane // non-traceable author statement /// NM_153389 // GO:0005575 // cellular_component // no biological data available /// NM_153389 // GO:0016020 // membrane // inferred from electronic annota…
6850019	2.50886	up	0.774945	-0.552089	Tap1	transporter 1, ATP-binding cassette, sub-family B (MDR/TAP)	BC024897	NM_013683	NM_013683 // GO:0006810 // transport // inferred from electronic annotation /// NM_013683 // GO:0006857 // oligopeptide transport // inferred from electronic annotation /// NM_013683 // GO:0006952 // defense response // inferred from mutant phenotype /// NM_013683 // GO:0006955 // immune response // inferred from electronic annotation /// NM_013683 // GO:0015031 // protein transport // inferred f…	NM_013683 // GO:0000166 // nucleotide binding // inferred from electronic annotation /// NM_013683 // GO:0005215 // transporter activity // inferred from electronic annotation /// NM_013683 // GO:0005515 // protein binding // inferred from physical interaction /// NM_013683 // GO:0005524 // ATP binding // inferred from electronic annotation /// NM_013683 // GO:0015198 // oligopeptide transporter …	NM_013683 // GO:0005783 // endoplasmic reticulum // inferred from electronic annotation /// NM_013683 // GO:0005887 // integral to plasma membrane // inferred from electronic annotation /// NM_013683 // GO:0016020 // membrane // inferred from reviewed computational analysis /// NM_013683 // GO:0016021 // integral to membrane // inferred from electronic annotation /// ENSMUST00000041633 // GO:0005…
6792129	2.53346	up	0.697425	-0.643683	Abca5	ATP-binding cassette, sub-family A (ABC1), member 5	AF491842	NM_147219	NM_147219 // GO:0006810 // transport // inferred from reviewed computational analysis /// ENSMUST00000043961 // GO:0006810 // transport // inferred from reviewed computational analysis /// AF491842 // GO:0006810 // transport // inferred from reviewed computational analysis	NM_147219 // GO:0000166 // nucleotide binding // inferred from reviewed computational analysis /// NM_147219 // GO:0005524 // ATP binding // inferred from reviewed computational analysis /// NM_147219 // GO:0016887 // ATPase activity // inferred from electronic annotation /// NM_147219 // GO:0017111 // nucleoside-triphosphatase activity // inferred from electronic annotation /// ENSMUST0000004396…	NM_147219 // GO:0005764 // lysosome // inferred from electronic annotation /// NM_147219 // GO:0005768 // endosome // inferred from electronic annotation /// NM_147219 // GO:0005794 // Golgi apparatus // inferred from electronic annotation /// NM_147219 // GO:0016020 // membrane // inferred from reviewed computational analysis /// NM_147219 // GO:0016021 // integral to membrane // inferred from e…
6868511	2.53726	up	0.651193	-0.692078	BC016495		BC016495	NM_145497	BC016495 // GO:0019363 // pyridine nucleotide biosynthetic process // inferred from electronic annotation /// NM_145497 // GO:0019363 // pyridine nucleotide biosynthetic process // inferred from electronic annotation /// ENSMUST00000042392 // GO:0019363 // pyridine nucleotide biosynthetic process // inferred from electronic annotation	BC016495 // GO:0000166 // nucleotide binding // inferred from electronic annotation /// BC016495 // GO:0005524 // ATP binding // inferred from electronic annotation /// BC016495 // GO:0016301 // kinase activity // inferred from electronic annotation /// BC016495 // GO:0016740 // transferase activity // inferred from electronic annotation /// BC016495 // GO:0016773 // phosphotransferase activity, …
6774391	2.53739	up	0.690203	-0.653141	Hk1	hexokinase 1	L16949	NM_010438	NM_010438 // GO:0006096 // glycolysis // traceable author statement /// ENSMUST00000116238 // GO:0006096 // glycolysis // traceable author statement /// L16949 // GO:0006096 // glycolysis // traceable author statement /// ENSMUST00000099691 // GO:0006096 // glycolysis // traceable author statement	NM_010438 // GO:0000166 // nucleotide binding // inferred from electronic annotation /// NM_010438 // GO:0003824 // catalytic activity // inferred from electronic annotation /// NM_010438 // GO:0004396 // hexokinase activity // inferred from direct assay /// NM_010438 // GO:0004396 // hexokinase activity // traceable author statement /// NM_010438 // GO:0005524 // ATP binding // inferred from ele…	NM_010438 // GO:0005739 // mitochondrion // inferred from direct assay /// NM_010438 // GO:0005829 // cytosol // inferred from direct assay /// NM_010438 // GO:0016020 // membrane // inferred from electronic annotation /// ENSMUST00000116238 // GO:0005739 // mitochondrion // inferred from direct assay /// ENSMUST00000116238 // GO:0005829 // cytosol // inferred from direct assay /// ENSMUST0000011…
6780771	2.5568	up	0.675883	-0.678459	Mapk9	mitogen-activated protein kinase 9	BC028341	NM_016961|NM_207692	NM_016961 // GO:0006468 // protein amino acid phosphorylation // inferred from electronic annotation /// NM_016961 // GO:0007254 // JNK cascade // inferred from sequence or structural similarity /// NM_207692 // GO:0006468 // protein amino acid phosphorylation // inferred from electronic annotation /// NM_207692 // GO:0007254 // JNK cascade // inferred from sequence or structural similarity /// E…	NM_016961 // GO:0000166 // nucleotide binding // inferred from electronic annotation /// NM_016961 // GO:0004672 // protein kinase activity // inferred from electronic annotation /// NM_016961 // GO:0004674 // protein serine/threonine kinase activity // inferred from electronic annotation /// NM_016961 // GO:0004705 // JUN kinase activity // inferred from sequence or structural similarity /// NM_…	NM_016961 // GO:0005634 // nucleus // inferred by curator /// NM_207692 // GO:0005634 // nucleus // inferred by curator /// ENSMUST00000020634 // GO:0005634 // nucleus // inferred by curator /// ENSMUST00000109179 // GO:0005634 // nucleus // inferred by curator /// ENSMUST00000102778 // GO:0005634 // nucleus // inferred by curator /// BC028341 // GO:0005634 // nucleus // inferred by curator /// E…
6926267	2.5867	up	0.760943	-0.61017	Pink1	PTEN induced putative kinase 1	AF316872	NM_026880	NM_026880 // GO:0006468 // protein amino acid phosphorylation // inferred from direct assay /// NM_026880 // GO:0007243 // protein kinase cascade // inferred from direct assay /// NM_026880 // GO:0032226 // positive regulation of synaptic transmission, dopaminergic // inferred from mutant phenotype /// NM_026880 // GO:0033603 // positive regulation of dopamine secretion // inferred from mutant ph…	NM_026880 // GO:0000166 // nucleotide binding // inferred from electronic annotation /// NM_026880 // GO:0000287 // magnesium ion binding // inferred from direct assay /// NM_026880 // GO:0004672 // protein kinase activity // inferred from reviewed computational analysis /// NM_026880 // GO:0004674 // protein serine/threonine kinase activity // inferred from direct assay /// NM_026880 // GO:00055…	NM_026880 // GO:0005739 // mitochondrion // not recorded /// ENSMUST00000030536 // GO:0005739 // mitochondrion // not recorded /// AF316872 // GO:0005739 // mitochondrion // not recorded /// ENSMUST00000105817 // GO:0005739 // mitochondrion // not recorded /// ENSMUST00000105816 // GO:0005739 // mitochondrion // not recorded
6885375	2.61137	up	0.698747	-0.686058	A830007P12Rik	RIKEN cDNA A830007P12 gene	BC013092	NM_146115	BC013092 // GO:0051085 // chaperone cofactor-dependent protein folding // inferred from electronic annotation /// NM_146115 // GO:0051085 // chaperone cofactor-dependent protein folding // inferred from electronic annotation /// ENSMUST00000081869 // GO:0051085 // chaperone cofactor-dependent protein folding // inferred from electronic annotation	BC013092 // GO:0000166 // nucleotide binding // inferred from reviewed computational analysis /// BC013092 // GO:0005524 // ATP binding // inferred from electronic annotation /// BC013092 // GO:0017111 // nucleoside-triphosphatase activity // inferred from electronic annotation /// NM_146115 // GO:0000166 // nucleotide binding // inferred from reviewed computational analysis /// NM_146115 // GO:0…	BC013092 // GO:0005783 // endoplasmic reticulum // inferred from electronic annotation /// BC013092 // GO:0016020 // membrane // inferred from electronic annotation /// BC013092 // GO:0016021 // integral to membrane // inferred from electronic annotation /// NM_146115 // GO:0005783 // endoplasmic reticulum // inferred from electronic annotation /// NM_146115 // GO:0016020 // membrane // inferred …
6803850	2.61988	up	0.722183	-0.667317	Ckb	creatine kinase, brain	BC058257	NM_021273		NM_021273 // GO:0000166 // nucleotide binding // inferred from electronic annotation /// NM_021273 // GO:0003824 // catalytic activity // inferred from electronic annotation /// NM_021273 // GO:0004111 // creatine kinase activity // inferred from electronic annotation /// NM_021273 // GO:0005524 // ATP binding // inferred from electronic annotation /// NM_021273 // GO:0016301 // kinase activity /…	NM_021273 // GO:0005737 // cytoplasm // inferred from electronic annotation /// NM_021273 // GO:0005739 // mitochondrion // inferred from direct assay /// ENSMUST00000001304 // GO:0005737 // cytoplasm // inferred from electronic annotation /// ENSMUST00000001304 // GO:0005739 // mitochondrion // inferred from direct assay /// BC058257 // GO:0005737 // cytoplasm // inferred from electronic annotat…
6762106	2.63033	up	0.741249	-0.653996	Pfkfb2	6-phosphofructo-2-kinase/fructose-2,6-biphosphatase 2	BC018418	NM_008825	NM_008825 // GO:0006003 // fructose 2,6-bisphosphate metabolic process // inferred from electronic annotation /// NM_008825 // GO:0008152 // metabolic process // inferred from electronic annotation /// ENSMUST00000066863 // GO:0006003 // fructose 2,6-bisphosphate metabolic process // inferred from electronic annotation /// ENSMUST00000066863 // GO:0008152 // metabolic process // inferred from ele…	NM_008825 // GO:0000166 // nucleotide binding // inferred from electronic annotation /// NM_008825 // GO:0003824 // catalytic activity // inferred from electronic annotation /// NM_008825 // GO:0003873 // 6-phosphofructo-2-kinase activity // inferred from electronic annotation /// NM_008825 // GO:0004331 // fructose-2,6-bisphosphate 2-phosphatase activity // inferred from electronic annotation //…
6782147	2.67135	up	0.675965	-0.741604	Kif1c	kinesin family member 1C	AB074017	NM_153103	NM_153103 // GO:0006890 // retrograde vesicle-mediated transport, Golgi to ER // inferred from direct assay /// NM_153103 // GO:0007017 // microtubule-based process // inferred from electronic annotation /// NM_153103 // GO:0007018 // microtubule-based movement // inferred from electronic annotation /// ENSMUST00000094499 // GO:0006890 // retrograde vesicle-mediated transport, Golgi to ER // infe…	NM_153103 // GO:0000166 // nucleotide binding // inferred from electronic annotation /// NM_153103 // GO:0003774 // motor activity // inferred from electronic annotation /// NM_153103 // GO:0003777 // microtubule motor activity // inferred from electronic annotation /// NM_153103 // GO:0005524 // ATP binding // inferred from electronic annotation /// ENSMUST00000094499 // GO:0000166 // nucleotide…	NM_153103 // GO:0005794 // Golgi apparatus // inferred from direct assay /// NM_153103 // GO:0005871 // kinesin complex // inferred from electronic annotation /// NM_153103 // GO:0005874 // microtubule // inferred from electronic annotation /// NM_153103 // GO:0005875 // microtubule associated complex // inferred from electronic annotation /// ENSMUST00000094499 // GO:0005794 // Golgi apparatus /…
6989248	2.67185	up	0.760032	-0.657807	Ube2q2	ubiquitin-conjugating enzyme E2Q (putative) 2	BC029111	NM_180600	NM_180600 // GO:0006464 // protein modification process // inferred from reviewed computational analysis /// NM_180600 // GO:0006512 // ubiquitin cycle // inferred from reviewed computational analysis /// NM_180600 // GO:0043687 // post-translational protein modification // inferred from electronic annotation /// NM_180600 // GO:0051246 // regulation of protein metabolic process // inferred from …	NM_180600 // GO:0000166 // nucleotide binding // inferred from electronic annotation /// NM_180600 // GO:0004842 // ubiquitin-protein ligase activity // inferred from reviewed computational analysis /// NM_180600 // GO:0005524 // ATP binding // inferred from electronic annotation /// NM_180600 // GO:0016874 // ligase activity // inferred from electronic annotation /// NM_180600 // GO:0019787 // s…	NM_180600 // GO:0005737 // cytoplasm // inferred from electronic annotation /// ENSMUST00000059555 // GO:0005737 // cytoplasm // inferred from electronic annotation /// BC029111 // GO:0005737 // cytoplasm // inferred from electronic annotation
6946004	2.72182	up	0.677689	-0.766883	Atp6v0e2	ATPase, H+ transporting, lysosomal V0 subunit E2	BC010790	NM_133764	NM_133764 // GO:0006810 // transport // inferred from electronic annotation /// NM_133764 // GO:0006811 // ion transport // inferred from electronic annotation /// NM_133764 // GO:0015991 // ATP hydrolysis coupled proton transport // inferred from electronic annotation /// NM_133764 // GO:0015992 // proton transport // inferred from electronic annotation /// ENSMUST00000040361 // GO:0006810 // tr…	NM_133764 // GO:0005524 // ATP binding // inferred from electronic annotation /// NM_133764 // GO:0015078 // hydrogen ion transmembrane transporter activity // inferred from electronic annotation /// NM_133764 // GO:0016787 // hydrolase activity // inferred from electronic annotation /// NM_133764 // GO:0042626 // ATPase activity, coupled to transmembrane movement of substances // inferred from e…	NM_133764 // GO:0016020 // membrane // inferred from electronic annotation /// NM_133764 // GO:0016021 // integral to membrane // inferred from reviewed computational analysis /// NM_133764 // GO:0016469 // proton-transporting two-sector ATPase complex // inferred from electronic annotation /// ENSMUST00000040361 // GO:0016020 // membrane // inferred from electronic annotation /// ENSMUST00000040…
6777919	2.73173	up	0.762811	-0.687005	Pip4k2c	phosphatidylinositol-5-phosphate 4-kinase, type II, gamma	BC021383	NM_054097	NM_054097 // GO:0046488 // phosphatidylinositol metabolic process // inferred from electronic annotation /// ENSMUST00000013970 // GO:0046488 // phosphatidylinositol metabolic process // inferred from electronic annotation /// BC021383 // GO:0046488 // phosphatidylinositol metabolic process // inferred from electronic annotation	NM_054097 // GO:0000166 // nucleotide binding // inferred from electronic annotation /// NM_054097 // GO:0005524 // ATP binding // inferred from electronic annotation /// NM_054097 // GO:0016301 // kinase activity // inferred from electronic annotation /// NM_054097 // GO:0016307 // phosphatidylinositol phosphate kinase activity // inferred from electronic annotation /// NM_054097 // GO:0016309 /…	NM_054097 // GO:0005737 // cytoplasm // inferred from electronic annotation /// NM_054097 // GO:0016020 // membrane // inferred from electronic annotation /// ENSMUST00000013970 // GO:0005737 // cytoplasm // inferred from electronic annotation /// ENSMUST00000013970 // GO:0016020 // membrane // inferred from electronic annotation /// BC021383 // GO:0005737 // cytoplasm // inferred from electronic…
6956550	2.75534	up	0.772378	-0.689855	Camk1	calcium/calmodulin-dependent protein kinase I	BC014825	NM_133926	NM_133926 // GO:0006468 // protein amino acid phosphorylation // inferred from electronic annotation /// NM_133926 // GO:0006913 // nucleocytoplasmic transport // inferred from direct assay /// NM_133926 // GO:0007165 // signal transduction // inferred from direct assay /// NM_133926 // GO:0007275 // multicellular organismal development // inferred from electronic annotation /// NM_133926 // GO:0…	NM_133926 // GO:0000166 // nucleotide binding // inferred from electronic annotation /// NM_133926 // GO:0003824 // catalytic activity // inferred from electronic annotation /// NM_133926 // GO:0004672 // protein kinase activity // inferred from electronic annotation /// NM_133926 // GO:0004674 // protein serine/threonine kinase activity // inferred from electronic annotation /// NM_133926 // GO:…	NM_133926 // GO:0005634 // nucleus // inferred from electronic annotation /// NM_133926 // GO:0005737 // cytoplasm // inferred from electronic annotation /// NM_133926 // GO:0005954 // calcium- and calmodulin-dependent protein kinase complex // traceable author statement /// ENSMUST00000032409 // GO:0005634 // nucleus // inferred from electronic annotation /// ENSMUST00000032409 // GO:0005737 // …
6956592	2.76846	up	0.766596	-0.70249	Atp2b2	ATPase, Ca++ transporting, plasma membrane 2	AF053471	NM_009723|NM_001036684	NM_009723 // GO:0000902 // cell morphogenesis // inferred from mutant phenotype /// NM_009723 // GO:0006810 // transport // inferred from electronic annotation /// NM_009723 // GO:0006811 // ion transport // inferred from electronic annotation /// NM_009723 // GO:0006812 // cation transport // inferred from electronic annotation /// NM_009723 // GO:0006816 // calcium ion transport // inferred fro…	NM_009723 // GO:0000166 // nucleotide binding // inferred from electronic annotation /// NM_009723 // GO:0000287 // magnesium ion binding // inferred from electronic annotation /// NM_009723 // GO:0003824 // catalytic activity // inferred from electronic annotation /// NM_009723 // GO:0005388 // calcium-transporting ATPase activity // inferred from electronic annotation /// NM_009723 // GO:000550…	NM_009723 // GO:0005783 // endoplasmic reticulum // inferred from direct assay /// NM_009723 // GO:0005792 // microsome // inferred from direct assay /// NM_009723 // GO:0005886 // plasma membrane // inferred from direct assay /// NM_009723 // GO:0005929 // cilium // inferred from direct assay /// NM_009723 // GO:0016020 // membrane // inferred from electronic annotation /// NM_009723 // GO:00160…
6832713	2.82789	up	0.74815	-0.751578	Lrrk2	leucine-rich repeat kinase 2	AY792512	NM_025730	NM_025730 // GO:0006468 // protein amino acid phosphorylation // inferred from sequence or structural similarity /// NM_025730 // GO:0007264 // small GTPase mediated signal transduction // inferred from electronic annotation /// NM_025730 // GO:0046777 // protein amino acid autophosphorylation // inferred from sequence or structural similarity /// ENSMUST00000060642 // GO:0006468 // protein amino…	NM_025730 // GO:0000166 // nucleotide binding // inferred from electronic annotation /// NM_025730 // GO:0004672 // protein kinase activity // inferred from electronic annotation /// NM_025730 // GO:0004674 // protein serine/threonine kinase activity // inferred from electronic annotation /// NM_025730 // GO:0005096 // GTPase activator activity // inferred from electronic annotation /// NM_025730…	NM_025730 // GO:0005622 // intracellular // inferred from electronic annotation /// NM_025730 // GO:0005802 // trans-Golgi network // inferred from direct assay /// NM_025730 // GO:0005886 // plasma membrane // inferred from direct assay /// NM_025730 // GO:0008021 // synaptic vesicle // inferred from direct assay /// NM_025730 // GO:0045121 // membrane raft // inferred from direct assay /// ENSM…
6775258	2.8318	up	0.752464	-0.749254	Pdxk	pyridoxal (pyridoxine, vitamin B6) kinase	BC027745	NM_172134	NM_172134 // GO:0008615 // pyridoxine biosynthetic process // inferred from electronic annotation /// ENSMUST00000041616 // GO:0008615 // pyridoxine biosynthetic process // inferred from electronic annotation /// BC027745 // GO:0008615 // pyridoxine biosynthetic process // inferred from electronic annotation	NM_172134 // GO:0000166 // nucleotide binding // inferred from electronic annotation /// NM_172134 // GO:0005524 // ATP binding // inferred from electronic annotation /// NM_172134 // GO:0008270 // zinc ion binding // inferred from electronic annotation /// NM_172134 // GO:0008478 // pyridoxal kinase activity // inferred from electronic annotation /// NM_172134 // GO:0008478 // pyridoxal kinase a…	NM_172134 // GO:0005737 // cytoplasm // inferred from electronic annotation /// ENSMUST00000041616 // GO:0005737 // cytoplasm // inferred from electronic annotation /// BC027745 // GO:0005737 // cytoplasm // inferred from electronic annotation
6941857	2.83992	up	0.6932	-0.812649	Abcb9	ATP-binding cassette, sub-family B (MDR/TAP), member 9	AF216495	NM_019875	NM_019875 // GO:0006810 // transport // inferred from electronic annotation /// NM_019875 // GO:0006857 // oligopeptide transport // inferred from electronic annotation /// NM_019875 // GO:0015031 // protein transport // inferred from electronic annotation /// ENSMUST00000031354 // GO:0006810 // transport // inferred from electronic annotation /// ENSMUST00000031354 // GO:0006857 // oligopeptide …	NM_019875 // GO:0000166 // nucleotide binding // inferred from electronic annotation /// NM_019875 // GO:0005524 // ATP binding // inferred from electronic annotation /// NM_019875 // GO:0015198 // oligopeptide transporter activity // inferred from electronic annotation /// NM_019875 // GO:0016887 // ATPase activity // inferred from electronic annotation /// NM_019875 // GO:0017111 // nucleoside-…	NM_019875 // GO:0005615 // extracellular space // inferred from reviewed computational analysis /// NM_019875 // GO:0005764 // lysosome // inferred from sequence or structural similarity /// NM_019875 // GO:0005783 // endoplasmic reticulum // inferred from electronic annotation /// NM_019875 // GO:0005789 // endoplasmic reticulum membrane // inferred from sequence or structural similarity /// NM_…
7011937	2.85252	up	0.772392	-0.739847	Atp2b3	ATPase, Ca++ transporting, plasma membrane 3	BC118976	NM_177236	NM_177236 // GO:0006812 // cation transport // inferred from reviewed computational analysis /// NM_177236 // GO:0006816 // calcium ion transport // inferred from reviewed computational analysis /// NM_177236 // GO:0008152 // metabolic process // inferred from reviewed computational analysis /// ENSMUST00000088429 // GO:0006812 // cation transport // inferred from reviewed computational analysis …	NM_177236 // GO:0000166 // nucleotide binding // inferred from electronic annotation /// NM_177236 // GO:0000287 // magnesium ion binding // inferred from reviewed computational analysis /// NM_177236 // GO:0005388 // calcium-transporting ATPase activity // inferred from reviewed computational analysis /// NM_177236 // GO:0005516 // calmodulin binding // inferred from reviewed computational analy…	NM_177236 // GO:0016020 // membrane // inferred from reviewed computational analysis /// NM_177236 // GO:0016021 // integral to membrane // inferred from reviewed computational analysis /// ENSMUST00000088429 // GO:0016020 // membrane // inferred from reviewed computational analysis /// ENSMUST00000088429 // GO:0016021 // integral to membrane // inferred from reviewed computational analysis /// B…
6870979	2.87314	up	0.716078	-0.806553	AI790298		BC023699|AK129347		BC023699 // GO:0008152 // metabolic process // inferred from electronic annotation /// ENSMUST00000100021 // GO:0008152 // metabolic process // inferred from electronic annotation /// AK129347 // GO:0008152 // metabolic process // inferred from electronic annotation	BC023699 // GO:0000166 // nucleotide binding // inferred from electronic annotation /// BC023699 // GO:0003824 // catalytic activity // inferred from electronic annotation /// BC023699 // GO:0005524 // ATP binding // inferred from reviewed computational analysis /// BC023699 // GO:0030145 // manganese ion binding // inferred from electronic annotation /// BC023699 // GO:0046872 // metal ion bindi…
6750086	2.9997	up	0.873624	-0.711193	Pip5k3	phosphatidylinositol-3-phosphate/phosphatidylinositol 5-kinase, type III	AF102777	NM_011086	NM_011086 // GO:0007242 // intracellular signaling cascade // inferred from direct assay /// NM_011086 // GO:0044267 // cellular protein metabolic process // inferred from electronic annotation /// NM_011086 // GO:0046488 // phosphatidylinositol metabolic process // inferred from electronic annotation /// ENSMUST00000114042 // GO:0007242 // intracellular signaling cascade // inferred from direct …	NM_011086 // GO:0005515 // protein binding // inferred from electronic annotation /// NM_011086 // GO:0005524 // ATP binding // inferred from electronic annotation /// NM_011086 // GO:0008270 // zinc ion binding // inferred from direct assay /// NM_011086 // GO:0016301 // kinase activity // inferred from electronic annotation /// NM_011086 // GO:0016307 // phosphatidylinositol phosphate kinase ac…	NM_011086 // GO:0016020 // membrane // inferred from electronic annotation /// NM_011086 // GO:0031410 // cytoplasmic vesicle // inferred from electronic annotation /// ENSMUST00000114042 // GO:0016020 // membrane // inferred from electronic annotation /// ENSMUST00000114042 // GO:0031410 // cytoplasmic vesicle // inferred from electronic annotation /// AF102777 // GO:0016020 // membrane // infer…
6927248	3.00245	up	0.594181	-0.99196	Prkcz	protein kinase C, zeta	BC072590	NM_008860|NM_001039079	NM_008860 // GO:0000226 // microtubule cytoskeleton organization and biogenesis // inferred from mutant phenotype /// NM_008860 // GO:0006468 // protein amino acid phosphorylation // inferred from direct assay /// NM_008860 // GO:0007242 // intracellular signaling cascade // inferred from electronic annotation /// NM_001039079 // GO:0000226 // microtubule cytoskeleton organization and biogenesis …	NM_008860 // GO:0000166 // nucleotide binding // inferred from electronic annotation /// NM_008860 // GO:0004672 // protein kinase activity // inferred from direct assay /// NM_008860 // GO:0004674 // protein serine/threonine kinase activity // inferred from electronic annotation /// NM_008860 // GO:0004697 // protein kinase C activity // inferred from electronic annotation /// NM_008860 // GO:00…	NM_008860 // GO:0005737 // cytoplasm // inferred from direct assay /// NM_008860 // GO:0005768 // endosome // inferred from electronic annotation /// NM_008860 // GO:0005923 // tight junction // inferred from direct assay /// NM_008860 // GO:0005938 // cell cortex // inferred from direct assay /// NM_008860 // GO:0045179 // apical cortex // inferred from direct assay /// NM_001039079 // GO:000573…
6788301	3.01784	up	0.848332	-0.745186	Slc22a5	solute carrier family 22 (organic cation transporter), member 5	AF110417	NM_011396	NM_011396 // GO:0006810 // transport // inferred from electronic annotation /// NM_011396 // GO:0006811 // ion transport // inferred from electronic annotation /// NM_011396 // GO:0006814 // sodium ion transport // inferred from electronic annotation /// NM_011396 // GO:0007005 // mitochondrion organization and biogenesis // inferred from mutant phenotype /// NM_011396 // GO:0007512 // adult hear…	NM_011396 // GO:0000166 // nucleotide binding // inferred from electronic annotation /// NM_011396 // GO:0005215 // transporter activity // inferred from electronic annotation /// NM_011396 // GO:0005524 // ATP binding // inferred from electronic annotation /// NM_011396 // GO:0015075 // ion transmembrane transporter activity // inferred from electronic annotation /// NM_011396 // GO:0015226 // c…	NM_011396 // GO:0016020 // membrane // inferred by curator /// NM_011396 // GO:0016021 // integral to membrane // inferred from reviewed computational analysis /// ENSMUST00000019044 // GO:0016020 // membrane // inferred by curator /// ENSMUST00000019044 // GO:0016021 // integral to membrane // inferred from reviewed computational analysis /// AF110417 // GO:0016020 // membrane // inferred by cur…
6848209	3.05176	up	0.683855	-0.925787	Ripk4	receptor-interacting serine-threonine kinase 4	BC057871	NM_023663	NM_023663 // GO:0006355 // regulation of transcription, DNA-dependent // inferred from reviewed computational analysis /// NM_023663 // GO:0006468 // protein amino acid phosphorylation // inferred from reviewed computational analysis /// ENSMUST00000019386 // GO:0006355 // regulation of transcription, DNA-dependent // inferred from reviewed computational analysis /// ENSMUST00000019386 // GO:0006…	NM_023663 // GO:0000166 // nucleotide binding // inferred from electronic annotation /// NM_023663 // GO:0003677 // DNA binding // inferred from reviewed computational analysis /// NM_023663 // GO:0003700 // transcription factor activity // inferred from reviewed computational analysis /// NM_023663 // GO:0004672 // protein kinase activity // inferred from reviewed computational analysis /// NM_0…	NM_023663 // GO:0005737 // cytoplasm // inferred from electronic annotation /// NM_023663 // GO:0016020 // membrane // inferred from electronic annotation /// ENSMUST00000019386 // GO:0005737 // cytoplasm // inferred from electronic annotation /// ENSMUST00000019386 // GO:0016020 // membrane // inferred from electronic annotation /// BC057871 // GO:0005737 // cytoplasm // inferred from electronic…
6767094	3.07859	up	0.868746	-0.753525	Frk	fyn-related kinase	BC007137	NM_010237	NM_010237 // GO:0006468 // protein amino acid phosphorylation // inferred from reviewed computational analysis /// NM_010237 // GO:0007242 // intracellular signaling cascade // inferred from reviewed computational analysis /// NM_010237 // GO:0008285 // negative regulation of cell proliferation // inferred from reviewed computational analysis /// NM_010237 // GO:0051726 // regulation of cell cycl…	NM_010237 // GO:0000166 // nucleotide binding // inferred from electronic annotation /// NM_010237 // GO:0004672 // protein kinase activity // inferred from reviewed computational analysis /// NM_010237 // GO:0004713 // protein tyrosine kinase activity // inferred from electronic annotation /// NM_010237 // GO:0004715 // non-membrane spanning protein tyrosine kinase activity // inferred from revi…	NM_010237 // GO:0005615 // extracellular space // inferred from reviewed computational analysis /// NM_010237 // GO:0005622 // intracellular // inferred from reviewed computational analysis /// NM_010237 // GO:0005634 // nucleus // inferred from reviewed computational analysis /// NM_010237 // GO:0005737 // cytoplasm // inferred from electronic annotation /// ENSMUST00000019913 // GO:0005615 // e…
6802197	3.23097	up	0.912183	-0.779785	Map3k9	mitogen-activated protein kinase kinase kinase 9	BC030944	NM_177395	NM_177395 // GO:0006468 // protein amino acid phosphorylation // inferred from electronic annotation /// ENSMUST00000035987 // GO:0006468 // protein amino acid phosphorylation // inferred from electronic annotation /// BC030944 // GO:0006468 // protein amino acid phosphorylation // inferred from electronic annotation	NM_177395 // GO:0000166 // nucleotide binding // inferred from electronic annotation /// NM_177395 // GO:0004672 // protein kinase activity // inferred from electronic annotation /// NM_177395 // GO:0004674 // protein serine/threonine kinase activity // inferred from electronic annotation /// NM_177395 // GO:0004709 // MAP kinase kinase kinase activity // inferred from electronic annotation /// N…
6810782	3.27255	up	0.778834	-0.931581	Pfkp	phosphofructokinase, platelet	AF123533	NM_019703	NM_019703 // GO:0006096 // glycolysis // inferred from sequence or structural similarity /// ENSMUST00000021614 // GO:0006096 // glycolysis // inferred from sequence or structural similarity /// AF123533 // GO:0006096 // glycolysis // inferred from sequence or structural similarity	NM_019703 // GO:0000166 // nucleotide binding // inferred from electronic annotation /// NM_019703 // GO:0000287 // magnesium ion binding // inferred from electronic annotation /// NM_019703 // GO:0003824 // catalytic activity // inferred from electronic annotation /// NM_019703 // GO:0003872 // 6-phosphofructokinase activity // inferred from direct assay /// NM_019703 // GO:0005524 // ATP bindin…	NM_019703 // GO:0005737 // cytoplasm // inferred from electronic annotation /// NM_019703 // GO:0005945 // 6-phosphofructokinase complex // inferred from sequence or structural similarity /// ENSMUST00000021614 // GO:0005737 // cytoplasm // inferred from electronic annotation /// ENSMUST00000021614 // GO:0005945 // 6-phosphofructokinase complex // inferred from sequence or structural similarity /…
6803172	3.32862	up	0.949717	-0.785207	Itpk1	inositol 1,3,4-triphosphate 5/6 kinase	BC056464	NM_172584	NM_172584 // GO:0032957 // inositol trisphosphate metabolic process // inferred from electronic annotation /// ENSMUST00000046518 // GO:0032957 // inositol trisphosphate metabolic process // inferred from electronic annotation /// BC056464 // GO:0032957 // inositol trisphosphate metabolic process // inferred from electronic annotation	NM_172584 // GO:0000166 // nucleotide binding // inferred from electronic annotation /// NM_172584 // GO:0000287 // magnesium ion binding // inferred from electronic annotation /// NM_172584 // GO:0003824 // catalytic activity // inferred from electronic annotation /// NM_172584 // GO:0005524 // ATP binding // inferred from electronic annotation /// NM_172584 // GO:0016301 // kinase activity // i…	NM_172584 // GO:0005622 // intracellular // inferred from electronic annotation /// ENSMUST00000046518 // GO:0005622 // intracellular // inferred from electronic annotation /// BC056464 // GO:0005622 // intracellular // inferred from electronic annotation
6904264	3.34443	up	0.853071	-0.888691	Mccc1	methylcrotonoyl-Coenzyme A carboxylase 1 (alpha)	AF310338	NM_023644	NM_023644 // GO:0008152 // metabolic process // inferred from electronic annotation /// ENSMUST00000029259 // GO:0008152 // metabolic process // inferred from electronic annotation /// AF310338 // GO:0008152 // metabolic process // inferred from electronic annotation	NM_023644 // GO:0000166 // nucleotide binding // inferred from electronic annotation /// NM_023644 // GO:0003824 // catalytic activity // inferred from electronic annotation /// NM_023644 // GO:0004485 // methylcrotonoyl-CoA carboxylase activity // inferred from electronic annotation /// NM_023644 // GO:0005524 // ATP binding // inferred from electronic annotation /// NM_023644 // GO:0009374 // b…	NM_023644 // GO:0005739 // mitochondrion // inferred from direct assay /// NM_023644 // GO:0005743 // mitochondrial inner membrane // inferred from direct assay /// ENSMUST00000029259 // GO:0005739 // mitochondrion // inferred from direct assay /// ENSMUST00000029259 // GO:0005743 // mitochondrial inner membrane // inferred from direct assay /// AF310338 // GO:0005739 // mitochondrion // inferred…
6867677	3.39187	up	0.891077	-0.871006	Pcx	pyruvate carboxylase	BC055030	NM_008797	NM_008797 // GO:0006094 // gluconeogenesis // inferred from electronic annotation /// NM_008797 // GO:0008152 // metabolic process // inferred from electronic annotation /// NM_008797 // GO:0008610 // lipid biosynthetic process // inferred from electronic annotation /// ENSMUST00000068004 // GO:0006094 // gluconeogenesis // inferred from electronic annotation /// ENSMUST00000068004 // GO:0008152 …	NM_008797 // GO:0000166 // nucleotide binding // inferred from electronic annotation /// NM_008797 // GO:0003824 // catalytic activity // inferred from electronic annotation /// NM_008797 // GO:0004736 // pyruvate carboxylase activity // inferred from electronic annotation /// NM_008797 // GO:0005524 // ATP binding // inferred from electronic annotation /// NM_008797 // GO:0009374 // biotin bindi…	NM_008797 // GO:0005737 // cytoplasm // inferred from electronic annotation /// NM_008797 // GO:0005739 // mitochondrion // inferred from direct assay /// NM_008797 // GO:0005739 // mitochondrion // not recorded /// NM_008797 // GO:0005743 // mitochondrial inner membrane // inferred from direct assay /// ENSMUST00000068004 // GO:0005737 // cytoplasm // inferred from electronic annotation /// ENSM…
6766455	3.47399	up	0.882535	-0.914059	Sgk1	serum/glucocorticoid regulated kinase 1	BC070401	NM_011361	NM_011361 // GO:0006468 // protein amino acid phosphorylation // inferred from direct assay /// NM_011361 // GO:0006915 // apoptosis // inferred from electronic annotation /// NM_011361 // GO:0006974 // response to DNA damage stimulus // inferred from direct assay /// ENSMUST00000020145 // GO:0006468 // protein amino acid phosphorylation // inferred from direct assay /// ENSMUST00000020145 // GO:…	NM_011361 // GO:0000166 // nucleotide binding // inferred from electronic annotation /// NM_011361 // GO:0004672 // protein kinase activity // inferred from direct assay /// NM_011361 // GO:0004674 // protein serine/threonine kinase activity // inferred from electronic annotation /// NM_011361 // GO:0005515 // protein binding // inferred from physical interaction /// NM_011361 // GO:0005524 // AT…	NM_011361 // GO:0005634 // nucleus // inferred from electronic annotation /// NM_011361 // GO:0005737 // cytoplasm // inferred from electronic annotation /// NM_011361 // GO:0005783 // endoplasmic reticulum // inferred from electronic annotation /// ENSMUST00000020145 // GO:0005634 // nucleus // inferred from electronic annotation /// ENSMUST00000020145 // GO:0005737 // cytoplasm // inferred from…
6875722	3.47551	up	0.997211	-0.800013	Abca2	ATP-binding cassette, sub-family A (ABC1), member 2		NM_007379	NM_007379 // GO:0006810 // transport // inferred from electronic annotation /// NM_007379 // GO:0008203 // cholesterol metabolic process // not recorded /// ENSMUST00000102919 // GO:0006810 // transport // inferred from electronic annotation /// ENSMUST00000102919 // GO:0008203 // cholesterol metabolic process // not recorded /// ENSMUST00000114269 // GO:0006810 // transport // inferred from elec…	NM_007379 // GO:0000166 // nucleotide binding // inferred from electronic annotation /// NM_007379 // GO:0005524 // ATP binding // inferred from electronic annotation /// NM_007379 // GO:0016887 // ATPase activity // inferred from electronic annotation /// NM_007379 // GO:0017111 // nucleoside-triphosphatase activity // inferred from electronic annotation /// ENSMUST00000102919 // GO:0000166 // n…	NM_007379 // GO:0005765 // lysosomal membrane // not recorded /// NM_007379 // GO:0016020 // membrane // inferred from electronic annotation /// NM_007379 // GO:0016021 // integral to membrane // inferred from electronic annotation /// ENSMUST00000102919 // GO:0005765 // lysosomal membrane // not recorded /// ENSMUST00000102919 // GO:0016020 // membrane // inferred from electronic annotation /// …
6880639	4.03324	up	0.961433	-1.05051	Ckmt1	creatine kinase, mitochondrial 1, ubiquitous	BC025976	NM_009897		NM_009897 // GO:0000166 // nucleotide binding // inferred from electronic annotation /// NM_009897 // GO:0003824 // catalytic activity // inferred from electronic annotation /// NM_009897 // GO:0004111 // creatine kinase activity // inferred from electronic annotation /// NM_009897 // GO:0005524 // ATP binding // inferred from electronic annotation /// NM_009897 // GO:0016301 // kinase activity /…	NM_009897 // GO:0005615 // extracellular space // inferred from reviewed computational analysis /// NM_009897 // GO:0005739 // mitochondrion // inferred from direct assay /// NM_009897 // GO:0005739 // mitochondrion // inferred from electronic annotation /// NM_009897 // GO:0016020 // membrane // inferred from electronic annotation /// ENSMUST00000078222 // GO:0005615 // extracellular space // in…
6790124	4.06436	up	0.968098	-1.05493	Myo1d	myosin ID		NM_177390	NM_177390 // GO:0007010 // cytoskeleton organization and biogenesis // inferred from electronic annotation /// ENSMUST00000041065 // GO:0007010 // cytoskeleton organization and biogenesis // inferred from electronic annotation /// ENSMUST00000070997 // GO:0007010 // cytoskeleton organization and biogenesis // inferred from electronic annotation	NM_177390 // GO:0000166 // nucleotide binding // inferred from electronic annotation /// NM_177390 // GO:0003774 // motor activity // inferred from reviewed computational analysis /// NM_177390 // GO:0003779 // actin binding // inferred from electronic annotation /// NM_177390 // GO:0005516 // calmodulin binding // inferred from electronic annotation /// NM_177390 // GO:0005524 // ATP binding // …	NM_177390 // GO:0005856 // cytoskeleton // inferred from electronic annotation /// NM_177390 // GO:0016459 // myosin complex // inferred from reviewed computational analysis /// ENSMUST00000041065 // GO:0005856 // cytoskeleton // inferred from electronic annotation /// ENSMUST00000041065 // GO:0016459 // myosin complex // inferred from reviewed computational analysis /// ENSMUST00000070997 // GO:…
6874979	4.21824	up	1.07068	-1.00596	Prkcq	protein kinase C, theta	D11091	NM_008859	NM_008859 // GO:0006468 // protein amino acid phosphorylation // inferred from direct assay /// NM_008859 // GO:0007242 // intracellular signaling cascade // inferred from mutant phenotype /// NM_008859 // GO:0042102 // positive regulation of T cell proliferation // inferred from mutant phenotype /// NM_008859 // GO:0045086 // positive regulation of interleukin-2 biosynthetic process // inferred …	NM_008859 // GO:0000166 // nucleotide binding // inferred from electronic annotation /// NM_008859 // GO:0000287 // magnesium ion binding // inferred from electronic annotation /// NM_008859 // GO:0004672 // protein kinase activity // inferred from electronic annotation /// NM_008859 // GO:0004674 // protein serine/threonine kinase activity // inferred from electronic annotation /// NM_008859 // …	NM_008859 // GO:0001772 // immunological synapse // inferred from direct assay /// NM_008859 // GO:0005737 // cytoplasm // inferred from direct assay /// NM_008859 // GO:0005886 // plasma membrane // inferred from direct assay /// ENSMUST00000028118 // GO:0001772 // immunological synapse // inferred from direct assay /// ENSMUST00000028118 // GO:0005737 // cytoplasm // inferred from direct assay …
6933599	4.49719	up	1.11232	-1.0567	Acacb	acetyl-Coenzyme A carboxylase beta	AY451394	NM_133904	NM_133904 // GO:0009401 // phosphoenolpyruvate-dependent sugar phosphotransferase system // inferred from reviewed computational analysis /// ENSMUST00000102582 // GO:0009401 // phosphoenolpyruvate-dependent sugar phosphotransferase system // inferred from reviewed computational analysis /// ENSMUST00000031583 // GO:0009401 // phosphoenolpyruvate-dependent sugar phosphotransferase system // infer…	NM_133904 // GO:0000166 // nucleotide binding // inferred from electronic annotation /// NM_133904 // GO:0003989 // acetyl-CoA carboxylase activity // inferred from electronic annotation /// NM_133904 // GO:0004075 // biotin carboxylase activity // inferred from reviewed computational analysis /// NM_133904 // GO:0005524 // ATP binding // inferred from electronic annotation /// NM_133904 // GO:00…	NM_133904 // GO:0009343 // biotin carboxylase complex // inferred from reviewed computational analysis /// ENSMUST00000102582 // GO:0009343 // biotin carboxylase complex // inferred from reviewed computational analysis /// ENSMUST00000031583 // GO:0009343 // biotin carboxylase complex // inferred from reviewed computational analysis /// AY451394 // GO:0009343 // biotin carboxylase complex // infe…
6769180	4.52048	up	1.115	-1.06148	Abca7	ATP-binding cassette, sub-family A (ABC1), member 7	AF287141	NM_013850	NM_013850 // GO:0006810 // transport // inferred from electronic annotation /// NM_013850 // GO:0006909 // phagocytosis // inferred from electronic annotation /// ENSMUST00000043866 // GO:0006810 // transport // inferred from electronic annotation /// ENSMUST00000043866 // GO:0006909 // phagocytosis // inferred from electronic annotation /// AF287141 // GO:0006810 // transport // inferred from el…	NM_013850 // GO:0000166 // nucleotide binding // inferred from electronic annotation /// NM_013850 // GO:0005524 // ATP binding // inferred from electronic annotation /// NM_013850 // GO:0016887 // ATPase activity // inferred from electronic annotation /// NM_013850 // GO:0017111 // nucleoside-triphosphatase activity // inferred from electronic annotation /// ENSMUST00000043866 // GO:0000166 // n…	NM_013850 // GO:0005768 // endosome // inferred from electronic annotation /// NM_013850 // GO:0005794 // Golgi apparatus // inferred from electronic annotation /// NM_013850 // GO:0016020 // membrane // inferred from electronic annotation /// NM_013850 // GO:0016021 // integral to membrane // inferred from electronic annotation /// ENSMUST00000043866 // GO:0005768 // endosome // inferred from el…
6825445	4.60625	up	1.1151	-1.08849	Ptk2b	PTK2 protein tyrosine kinase 2 beta	BC024594	NM_172498	NM_172498 // GO:0006468 // protein amino acid phosphorylation // inferred from direct assay /// NM_172498 // GO:0007172 // signal complex assembly // inferred from electronic annotation /// ENSMUST00000089250 // GO:0006468 // protein amino acid phosphorylation // inferred from direct assay /// ENSMUST00000089250 // GO:0007172 // signal complex assembly // inferred from electronic annotation /// E…	NM_172498 // GO:0000166 // nucleotide binding // inferred from electronic annotation /// NM_172498 // GO:0004672 // protein kinase activity // inferred from direct assay /// NM_172498 // GO:0004713 // protein tyrosine kinase activity // inferred from electronic annotation /// NM_172498 // GO:0004715 // non-membrane spanning protein tyrosine kinase activity // inferred from electronic annotation /…	NM_172498 // GO:0005737 // cytoplasm // inferred from electronic annotation /// NM_172498 // GO:0005856 // cytoskeleton // inferred from electronic annotation /// NM_172498 // GO:0005925 // focal adhesion // inferred from electronic annotation /// NM_172498 // GO:0016020 // membrane // inferred from electronic annotation /// ENSMUST00000089250 // GO:0005737 // cytoplasm // inferred from electroni…
6850022	4.78183	up	1.08471	-1.17286	Tap2	transporter 2, ATP-binding cassette, sub-family B (MDR/TAP)	BC005578	NM_011530	NM_011530 // GO:0006810 // transport // inferred from electronic annotation /// NM_011530 // GO:0006857 // oligopeptide transport // inferred from electronic annotation /// NM_011530 // GO:0006955 // immune response // inferred from electronic annotation /// NM_011530 // GO:0015031 // protein transport // inferred from electronic annotation /// ENSMUST00000025197 // GO:0006810 // transport // inf…	NM_011530 // GO:0000166 // nucleotide binding // inferred from electronic annotation /// NM_011530 // GO:0005215 // transporter activity // inferred from electronic annotation /// NM_011530 // GO:0005515 // protein binding // inferred from physical interaction /// NM_011530 // GO:0005524 // ATP binding // inferred from electronic annotation /// NM_011530 // GO:0015198 // oligopeptide transporter …	NM_011530 // GO:0005615 // extracellular space // inferred from reviewed computational analysis /// NM_011530 // GO:0005783 // endoplasmic reticulum // inferred from electronic annotation /// NM_011530 // GO:0005887 // integral to plasma membrane // inferred from electronic annotation /// NM_011530 // GO:0016020 // membrane // inferred from electronic annotation /// NM_011530 // GO:0016021 // int…
6766368	4.89725	up	1.03655	-1.25542	Map3k5	mitogen-activated protein kinase kinase kinase 5	AB006787	NM_008580	NM_008580 // GO:0000187 // activation of MAPK activity // inferred from direct assay /// NM_008580 // GO:0006468 // protein amino acid phosphorylation // inferred from electronic annotation /// NM_008580 // GO:0006915 // apoptosis // inferred from electronic annotation /// ENSMUST00000095806 // GO:0000187 // activation of MAPK activity // inferred from direct assay /// ENSMUST00000095806 // GO:00…	NM_008580 // GO:0000166 // nucleotide binding // inferred from electronic annotation /// NM_008580 // GO:0000287 // magnesium ion binding // inferred from electronic annotation /// NM_008580 // GO:0004672 // protein kinase activity // inferred from electronic annotation /// NM_008580 // GO:0004674 // protein serine/threonine kinase activity // inferred from electronic annotation /// NM_008580 // …
6866653	4.99547	up	1.16252	-1.1581	Mapk4	mitogen-activated protein kinase 4	BC094564	NM_172632	NM_172632 // GO:0006468 // protein amino acid phosphorylation // inferred from electronic annotation /// NM_172632 // GO:0007049 // cell cycle // inferred from electronic annotation /// ENSMUST00000091851 // GO:0006468 // protein amino acid phosphorylation // inferred from electronic annotation /// ENSMUST00000091851 // GO:0007049 // cell cycle // inferred from electronic annotation /// ENSMUST00…	NM_172632 // GO:0000166 // nucleotide binding // inferred from electronic annotation /// NM_172632 // GO:0004672 // protein kinase activity // inferred from electronic annotation /// NM_172632 // GO:0004674 // protein serine/threonine kinase activity // inferred from electronic annotation /// NM_172632 // GO:0004707 // MAP kinase activity // inferred from electronic annotation /// NM_172632 // GO…
6906895	5.1108	up	1.22027	-1.13328	Npr1	natriuretic peptide receptor 1	BC110659	NM_008727	NM_008727 // GO:0006182 // cGMP biosynthetic process // inferred from electronic annotation /// NM_008727 // GO:0006468 // protein amino acid phosphorylation // inferred from electronic annotation /// NM_008727 // GO:0007242 // intracellular signaling cascade // inferred from electronic annotation /// NM_008727 // GO:0008217 // regulation of blood pressure // inferred from mutant phenotype /// NM…	NM_008727 // GO:0004383 // guanylate cyclase activity // inferred from direct assay /// NM_008727 // GO:0004383 // guanylate cyclase activity // inferred from mutant phenotype /// NM_008727 // GO:0004672 // protein kinase activity // inferred from electronic annotation /// NM_008727 // GO:0004872 // receptor activity // inferred from electronic annotation /// NM_008727 // GO:0005524 // ATP bindin…	NM_008727 // GO:0016020 // membrane // inferred from electronic annotation /// NM_008727 // GO:0016021 // integral to membrane // inferred from electronic annotation /// ENSMUST00000029540 // GO:0016020 // membrane // inferred from electronic annotation /// ENSMUST00000029540 // GO:0016021 // integral to membrane // inferred from electronic annotation /// BC110659 // GO:0016020 // membrane // inf…
6958984	5.38132	up	1.1829	-1.24506	Dmpk	dystrophia myotonica-protein kinase	BC075715	NM_032418	NM_032418 // GO:0002028 // regulation of sodium ion transport // inferred from mutant phenotype /// NM_032418 // GO:0006468 // protein amino acid phosphorylation // inferred from electronic annotation /// NM_032418 // GO:0008016 // regulation of heart contraction // inferred from direct assay /// NM_032418 // GO:0014853 // regulation of excitatory postsynaptic membrane potential involved in skele…	NM_032418 // GO:0000166 // nucleotide binding // inferred from electronic annotation /// NM_032418 // GO:0000287 // magnesium ion binding // inferred from electronic annotation /// NM_032418 // GO:0004672 // protein kinase activity // inferred from electronic annotation /// NM_032418 // GO:0004674 // protein serine/threonine kinase activity // inferred from electronic annotation /// NM_032418 // …
6844955	5.62909	up	1.34445	-1.14845	Atp13a4	ATPase type 13A4	BC048410	NM_172613	NM_172613 // GO:0006810 // transport // inferred from electronic annotation /// NM_172613 // GO:0006812 // cation transport // inferred from electronic annotation /// BC048410 // GO:0006810 // transport // inferred from electronic annotation /// BC048410 // GO:0006812 // cation transport // inferred from electronic annotation /// ENSMUST00000057018 // GO:0006810 // transport // inferred from elec…	NM_172613 // GO:0000166 // nucleotide binding // inferred from electronic annotation /// NM_172613 // GO:0000287 // magnesium ion binding // inferred from electronic annotation /// NM_172613 // GO:0005524 // ATP binding // inferred from electronic annotation /// NM_172613 // GO:0015662 // ATPase activity, coupled to transmembrane movement of ions, phosphorylative mechanism // inferred from electr…	NM_172613 // GO:0016020 // membrane // inferred from electronic annotation /// NM_172613 // GO:0016021 // integral to membrane // inferred from electronic annotation /// BC048410 // GO:0016020 // membrane // inferred from electronic annotation /// BC048410 // GO:0016021 // integral to membrane // inferred from electronic annotation /// ENSMUST00000057018 // GO:0016020 // membrane // inferred from…
6782273	5.71515	up	1.26008	-1.25471	Atp2a3	ATPase, Ca++ transporting, ubiquitous	BC026147	NM_016745	NM_016745 // GO:0006810 // transport // inferred from electronic annotation /// NM_016745 // GO:0006811 // ion transport // inferred from electronic annotation /// NM_016745 // GO:0006812 // cation transport // inferred from electronic annotation /// NM_016745 // GO:0006816 // calcium ion transport // inferred from electronic annotation /// NM_016745 // GO:0008152 // metabolic process // inferred…	NM_016745 // GO:0000166 // nucleotide binding // inferred from electronic annotation /// NM_016745 // GO:0000287 // magnesium ion binding // inferred from electronic annotation /// NM_016745 // GO:0003824 // catalytic activity // inferred from electronic annotation /// NM_016745 // GO:0005388 // calcium-transporting ATPase activity // inferred from electronic annotation /// NM_016745 // GO:000550…	NM_016745 // GO:0005634 // nucleus // inferred from electronic annotation /// NM_016745 // GO:0005783 // endoplasmic reticulum // inferred from direct assay /// NM_016745 // GO:0016020 // membrane // inferred from electronic annotation /// NM_016745 // GO:0016021 // integral to membrane // inferred from electronic annotation /// NM_016745 // GO:0016529 // sarcoplasmic reticulum // inferred from e…
6769213	6.18326	up	1.30969	-1.31868	6330514A18Rik	RIKEN cDNA 6330514A18 gene	BC099679	NM_183152	NM_183152 // GO:0006468 // protein amino acid phosphorylation // inferred from electronic annotation /// ENSMUST00000039836 // GO:0006468 // protein amino acid phosphorylation // inferred from electronic annotation /// BC099679 // GO:0006468 // protein amino acid phosphorylation // inferred from electronic annotation /// ENSMUST00000105351 // GO:0006468 // protein amino acid phosphorylation // in…	NM_183152 // GO:0000166 // nucleotide binding // inferred from electronic annotation /// NM_183152 // GO:0000287 // magnesium ion binding // inferred from electronic annotation /// NM_183152 // GO:0004672 // protein kinase activity // inferred from electronic annotation /// NM_183152 // GO:0004674 // protein serine/threonine kinase activity // inferred from electronic annotation /// NM_183152 // …
6977169	6.30772	up	1.34251	-1.31461	Nwd1|Tmem38a	NACHT and WD repeat domain containing 1 | transmembrane protein 38A	BC024788|BC082552	NM_176940|NM_144534	NM_144534 // GO:0006810 // transport // inferred from electronic annotation /// NM_144534 // GO:0006811 // ion transport // inferred from electronic annotation /// NM_144534 // GO:0006813 // potassium ion transport // inferred from electronic annotation /// ENSMUST00000034244 // GO:0006810 // transport // inferred from electronic annotation /// ENSMUST00000034244 // GO:0006811 // ion transport //…	NM_176940 // GO:0000166 // nucleotide binding // inferred from electronic annotation /// NM_176940 // GO:0005524 // ATP binding // inferred from electronic annotation /// NM_144534 // GO:0005216 // ion channel activity // inferred from electronic annotation /// NM_144534 // GO:0005267 // potassium channel activity // inferred from electronic annotation /// NM_144534 // GO:0030955 // potassium ion…	NM_144534 // GO:0005634 // nucleus // inferred from electronic annotation /// NM_144534 // GO:0016020 // membrane // inferred from electronic annotation /// NM_144534 // GO:0016021 // integral to membrane // inferred from reviewed computational analysis /// NM_144534 // GO:0016529 // sarcoplasmic reticulum // inferred from electronic annotation /// ENSMUST00000034244 // GO:0005634 // nucleus // i…
6764138	7.66896	up	1.15821	-1.78082	Atp1a2	ATPase, Na+/K+ transporting, alpha 2 polypeptide	BC036127	NM_178405	NM_178405 // GO:0001504 // neurotransmitter uptake // inferred from mutant phenotype /// NM_178405 // GO:0002026 // regulation of the force of heart contraction // inferred from mutant phenotype /// NM_178405 // GO:0002087 // neurological control of breathing // inferred from mutant phenotype /// NM_178405 // GO:0006810 // transport // inferred from electronic annotation /// NM_178405 // GO:00068…	NM_178405 // GO:0000166 // nucleotide binding // inferred from electronic annotation /// NM_178405 // GO:0000287 // magnesium ion binding // inferred from electronic annotation /// NM_178405 // GO:0003824 // catalytic activity // inferred from electronic annotation /// NM_178405 // GO:0005391 // sodium:potassium-exchanging ATPase activity // inferred from electronic annotation /// NM_178405 // GO…	NM_178405 // GO:0005792 // microsome // inferred from direct assay /// NM_178405 // GO:0016020 // membrane // inferred from electronic annotation /// NM_178405 // GO:0016021 // integral to membrane // inferred from electronic annotation /// NM_178405 // GO:0042383 // sarcolemma // inferred from direct assay /// ENSMUST00000085913 // GO:0005792 // microsome // inferred from direct assay /// ENSMUS…
6900982	9.72439	up	1.71825	-1.56336	Abca4	ATP-binding cassette, sub-family A (ABC1), member 4	AF000149	NM_007378	NM_007378 // GO:0006649 // phospholipid transfer to membrane // inferred from mutant phenotype /// NM_007378 // GO:0006810 // transport // inferred from electronic annotation /// NM_007378 // GO:0007601 // visual perception // inferred from mutant phenotype /// NM_007378 // GO:0045494 // photoreceptor cell maintenance // inferred from mutant phenotype /// NM_007378 // GO:0050896 // response to st…	NM_007378 // GO:0000166 // nucleotide binding // inferred from electronic annotation /// NM_007378 // GO:0004012 // phospholipid-translocating ATPase activity // inferred from mutant phenotype /// NM_007378 // GO:0005524 // ATP binding // inferred from electronic annotation /// NM_007378 // GO:0005548 // phospholipid transporter activity // inferred from mutant phenotype /// NM_007378 // GO:00168…	NM_007378 // GO:0005887 // integral to plasma membrane // traceable author statement /// NM_007378 // GO:0016020 // membrane // inferred from electronic annotation /// NM_007378 // GO:0016021 // integral to membrane // inferred from electronic annotation /// ENSMUST00000013995 // GO:0005887 // integral to plasma membrane // traceable author statement /// ENSMUST00000013995 // GO:0016020 // membra…
6796043	2.01045	down	-0.608108	0.399411	Prkch	protein kinase C, eta	BC031121	NM_008856	NM_008856 // GO:0006468 // protein amino acid phosphorylation // inferred from electronic annotation /// NM_008856 // GO:0007242 // intracellular signaling cascade // inferred from electronic annotation /// ENSMUST00000021527 // GO:0006468 // protein amino acid phosphorylation // inferred from electronic annotation /// ENSMUST00000021527 // GO:0007242 // intracellular signaling cascade // inferre…	NM_008856 // GO:0000166 // nucleotide binding // inferred from electronic annotation /// NM_008856 // GO:0004672 // protein kinase activity // inferred from electronic annotation /// NM_008856 // GO:0004674 // protein serine/threonine kinase activity // inferred from electronic annotation /// NM_008856 // GO:0004697 // protein kinase C activity // inferred from electronic annotation /// NM_008856…
6762679	2.02002	down	-0.434612	0.57976	Ruvbl1	RuvB-like protein 1	AF100694	NM_019685	NM_019685 // GO:0001558 // regulation of cell growth // inferred from electronic annotation /// NM_019685 // GO:0006310 // DNA recombination // inferred from electronic annotation /// NM_019685 // GO:0006350 // transcription // inferred from electronic annotation /// NM_019685 // GO:0006355 // regulation of transcription, DNA-dependent // inferred from electronic annotation /// NM_019685 // GO:00…	NM_019685 // GO:0000166 // nucleotide binding // inferred from electronic annotation /// NM_019685 // GO:0003678 // DNA helicase activity // inferred from electronic annotation /// NM_019685 // GO:0004386 // helicase activity // inferred from electronic annotation /// NM_019685 // GO:0005524 // ATP binding // inferred from electronic annotation /// NM_019685 // GO:0016787 // hydrolase activity //…	NM_019685 // GO:0005634 // nucleus // inferred from electronic annotation /// ENSMUST00000032165 // GO:0005634 // nucleus // inferred from electronic annotation /// AF100694 // GO:0005634 // nucleus // inferred from electronic annotation
6933226	2.03613	down	-0.431317	0.594515	Cdc7	cell division cycle 7 (S. cerevisiae)	BC062149	NM_009863	NM_009863 // GO:0006468 // protein amino acid phosphorylation // inferred from electronic annotation /// NM_009863 // GO:0007049 // cell cycle // inferred from electronic annotation /// NM_009863 // GO:0051301 // cell division // inferred from electronic annotation /// ENSMUST00000031221 // GO:0006468 // protein amino acid phosphorylation // inferred from electronic annotation /// ENSMUST00000031…	NM_009863 // GO:0000166 // nucleotide binding // inferred from electronic annotation /// NM_009863 // GO:0004672 // protein kinase activity // inferred from electronic annotation /// NM_009863 // GO:0004674 // protein serine/threonine kinase activity // inferred from electronic annotation /// NM_009863 // GO:0005524 // ATP binding // inferred from electronic annotation /// NM_009863 // GO:0016301…	NM_009863 // GO:0005634 // nucleus // inferred from electronic annotation /// ENSMUST00000031221 // GO:0005634 // nucleus // inferred from electronic annotation /// ENSMUST00000076467 // GO:0005634 // nucleus // inferred from electronic annotation /// ENSMUST00000031219 // GO:0005634 // nucleus // inferred from electronic annotation /// BC062149 // GO:0005634 // nucleus // inferred from electroni…
6854463	2.07235	down	-0.497918	0.553349	Nme4	non-metastatic cells 4, protein expressed in	BC027277	NM_019731	NM_019731 // GO:0006183 // GTP biosynthetic process // inferred from electronic annotation /// NM_019731 // GO:0006228 // UTP biosynthetic process // inferred from electronic annotation /// NM_019731 // GO:0006241 // CTP biosynthetic process // inferred from electronic annotation /// NM_019731 // GO:0009117 // nucleotide metabolic process // inferred from electronic annotation /// ENSMUST00000025…	NM_019731 // GO:0000166 // nucleotide binding // inferred from electronic annotation /// NM_019731 // GO:0000287 // magnesium ion binding // inferred from electronic annotation /// NM_019731 // GO:0004550 // nucleoside diphosphate kinase activity // inferred from electronic annotation /// NM_019731 // GO:0005524 // ATP binding // inferred from electronic annotation /// NM_019731 // GO:0016301 // …	NM_019731 // GO:0005615 // extracellular space // inferred from reviewed computational analysis /// NM_019731 // GO:0005739 // mitochondrion // inferred from direct assay /// ENSMUST00000025007 // GO:0005615 // extracellular space // inferred from reviewed computational analysis /// ENSMUST00000025007 // GO:0005739 // mitochondrion // inferred from direct assay /// BC027277 // GO:0005615 // extra…
6829451	2.0782	down	-0.52477	0.530562	Dnahc5	dynein, axonemal, heavy chain 5	AF466704	NM_133365	NM_133365 // GO:0001539 // ciliary or flagellar motility // inferred from mutant phenotype /// NM_133365 // GO:0007018 // microtubule-based movement // inferred from electronic annotation /// ENSMUST00000067048 // GO:0001539 // ciliary or flagellar motility // inferred from mutant phenotype /// ENSMUST00000067048 // GO:0007018 // microtubule-based movement // inferred from electronic annotation /…	NM_133365 // GO:0000166 // nucleotide binding // inferred from electronic annotation /// NM_133365 // GO:0003774 // motor activity // inferred from electronic annotation /// NM_133365 // GO:0003777 // microtubule motor activity // inferred from mutant phenotype /// NM_133365 // GO:0005524 // ATP binding // inferred from electronic annotation /// NM_133365 // GO:0016887 // ATPase activity // infer…	NM_133365 // GO:0005858 // axonemal dynein complex // inferred from mutant phenotype /// NM_133365 // GO:0005874 // microtubule // inferred from electronic annotation /// NM_133365 // GO:0030286 // dynein complex // inferred from electronic annotation /// ENSMUST00000067048 // GO:0005858 // axonemal dynein complex // inferred from mutant phenotype /// ENSMUST00000067048 // GO:0005874 // microtubu…
6844177	2.0899	down	-0.479055	0.584381	Mcm4	minichromosome maintenance deficient 4 homolog (S. cerevisiae)	D26089	NM_008565	NM_008565 // GO:0006260 // DNA replication // inferred from electronic annotation /// NM_008565 // GO:0006268 // DNA unwinding during replication // inferred from physical interaction /// NM_008565 // GO:0006270 // DNA replication initiation // inferred from electronic annotation /// NM_008565 // GO:0006350 // transcription // inferred from electronic annotation /// NM_008565 // GO:0006355 // reg…	NM_008565 // GO:0000166 // nucleotide binding // inferred from electronic annotation /// NM_008565 // GO:0003677 // DNA binding // inferred from electronic annotation /// NM_008565 // GO:0003678 // DNA helicase activity // inferred from physical interaction /// NM_008565 // GO:0003697 // single-stranded DNA binding // inferred from physical interaction /// NM_008565 // GO:0005515 // protein bindi…	NM_008565 // GO:0005634 // nucleus // inferred from electronic annotation /// ENSMUST00000023353 // GO:0005634 // nucleus // inferred from electronic annotation /// D26089 // GO:0005634 // nucleus // inferred from electronic annotation
6800675	2.1204	down	-0.553389	0.530949	Prkd1	protein kinase D1		NM_008858	NM_008858 // GO:0006468 // protein amino acid phosphorylation // inferred from electronic annotation /// NM_008858 // GO:0007242 // intracellular signaling cascade // inferred from electronic annotation /// ENSMUST00000002765 // GO:0006468 // protein amino acid phosphorylation // inferred from electronic annotation /// ENSMUST00000002765 // GO:0007242 // intracellular signaling cascade // inferre…	NM_008858 // GO:0000166 // nucleotide binding // inferred from electronic annotation /// NM_008858 // GO:0004672 // protein kinase activity // inferred from electronic annotation /// NM_008858 // GO:0004674 // protein serine/threonine kinase activity // inferred from electronic annotation /// NM_008858 // GO:0004697 // protein kinase C activity // inferred from electronic annotation /// NM_008858…	NM_008858 // GO:0005615 // extracellular space // inferred from reviewed computational analysis /// ENSMUST00000002765 // GO:0005615 // extracellular space // inferred from reviewed computational analysis
6935064	2.12156	down	-0.587662	0.497466	Ephb4	Eph receptor B4	BC016505	NM_010144	NM_010144 // GO:0006468 // protein amino acid phosphorylation // inferred from electronic annotation /// NM_010144 // GO:0007169 // transmembrane receptor protein tyrosine kinase signaling pathway // inferred from electronic annotation /// ENSMUST00000061244 // GO:0006468 // protein amino acid phosphorylation // inferred from electronic annotation /// ENSMUST00000061244 // GO:0007169 // transmemb…	NM_010144 // GO:0000166 // nucleotide binding // inferred from electronic annotation /// NM_010144 // GO:0004672 // protein kinase activity // inferred from electronic annotation /// NM_010144 // GO:0004713 // protein tyrosine kinase activity // inferred from electronic annotation /// NM_010144 // GO:0004714 // transmembrane receptor protein tyrosine kinase activity // inferred from electronic an…	NM_010144 // GO:0016020 // membrane // inferred from electronic annotation /// NM_010144 // GO:0016021 // integral to membrane // inferred from reviewed computational analysis /// ENSMUST00000061244 // GO:0016020 // membrane // inferred from electronic annotation /// ENSMUST00000061244 // GO:0016021 // integral to membrane // inferred from reviewed computational analysis /// BC016505 // GO:001602…
6975420	2.14155	down	-0.528216	0.570439	D8Ertd82e	DNA segment, Chr 8, ERATO Doi 82, expressed	BC089024	NM_172911	NM_172911 // GO:0006468 // protein amino acid phosphorylation // inferred from electronic annotation /// ENSMUST00000110492 // GO:0006468 // protein amino acid phosphorylation // inferred from electronic annotation /// ENSMUST00000060045 // GO:0006468 // protein amino acid phosphorylation // inferred from electronic annotation /// BC089024 // GO:0006468 // protein amino acid phosphorylation // in…	NM_172911 // GO:0000166 // nucleotide binding // inferred from electronic annotation /// NM_172911 // GO:0004672 // protein kinase activity // inferred from electronic annotation /// NM_172911 // GO:0004713 // protein tyrosine kinase activity // inferred from electronic annotation /// NM_172911 // GO:0004715 // non-membrane spanning protein tyrosine kinase activity // inferred from electronic ann…
6973939	2.16974	down	-0.533369	0.584155	Myo16	myosin XVI	BC082311	NM_001081397		NM_001081397 // GO:0000166 // nucleotide binding // inferred from electronic annotation /// NM_001081397 // GO:0003774 // motor activity // inferred from electronic annotation /// NM_001081397 // GO:0003779 // actin binding // inferred from sequence or structural similarity /// NM_001081397 // GO:0005524 // ATP binding // inferred from electronic annotation /// ENSMUST00000042103 // GO:0000166 //…	NM_001081397 // GO:0005737 // cytoplasm // inferred from electronic annotation /// NM_001081397 // GO:0016459 // myosin complex // inferred from sequence or structural similarity /// ENSMUST00000042103 // GO:0005737 // cytoplasm // inferred from electronic annotation /// ENSMUST00000042103 // GO:0016459 // myosin complex // inferred from sequence or structural similarity /// ENSMUST00000110958 //…
6964199	2.18546	down	-0.452565	0.675374	Sbk1	SH3-binding kinase 1	BC031759	NM_145587	NM_145587 // GO:0006468 // protein amino acid phosphorylation // inferred from reviewed computational analysis /// ENSMUST00000056028 // GO:0006468 // protein amino acid phosphorylation // inferred from reviewed computational analysis /// BC031759 // GO:0006468 // protein amino acid phosphorylation // inferred from reviewed computational analysis	NM_145587 // GO:0000166 // nucleotide binding // inferred from electronic annotation /// NM_145587 // GO:0004672 // protein kinase activity // inferred from reviewed computational analysis /// NM_145587 // GO:0004674 // protein serine/threonine kinase activity // inferred from sequence or structural similarity /// NM_145587 // GO:0004674 // protein serine/threonine kinase activity // inferred fro…	NM_145587 // GO:0005575 // cellular_component // no biological data available /// NM_145587 // GO:0005737 // cytoplasm // inferred from electronic annotation /// ENSMUST00000056028 // GO:0005575 // cellular_component // no biological data available /// ENSMUST00000056028 // GO:0005737 // cytoplasm // inferred from electronic annotation /// BC031759 // GO:0005575 // cellular_component // no biolog…
6803314	2.24402	down	-0.718882	0.447206	Dicer1		AF430845	NM_148948	NM_148948 // GO:0001525 // angiogenesis // inferred from mutant phenotype /// NM_148948 // GO:0006396 // RNA processing // inferred from direct assay /// NM_148948 // GO:0019827 // stem cell maintenance // inferred from mutant phenotype /// NM_148948 // GO:0030324 // lung development // inferred from mutant phenotype /// NM_148948 // GO:0030326 // embryonic limb morphogenesis // inferred from mut…	NM_148948 // GO:0000166 // nucleotide binding // inferred from electronic annotation /// NM_148948 // GO:0003676 // nucleic acid binding // inferred from electronic annotation /// NM_148948 // GO:0003723 // RNA binding // inferred from electronic annotation /// NM_148948 // GO:0003725 // double-stranded RNA binding // inferred from electronic annotation /// NM_148948 // GO:0004386 // helicase act…	NM_148948 // GO:0005622 // intracellular // inferred from electronic annotation /// ENSMUST00000041987 // GO:0005622 // intracellular // inferred from electronic annotation /// AF430845 // GO:0005622 // intracellular // inferred from electronic annotation
6976498	2.26044	down	-0.669453	0.507153	Nek1	NIMA (never in mitosis gene a)-related expressed kinase 1	AK173292	NM_175089	NM_175089 // GO:0006468 // protein amino acid phosphorylation // inferred from electronic annotation /// NM_175089 // GO:0006974 // response to DNA damage stimulus // inferred from mutant phenotype /// NM_175089 // GO:0007049 // cell cycle // inferred from electronic annotation /// NM_175089 // GO:0007067 // mitosis // inferred from electronic annotation /// NM_175089 // GO:0010212 // response to…	NM_175089 // GO:0000166 // nucleotide binding // inferred from electronic annotation /// NM_175089 // GO:0000287 // magnesium ion binding // inferred from electronic annotation /// NM_175089 // GO:0004672 // protein kinase activity // inferred from sequence or structural similarity /// NM_175089 // GO:0004674 // protein serine/threonine kinase activity // inferred from electronic annotation /// N…	NM_175089 // GO:0005634 // nucleus // inferred from sequence or structural similarity /// NM_175089 // GO:0005737 // cytoplasm // inferred from sequence or structural similarity /// ENSMUST00000034065 // GO:0005634 // nucleus // inferred from sequence or structural similarity /// ENSMUST00000034065 // GO:0005737 // cytoplasm // inferred from sequence or structural similarity /// ENSMUST0000003659…
6924763	2.26638	down	-0.518458	0.66193	Rad54l	RAD54 like (S. cerevisiae)	BC021643	NM_009015|NM_001122958|NM_001122959	NM_009015 // GO:0000724 // double-strand break repair via homologous recombination // inferred from genetic interaction /// NM_009015 // GO:0006281 // DNA repair // inferred from electronic annotation /// NM_009015 // GO:0006302 // double-strand break repair // inferred from genetic interaction /// NM_009015 // GO:0006974 // response to DNA damage stimulus // inferred from mutant phenotype /// NM…	NM_009015 // GO:0000166 // nucleotide binding // inferred from electronic annotation /// NM_009015 // GO:0003676 // nucleic acid binding // inferred from electronic annotation /// NM_009015 // GO:0003677 // DNA binding // inferred from electronic annotation /// NM_009015 // GO:0004386 // helicase activity // inferred from electronic annotation /// NM_009015 // GO:0005524 // ATP binding // inferre…	NM_009015 // GO:0005634 // nucleus // inferred from electronic annotation /// NM_001122958 // GO:0005634 // nucleus // inferred from electronic annotation /// NM_001122959 // GO:0005634 // nucleus // inferred from electronic annotation /// ENSMUST00000102704 // GO:0005634 // nucleus // inferred from electronic annotation /// ENSMUST00000102705 // GO:0005634 // nucleus // inferred from electronic …
6750558	2.26843	down	-0.673273	0.508422	Stk36	serine/threonine kinase 36 (fused homolog, Drosophila)	AK173142	NM_175031	NM_175031 // GO:0006468 // protein amino acid phosphorylation // inferred from reviewed computational analysis /// NM_175031 // GO:0007275 // multicellular organismal development // inferred from electronic annotation /// NM_175031 // GO:0009791 // post-embryonic development // inferred from mutant phenotype /// ENSMUST00000087183 // GO:0006468 // protein amino acid phosphorylation // inferred fr…	NM_175031 // GO:0000166 // nucleotide binding // inferred from electronic annotation /// NM_175031 // GO:0000287 // magnesium ion binding // inferred from electronic annotation /// NM_175031 // GO:0004672 // protein kinase activity // inferred from reviewed computational analysis /// NM_175031 // GO:0004674 // protein serine/threonine kinase activity // inferred from reviewed computational analys…	NM_175031 // GO:0005634 // nucleus // inferred from electronic annotation /// NM_175031 // GO:0005737 // cytoplasm // inferred from electronic annotation /// ENSMUST00000087183 // GO:0005634 // nucleus // inferred from electronic annotation /// ENSMUST00000087183 // GO:0005737 // cytoplasm // inferred from electronic annotation /// ENSMUST00000042446 // GO:0005634 // nucleus // inferred from elec…
7014268	2.27411	down	-0.596064	0.589241	Pak3	p21 (CDKN1A)-activated kinase 3	U39738	NM_008778	NM_008778 // GO:0006468 // protein amino acid phosphorylation // inferred from electronic annotation /// NM_008778 // GO:0007275 // multicellular organismal development // inferred from electronic annotation /// ENSMUST00000112864 // GO:0006468 // protein amino acid phosphorylation // inferred from electronic annotation /// ENSMUST00000112864 // GO:0007275 // multicellular organismal development …	NM_008778 // GO:0000166 // nucleotide binding // inferred from electronic annotation /// NM_008778 // GO:0000287 // magnesium ion binding // inferred from electronic annotation /// NM_008778 // GO:0003824 // catalytic activity // inferred from electronic annotation /// NM_008778 // GO:0004672 // protein kinase activity // inferred from electronic annotation /// NM_008778 // GO:0004674 // protein …
6791656	2.32189	down	-0.624285	0.591015	Dcakd	dephospho-CoA kinase domain containing	BC005607	NM_026551		NM_026551 // GO:0000166 // nucleotide binding // inferred from electronic annotation /// NM_026551 // GO:0005524 // ATP binding // inferred from electronic annotation /// ENSMUST00000021313 // GO:0000166 // nucleotide binding // inferred from electronic annotation /// ENSMUST00000021313 // GO:0005524 // ATP binding // inferred from electronic annotation /// BC005607 // GO:0000166 // nucleotide bi…
6850877	2.3438	down	-0.595669	0.633181	Kif6	kinesin family member 6	AB001434	NM_177052	NM_177052 // GO:0007017 // microtubule-based process // inferred from electronic annotation /// ENSMUST00000024798 // GO:0007017 // microtubule-based process // inferred from electronic annotation /// ENSMUST00000095247 // GO:0007017 // microtubule-based process // inferred from electronic annotation /// AB001434 // GO:0007017 // microtubule-based process // inferred from electronic annotation	NM_177052 // GO:0000166 // nucleotide binding // inferred from electronic annotation /// NM_177052 // GO:0003774 // motor activity // inferred from electronic annotation /// NM_177052 // GO:0003777 // microtubule motor activity // inferred from electronic annotation /// NM_177052 // GO:0005524 // ATP binding // inferred from electronic annotation /// ENSMUST00000024798 // GO:0000166 // nucleotide…	NM_177052 // GO:0005871 // kinesin complex // inferred from electronic annotation /// NM_177052 // GO:0005874 // microtubule // inferred from electronic annotation /// ENSMUST00000024798 // GO:0005871 // kinesin complex // inferred from electronic annotation /// ENSMUST00000024798 // GO:0005874 // microtubule // inferred from electronic annotation /// ENSMUST00000095247 // GO:0005871 // kinesin c…
6939241	2.34687	down	-0.675167	0.55557	Kdr	kinase insert domain protein receptor	BC020530	NM_010612	NM_010612 // GO:0001525 // angiogenesis // inferred from electronic annotation /// NM_010612 // GO:0001541 // ovarian follicle development // inferred from mutant phenotype /// NM_010612 // GO:0001570 // vasculogenesis // inferred from mutant phenotype /// NM_010612 // GO:0002053 // positive regulation of mesenchymal cell proliferation // inferred from mutant phenotype /// NM_010612 // GO:0006468…	NM_010612 // GO:0000166 // nucleotide binding // inferred from electronic annotation /// NM_010612 // GO:0004672 // protein kinase activity // inferred from electronic annotation /// NM_010612 // GO:0004713 // protein tyrosine kinase activity // inferred from electronic annotation /// NM_010612 // GO:0004714 // transmembrane receptor protein tyrosine kinase activity // inferred from electronic an…	NM_010612 // GO:0005615 // extracellular space // inferred from reviewed computational analysis /// NM_010612 // GO:0016020 // membrane // inferred from electronic annotation /// NM_010612 // GO:0016021 // integral to membrane // inferred from electronic annotation /// ENSMUST00000113516 // GO:0005615 // extracellular space // inferred from reviewed computational analysis /// ENSMUST00000113516 /…
7018955	2.36361	down	-0.666064	0.574926	Rps6ka6	ribosomal protein S6 kinase polypeptide 6	BC054113	NM_025949	NM_025949 // GO:0006468 // protein amino acid phosphorylation // inferred from reviewed computational analysis /// NM_025949 // GO:0007243 // protein kinase cascade // inferred from electronic annotation /// ENSMUST00000082034 // GO:0006468 // protein amino acid phosphorylation // inferred from reviewed computational analysis /// ENSMUST00000082034 // GO:0007243 // protein kinase cascade // infer…	NM_025949 // GO:0000166 // nucleotide binding // inferred from electronic annotation /// NM_025949 // GO:0000287 // magnesium ion binding // inferred from electronic annotation /// NM_025949 // GO:0004672 // protein kinase activity // inferred from reviewed computational analysis /// NM_025949 // GO:0004674 // protein serine/threonine kinase activity // inferred from reviewed computational analys…	NM_025949 // GO:0005840 // ribosome // inferred from electronic annotation /// ENSMUST00000082034 // GO:0005840 // ribosome // inferred from electronic annotation /// ENSMUST00000096348 // GO:0005840 // ribosome // inferred from electronic annotation /// BC054113 // GO:0005840 // ribosome // inferred from electronic annotation /// ENSMUST00000113428 // GO:0005840 // ribosome // inferred from elec…
6790475	2.36872	down	-0.509007	0.735102	Brip1	BRCA1 interacting protein C-terminal helicase 1	BC094252	NM_178309	NM_178309 // GO:0006139 // nucleobase, nucleoside, nucleotide and nucleic acid metabolic process // inferred from electronic annotation /// NM_178309 // GO:0006281 // DNA repair // inferred from electronic annotation /// NM_178309 // GO:0006357 // regulation of transcription from RNA polymerase II promoter // not recorded /// NM_178309 // GO:0006974 // response to DNA damage stimulus // inferred …	NM_178309 // GO:0000166 // nucleotide binding // inferred from electronic annotation /// NM_178309 // GO:0003676 // nucleic acid binding // inferred from electronic annotation /// NM_178309 // GO:0003677 // DNA binding // inferred from electronic annotation /// NM_178309 // GO:0004003 // ATP-dependent DNA helicase activity // inferred from electronic annotation /// NM_178309 // GO:0004386 // heli…	NM_178309 // GO:0005634 // nucleus // not recorded /// NM_178309 // GO:0005737 // cytoplasm // not recorded /// ENSMUST00000044423 // GO:0005634 // nucleus // not recorded /// ENSMUST00000044423 // GO:0005737 // cytoplasm // not recorded /// BC094252 // GO:0005634 // nucleus // not recorded /// BC094252 // GO:0005737 // cytoplasm // not recorded /// ENSMUST00000064301 // GO:0005634 // nucleus // …
6933697	2.3689	down	-0.601604	0.642613	Cit	citron	AF086824	NM_007708	NM_007708 // GO:0000070 // mitotic sister chromatid segregation // inferred from mutant phenotype /// NM_007708 // GO:0000910 // cytokinesis // inferred from mutant phenotype /// NM_007708 // GO:0006468 // protein amino acid phosphorylation // inferred from electronic annotation /// NM_007708 // GO:0007049 // cell cycle // inferred from electronic annotation /// NM_007708 // GO:0007067 // mitosis…	NM_007708 // GO:0000166 // nucleotide binding // inferred from electronic annotation /// NM_007708 // GO:0004672 // protein kinase activity // inferred from electronic annotation /// NM_007708 // GO:0004674 // protein serine/threonine kinase activity // inferred from direct assay /// NM_007708 // GO:0005083 // small GTPase regulator activity // inferred from electronic annotation /// NM_007708 //…	NM_007708 // GO:0001726 // ruffle // inferred from direct assay /// NM_007708 // GO:0005737 // cytoplasm // inferred from direct assay /// NM_007708 // GO:0015629 // actin cytoskeleton // inferred from direct assay /// ENSMUST00000051704 // GO:0001726 // ruffle // inferred from direct assay /// ENSMUST00000051704 // GO:0005737 // cytoplasm // inferred from direct assay /// ENSMUST00000051704 // G…
6942604	2.37019	down	-0.583041	0.661963	Mcm7	minichromosome maintenance deficient 7 (S. cerevisiae)	D26091	NM_008568	NM_008568 // GO:0006260 // DNA replication // inferred from electronic annotation /// NM_008568 // GO:0006268 // DNA unwinding during replication // inferred from physical interaction /// NM_008568 // GO:0006270 // DNA replication initiation // inferred from electronic annotation /// NM_008568 // GO:0006350 // transcription // inferred from electronic annotation /// NM_008568 // GO:0006355 // reg…	NM_008568 // GO:0000166 // nucleotide binding // inferred from electronic annotation /// NM_008568 // GO:0003677 // DNA binding // inferred from electronic annotation /// NM_008568 // GO:0003678 // DNA helicase activity // inferred from physical interaction /// NM_008568 // GO:0003697 // single-stranded DNA binding // inferred from physical interaction /// NM_008568 // GO:0005515 // protein bindi…	NM_008568 // GO:0005634 // nucleus // inferred from direct assay /// ENSMUST00000000505 // GO:0005634 // nucleus // inferred from direct assay /// D26091 // GO:0005634 // nucleus // inferred from direct assay
7018582	2.41035	down	-0.567805	0.701439	Ercc6l	excision repair cross-complementing rodent repair deficiency complementation group 6 - like	AY172688	NM_146235	NM_146235 // GO:0007049 // cell cycle // inferred from electronic annotation /// NM_146235 // GO:0007067 // mitosis // inferred from electronic annotation /// NM_146235 // GO:0051301 // cell division // inferred from electronic annotation /// ENSMUST00000056904 // GO:0007049 // cell cycle // inferred from electronic annotation /// ENSMUST00000056904 // GO:0007067 // mitosis // inferred from elect…	NM_146235 // GO:0000166 // nucleotide binding // inferred from electronic annotation /// NM_146235 // GO:0003676 // nucleic acid binding // inferred from electronic annotation /// NM_146235 // GO:0003677 // DNA binding // inferred from electronic annotation /// NM_146235 // GO:0004386 // helicase activity // inferred from electronic annotation /// NM_146235 // GO:0005524 // ATP binding // inferre…	NM_146235 // GO:0000775 // chromosome, pericentric region // inferred from electronic annotation /// ENSMUST00000056904 // GO:0000775 // chromosome, pericentric region // inferred from electronic annotation /// AY172688 // GO:0000775 // chromosome, pericentric region // inferred from electronic annotation
6911091	2.4784	down	-0.709177	0.600231	Clk2	CDC-like kinase 2	BC015080	NM_007712	NM_007712 // GO:0006468 // protein amino acid phosphorylation // inferred from electronic annotation /// NM_007712 // GO:0018108 // peptidyl-tyrosine phosphorylation // inferred from direct assay /// NM_007712 // GO:0046777 // protein amino acid autophosphorylation // inferred from direct assay /// ENSMUST00000090927 // GO:0006468 // protein amino acid phosphorylation // inferred from electronic …	NM_007712 // GO:0000166 // nucleotide binding // inferred from electronic annotation /// NM_007712 // GO:0004672 // protein kinase activity // inferred from electronic annotation /// NM_007712 // GO:0004674 // protein serine/threonine kinase activity // inferred from electronic annotation /// NM_007712 // GO:0004713 // protein tyrosine kinase activity // inferred from direct assay /// NM_007712 /…	NM_007712 // GO:0005634 // nucleus // inferred from direct assay /// ENSMUST00000090927 // GO:0005634 // nucleus // inferred from direct assay /// BC015080 // GO:0005634 // nucleus // inferred from direct assay
6765332	2.48739	down	-0.666549	0.648085	Camk1g	calcium/calmodulin-dependent protein kinase I gamma	AF428262	NM_144817	NM_144817 // GO:0006468 // protein amino acid phosphorylation // inferred from reviewed computational analysis /// ENSMUST00000016323 // GO:0006468 // protein amino acid phosphorylation // inferred from reviewed computational analysis /// AF428262 // GO:0006468 // protein amino acid phosphorylation // inferred from reviewed computational analysis	NM_144817 // GO:0000166 // nucleotide binding // inferred from electronic annotation /// NM_144817 // GO:0003824 // catalytic activity // inferred from electronic annotation /// NM_144817 // GO:0004672 // protein kinase activity // inferred from reviewed computational analysis /// NM_144817 // GO:0004674 // protein serine/threonine kinase activity // inferred from reviewed computational analysis …	NM_144817 // GO:0005737 // cytoplasm // inferred from electronic annotation /// NM_144817 // GO:0005794 // Golgi apparatus // inferred from electronic annotation /// NM_144817 // GO:0005886 // plasma membrane // inferred from direct assay /// NM_144817 // GO:0005954 // calcium- and calmodulin-dependent protein kinase complex // inferred from direct assay /// NM_144817 // GO:0012505 // endomembran…
6799173	2.4966	down	-0.816199	0.503768	Trib2	tribbles homolog 2 (Drosophila)	BC037387	NM_144551	NM_144551 // GO:0006468 // protein amino acid phosphorylation // inferred from electronic annotation /// ENSMUST00000020922 // GO:0006468 // protein amino acid phosphorylation // inferred from electronic annotation /// BC037387 // GO:0006468 // protein amino acid phosphorylation // inferred from electronic annotation	NM_144551 // GO:0004672 // protein kinase activity // inferred from electronic annotation /// NM_144551 // GO:0004860 // protein kinase inhibitor activity // inferred from electronic annotation /// NM_144551 // GO:0005515 // protein binding // inferred from physical interaction /// NM_144551 // GO:0005524 // ATP binding // inferred from electronic annotation /// ENSMUST00000020922 // GO:0004672 /…	NM_144551 // GO:0005737 // cytoplasm // inferred from electronic annotation /// NM_144551 // GO:0005856 // cytoskeleton // inferred from electronic annotation /// ENSMUST00000020922 // GO:0005737 // cytoplasm // inferred from electronic annotation /// ENSMUST00000020922 // GO:0005856 // cytoskeleton // inferred from electronic annotation /// BC037387 // GO:0005737 // cytoplasm // inferred from el…
6933459	2.52816	down	-0.738499	0.599586	Chek2	CHK2 checkpoint homolog (S. pombe)	AF086905	NM_016681	NM_016681 // GO:0006468 // protein amino acid phosphorylation // inferred from electronic annotation /// NM_016681 // GO:0007049 // cell cycle // inferred from electronic annotation /// NM_016681 // GO:0010332 // response to gamma radiation // inferred from direct assay /// NM_016681 // GO:0042770 // DNA damage response, signal transduction // inferred from direct assay /// NM_016681 // GO:004277…	NM_016681 // GO:0000166 // nucleotide binding // inferred from electronic annotation /// NM_016681 // GO:0000287 // magnesium ion binding // inferred from electronic annotation /// NM_016681 // GO:0004672 // protein kinase activity // inferred from electronic annotation /// NM_016681 // GO:0004674 // protein serine/threonine kinase activity // inferred from electronic annotation /// NM_016681 // …	NM_016681 // GO:0005634 // nucleus // inferred from electronic annotation /// ENSMUST00000066160 // GO:0005634 // nucleus // inferred from electronic annotation /// AF086905 // GO:0005634 // nucleus // inferred from electronic annotation
6837105	2.53227	down	-0.66643	0.674002	Csnk1e	casein kinase 1, epsilon	BC026127	NM_013767	NM_013767 // GO:0006468 // protein amino acid phosphorylation // inferred from electronic annotation /// NM_013767 // GO:0007623 // circadian rhythm // traceable author statement /// NM_013767 // GO:0016055 // Wnt receptor signaling pathway // inferred from electronic annotation /// ENSMUST00000079284 // GO:0006468 // protein amino acid phosphorylation // inferred from electronic annotation /// E…	NM_013767 // GO:0000166 // nucleotide binding // inferred from electronic annotation /// NM_013767 // GO:0004672 // protein kinase activity // inferred from electronic annotation /// NM_013767 // GO:0004674 // protein serine/threonine kinase activity // inferred from electronic annotation /// NM_013767 // GO:0005524 // ATP binding // inferred from electronic annotation /// NM_013767 // GO:0016301…	NM_013767 // GO:0005737 // cytoplasm // inferred from electronic annotation /// ENSMUST00000079284 // GO:0005737 // cytoplasm // inferred from electronic annotation /// BC026127 // GO:0005737 // cytoplasm // inferred from electronic annotation /// ENSMUST00000100450 // GO:0005737 // cytoplasm // inferred from electronic annotation
6774392	2.54369	down	-0.565202	0.781719	Hkdc1	hexokinase domain containing 1	BC016235	NM_145419	NM_145419 // GO:0006096 // glycolysis // inferred from electronic annotation /// ENSMUST00000020277 // GO:0006096 // glycolysis // inferred from electronic annotation /// BC016235 // GO:0006096 // glycolysis // inferred from electronic annotation	NM_145419 // GO:0000166 // nucleotide binding // inferred from electronic annotation /// NM_145419 // GO:0004396 // hexokinase activity // inferred from electronic annotation /// NM_145419 // GO:0005524 // ATP binding // inferred from electronic annotation /// NM_145419 // GO:0016301 // kinase activity // inferred from electronic annotation /// NM_145419 // GO:0016740 // transferase activity // i…
6963049	2.56188	down	-0.670745	0.686461	Rrm1	ribonucleotide reductase M1	BC016450	NM_009103	NM_009103 // GO:0006260 // DNA replication // inferred from electronic annotation /// NM_009103 // GO:0009263 // deoxyribonucleotide biosynthetic process // inferred from direct assay /// NM_009103 // GO:0051259 // protein oligomerization // inferred from physical interaction /// ENSMUST00000033283 // GO:0006260 // DNA replication // inferred from electronic annotation /// ENSMUST00000033283 // G…	NM_009103 // GO:0000166 // nucleotide binding // inferred from electronic annotation /// NM_009103 // GO:0003824 // catalytic activity // inferred from electronic annotation /// NM_009103 // GO:0004748 // ribonucleoside-diphosphate reductase activity // inferred from direct assay /// NM_009103 // GO:0004748 // ribonucleoside-diphosphate reductase activity // inferred from physical interaction ///…	NM_009103 // GO:0005737 // cytoplasm // inferred from electronic annotation /// NM_009103 // GO:0005971 // ribonucleoside-diphosphate reductase complex // inferred from electronic annotation /// ENSMUST00000033283 // GO:0005737 // cytoplasm // inferred from electronic annotation /// ENSMUST00000033283 // GO:0005971 // ribonucleoside-diphosphate reductase complex // inferred from electronic annota…
6778055	2.56491	down	-0.726803	0.632105	Cdk2	cyclin-dependent kinase 2	BC005654	NM_183417|NM_016756	NM_183417 // GO:0006468 // protein amino acid phosphorylation // inferred from direct assay /// NM_183417 // GO:0006813 // potassium ion transport // inferred from genetic interaction /// NM_183417 // GO:0007049 // cell cycle // inferred from direct assay /// NM_183417 // GO:0007067 // mitosis // inferred from electronic annotation /// NM_183417 // GO:0045941 // positive regulation of transcripti…	NM_183417 // GO:0000166 // nucleotide binding // inferred from electronic annotation /// NM_183417 // GO:0004672 // protein kinase activity // inferred from electronic annotation /// NM_183417 // GO:0004674 // protein serine/threonine kinase activity // inferred from electronic annotation /// NM_183417 // GO:0004693 // cyclin-dependent protein kinase activity // inferred from direct assay /// NM_…	NM_183417 // GO:0000307 // cyclin-dependent protein kinase holoenzyme complex // inferred from physical interaction /// NM_183417 // GO:0000781 // chromosome, telomeric region // inferred from direct assay /// NM_183417 // GO:0000793 // condensed chromosome // inferred from direct assay /// NM_183417 // GO:0000805 // X chromosome // inferred from direct assay /// NM_183417 // GO:0000806 // Y chro…
6755569	2.60229	down	-0.726719	0.653063	Kif26b	kinesin family member 26B	BC068141	NM_177757	NM_177757 // GO:0007018 // microtubule-based movement // inferred from electronic annotation /// ENSMUST00000027771 // GO:0007018 // microtubule-based movement // inferred from electronic annotation /// BC068141 // GO:0007018 // microtubule-based movement // inferred from electronic annotation	NM_177757 // GO:0000166 // nucleotide binding // inferred from electronic annotation /// NM_177757 // GO:0003774 // motor activity // inferred from electronic annotation /// NM_177757 // GO:0003777 // microtubule motor activity // inferred from electronic annotation /// NM_177757 // GO:0005524 // ATP binding // inferred from electronic annotation /// ENSMUST00000027771 // GO:0000166 // nucleotide…	NM_177757 // GO:0005874 // microtubule // inferred from electronic annotation /// NM_177757 // GO:0005875 // microtubule associated complex // inferred from electronic annotation /// ENSMUST00000027771 // GO:0005874 // microtubule // inferred from electronic annotation /// ENSMUST00000027771 // GO:0005875 // microtubule associated complex // inferred from electronic annotation /// BC068141 // GO:…
6955381	2.60271	down	-0.70698	0.673036	Mcm2	minichromosome maintenance deficient 2 mitotin (S. cerevisiae)	BC055318	NM_008564	NM_008564 // GO:0006260 // DNA replication // inferred from electronic annotation /// NM_008564 // GO:0006268 // DNA unwinding during replication // inferred from direct assay /// NM_008564 // GO:0006270 // DNA replication initiation // traceable author statement /// NM_008564 // GO:0006334 // nucleosome assembly // inferred from direct assay /// NM_008564 // GO:0006350 // transcription // inferr…	NM_008564 // GO:0000166 // nucleotide binding // inferred from electronic annotation /// NM_008564 // GO:0003677 // DNA binding // inferred from electronic annotation /// NM_008564 // GO:0003688 // DNA replication origin binding // inferred from direct assay /// NM_008564 // GO:0005515 // protein binding // inferred from physical interaction /// NM_008564 // GO:0005524 // ATP binding // inferred …	NM_008564 // GO:0005634 // nucleus // inferred from direct assay /// NM_008564 // GO:0005664 // nuclear origin of replication recognition complex // inferred from direct assay /// ENSMUST00000058011 // GO:0005634 // nucleus // inferred from direct assay /// ENSMUST00000058011 // GO:0005664 // nuclear origin of replication recognition complex // inferred from direct assay /// BC055318 // GO:000563…
6759778	2.60822	down	-0.713876	0.669188	Abcb6	ATP-binding cassette, sub-family B (MDR/TAP), member 6	BC006634	NM_023732	NM_023732 // GO:0006810 // transport // not recorded /// ENSMUST00000027396 // GO:0006810 // transport // not recorded /// BC006634 // GO:0006810 // transport // not recorded	NM_023732 // GO:0000166 // nucleotide binding // inferred from reviewed computational analysis /// NM_023732 // GO:0005524 // ATP binding // not recorded /// NM_023732 // GO:0016887 // ATPase activity // inferred from electronic annotation /// NM_023732 // GO:0017111 // nucleoside-triphosphatase activity // inferred from electronic annotation /// NM_023732 // GO:0042626 // ATPase activity, couple…	NM_023732 // GO:0005739 // mitochondrion // inferred from reviewed computational analysis /// NM_023732 // GO:0005740 // mitochondrial envelope // not recorded /// NM_023732 // GO:0016020 // membrane // inferred from reviewed computational analysis /// NM_023732 // GO:0016021 // integral to membrane // inferred from reviewed computational analysis /// NM_023732 // GO:0019866 // organelle inner me…
6781941	2.66617	down	-0.852466	0.562304	Myh10	myosin, heavy polypeptide 10, non-muscle	BC089011	NM_175260	NM_175260 // GO:0000281 // cytokinesis after mitosis // inferred from mutant phenotype /// NM_175260 // GO:0000281 // cytokinesis after mitosis // not recorded /// NM_175260 // GO:0001701 // in utero embryonic development // inferred from mutant phenotype /// NM_175260 // GO:0001764 // neuron migration // inferred from mutant phenotype /// NM_175260 // GO:0001778 // plasma membrane repair // infe…	NM_175260 // GO:0000146 // microfilament motor activity // not recorded /// NM_175260 // GO:0000166 // nucleotide binding // inferred from electronic annotation /// NM_175260 // GO:0003774 // motor activity // inferred from electronic annotation /// NM_175260 // GO:0003779 // actin binding // inferred from electronic annotation /// NM_175260 // GO:0005515 // protein binding // inferred from physi…	NM_175260 // GO:0001725 // stress fiber // inferred from direct assay /// NM_175260 // GO:0001725 // stress fiber // inferred from mutant phenotype /// NM_175260 // GO:0001725 // stress fiber // not recorded /// NM_175260 // GO:0005737 // cytoplasm // inferred from direct assay /// NM_175260 // GO:0005819 // spindle // inferred from direct assay /// NM_175260 // GO:0005886 // plasma membrane // i…
6835934	2.67487	down	-0.598873	0.820594	Atad2	ATPase family, AAA domain containing 2	BC032211	NM_027435		NM_027435 // GO:0000166 // nucleotide binding // inferred from electronic annotation /// NM_027435 // GO:0005524 // ATP binding // inferred from electronic annotation /// NM_027435 // GO:0017111 // nucleoside-triphosphatase activity // inferred from electronic annotation /// ENSMUST00000038194 // GO:0000166 // nucleotide binding // inferred from electronic annotation /// ENSMUST00000038194 // GO:…
6932234	2.70952	down	-0.655583	0.782456	Dck	deoxycytidine kinase	BC060062	NM_007832	NM_007832 // GO:0006139 // nucleobase, nucleoside, nucleotide and nucleic acid metabolic process // inferred from electronic annotation /// ENSMUST00000031311 // GO:0006139 // nucleobase, nucleoside, nucleotide and nucleic acid metabolic process // inferred from electronic annotation /// BC060062 // GO:0006139 // nucleobase, nucleoside, nucleotide and nucleic acid metabolic process // inferred fr…	NM_007832 // GO:0000166 // nucleotide binding // inferred from electronic annotation /// NM_007832 // GO:0004137 // deoxycytidine kinase activity // inferred from electronic annotation /// NM_007832 // GO:0005524 // ATP binding // inferred from electronic annotation /// NM_007832 // GO:0016301 // kinase activity // inferred from electronic annotation /// NM_007832 // GO:0016740 // transferase act…	NM_007832 // GO:0005634 // nucleus // inferred from electronic annotation /// ENSMUST00000031311 // GO:0005634 // nucleus // inferred from electronic annotation /// BC060062 // GO:0005634 // nucleus // inferred from electronic annotation
6813244	2.7357	down	-0.611165	0.840743	Ror2	receptor tyrosine kinase-like orphan receptor 2	BC070436	NM_013846	NM_013846 // GO:0001501 // skeletal development // inferred from mutant phenotype /// NM_013846 // GO:0001502 // cartilage condensation // inferred from mutant phenotype /// NM_013846 // GO:0001756 // somitogenesis // inferred from mutant phenotype /// NM_013846 // GO:0006468 // protein amino acid phosphorylation // inferred from electronic annotation /// NM_013846 // GO:0007223 // Wnt receptor s…	NM_013846 // GO:0000166 // nucleotide binding // inferred from electronic annotation /// NM_013846 // GO:0004672 // protein kinase activity // inferred from electronic annotation /// NM_013846 // GO:0004713 // protein tyrosine kinase activity // inferred from electronic annotation /// NM_013846 // GO:0004714 // transmembrane receptor protein tyrosine kinase activity // traceable author statement …	NM_013846 // GO:0005615 // extracellular space // inferred from reviewed computational analysis /// NM_013846 // GO:0005887 // integral to plasma membrane // inferred from sequence or structural similarity /// NM_013846 // GO:0016020 // membrane // inferred from electronic annotation /// NM_013846 // GO:0016021 // integral to membrane // inferred from reviewed computational analysis /// ENSMUST00…
6943448	2.74039	down	-0.716501	0.737882	Rfc3	replication factor C (activator 1) 3	BC026795	NM_027009	NM_027009 // GO:0006260 // DNA replication // inferred from electronic annotation /// ENSMUST00000038131 // GO:0006260 // DNA replication // inferred from electronic annotation /// BC026795 // GO:0006260 // DNA replication // inferred from electronic annotation	NM_027009 // GO:0000166 // nucleotide binding // inferred from electronic annotation /// NM_027009 // GO:0003677 // DNA binding // inferred from electronic annotation /// NM_027009 // GO:0005524 // ATP binding // inferred from electronic annotation /// NM_027009 // GO:0017111 // nucleoside-triphosphatase activity // inferred from electronic annotation /// ENSMUST00000038131 // GO:0000166 // nucle…	NM_027009 // GO:0005634 // nucleus // inferred from electronic annotation /// ENSMUST00000038131 // GO:0005634 // nucleus // inferred from electronic annotation /// BC026795 // GO:0005634 // nucleus // inferred from electronic annotation
6861354	2.74628	down	-0.831801	0.625677	Pdgfrb	platelet derived growth factor receptor, beta polypeptide	BC055311	NM_008809	NM_008809 // GO:0006468 // protein amino acid phosphorylation // inferred from electronic annotation /// NM_008809 // GO:0007165 // signal transduction // inferred from direct assay /// NM_008809 // GO:0007169 // transmembrane receptor protein tyrosine kinase signaling pathway // inferred from electronic annotation /// NM_008809 // GO:0050730 // regulation of peptidyl-tyrosine phosphorylation // …	NM_008809 // GO:0000166 // nucleotide binding // inferred from electronic annotation /// NM_008809 // GO:0004672 // protein kinase activity // inferred from electronic annotation /// NM_008809 // GO:0004713 // protein tyrosine kinase activity // inferred from electronic annotation /// NM_008809 // GO:0004714 // transmembrane receptor protein tyrosine kinase activity // inferred from electronic an…	NM_008809 // GO:0005615 // extracellular space // inferred from reviewed computational analysis /// NM_008809 // GO:0016020 // membrane // inferred from electronic annotation /// NM_008809 // GO:0016021 // integral to membrane // inferred from reviewed computational analysis /// ENSMUST00000025522 // GO:0005615 // extracellular space // inferred from reviewed computational analysis /// ENSMUST000…
6941423	2.78092	down	-0.864266	0.611294	Rfc5	replication factor C (activator 1) 5	BC089001	NM_028128	NM_028128 // GO:0006260 // DNA replication // inferred from electronic annotation /// NM_028128 // GO:0006281 // DNA repair // inferred from reviewed computational analysis /// ENSMUST00000086461 // GO:0006260 // DNA replication // inferred from electronic annotation /// ENSMUST00000086461 // GO:0006281 // DNA repair // inferred from reviewed computational analysis /// BC089001 // GO:0006260 // D…	NM_028128 // GO:0000166 // nucleotide binding // inferred from electronic annotation /// NM_028128 // GO:0003689 // DNA clamp loader activity // inferred from electronic annotation /// NM_028128 // GO:0005524 // ATP binding // inferred from electronic annotation /// NM_028128 // GO:0017111 // nucleoside-triphosphatase activity // inferred from electronic annotation /// ENSMUST00000086461 // GO:00…	NM_028128 // GO:0005634 // nucleus // inferred from reviewed computational analysis /// NM_028128 // GO:0005663 // DNA replication factor C complex // inferred from electronic annotation /// ENSMUST00000086461 // GO:0005634 // nucleus // inferred from reviewed computational analysis /// ENSMUST00000086461 // GO:0005663 // DNA replication factor C complex // inferred from electronic annotation ///…
7016666	2.79214	down	-0.755898	0.725474	Smarca1	SWI/SNF related, matrix associated, actin dependent regulator of chromatin, subfamily a, member 1	BC057115	NM_053123	NM_053123 // GO:0006350 // transcription // inferred from electronic annotation /// NM_053123 // GO:0006355 // regulation of transcription, DNA-dependent // inferred from electronic annotation /// NM_053123 // GO:0016568 // chromatin modification // inferred from electronic annotation /// NM_053123 // GO:0030182 // neuron differentiation // inferred from mutant phenotype /// NM_053123 // GO:00430…	NM_053123 // GO:0000166 // nucleotide binding // inferred from electronic annotation /// NM_053123 // GO:0003676 // nucleic acid binding // inferred from electronic annotation /// NM_053123 // GO:0003677 // DNA binding // inferred from electronic annotation /// NM_053123 // GO:0004386 // helicase activity // inferred from electronic annotation /// NM_053123 // GO:0005524 // ATP binding // inferre…	NM_053123 // GO:0005634 // nucleus // inferred from electronic annotation /// NM_053123 // GO:0016585 // chromatin remodeling complex // inferred from electronic annotation /// ENSMUST00000077569 // GO:0005634 // nucleus // inferred from electronic annotation /// ENSMUST00000077569 // GO:0016585 // chromatin remodeling complex // inferred from electronic annotation /// ENSMUST00000088973 // GO:00…
6994666	2.801	down	-0.695216	0.790728	Chek1	checkpoint kinase 1 homolog (S. pombe)	BC100386	NM_007691	NM_007691 // GO:0000077 // DNA damage checkpoint // inferred from direct assay /// NM_007691 // GO:0000077 // DNA damage checkpoint // inferred from mutant phenotype /// NM_007691 // GO:0000086 // G2/M transition of mitotic cell cycle // inferred from mutant phenotype /// NM_007691 // GO:0006281 // DNA repair // inferred from direct assay /// NM_007691 // GO:0006468 // protein amino acid phosphor…	NM_007691 // GO:0000166 // nucleotide binding // inferred from electronic annotation /// NM_007691 // GO:0004672 // protein kinase activity // inferred from mutant phenotype /// NM_007691 // GO:0004674 // protein serine/threonine kinase activity // inferred from electronic annotation /// NM_007691 // GO:0005515 // protein binding // inferred from physical interaction /// NM_007691 // GO:0005524 /…	NM_007691 // GO:0005634 // nucleus // inferred from direct assay /// NM_007691 // GO:0005657 // replication fork // inferred from direct assay /// NM_007691 // GO:0005737 // cytoplasm // inferred from electronic annotation /// ENSMUST00000034625 // GO:0005634 // nucleus // inferred from direct assay /// ENSMUST00000034625 // GO:0005657 // replication fork // inferred from direct assay /// ENSMUST…
6911537	2.82751	down	-0.787102	0.712431	Chd7	chromodomain helicase DNA binding protein 7	BC034239	NM_001081417	NM_001081417 // GO:0001568 // blood vessel development // inferred from mutant phenotype /// NM_001081417 // GO:0001701 // in utero embryonic development // inferred from mutant phenotype /// NM_001081417 // GO:0003007 // heart morphogenesis // inferred from mutant phenotype /// NM_001081417 // GO:0006333 // chromatin assembly or disassembly // inferred from electronic annotation /// NM_001081417…	NM_001081417 // GO:0000166 // nucleotide binding // inferred from electronic annotation /// NM_001081417 // GO:0003674 // molecular_function // no biological data available /// NM_001081417 // GO:0003676 // nucleic acid binding // inferred from electronic annotation /// NM_001081417 // GO:0003677 // DNA binding // inferred from electronic annotation /// NM_001081417 // GO:0003682 // chromatin bin…	NM_001081417 // GO:0000785 // chromatin // inferred from electronic annotation /// NM_001081417 // GO:0005575 // cellular_component // no biological data available /// NM_001081417 // GO:0005634 // nucleus // inferred from electronic annotation /// ENSMUST00000051558 // GO:0000785 // chromatin // inferred from electronic annotation /// ENSMUST00000051558 // GO:0005575 // cellular_component // no …
6775977	2.8315	down	-0.768107	0.733458	Apaf1	apoptotic peptidase activating factor 1	BC131683	NM_001042558|NM_009684	NM_001042558 // GO:0001843 // neural tube closure // inferred from mutant phenotype /// NM_001042558 // GO:0006508 // proteolysis // inferred from electronic annotation /// NM_001042558 // GO:0006915 // apoptosis // inferred from electronic annotation /// NM_001042558 // GO:0006919 // caspase activation // traceable author statement /// NM_001042558 // GO:0006952 // defense response // inferred f…	NM_001042558 // GO:0000166 // nucleotide binding // inferred from electronic annotation /// NM_001042558 // GO:0004274 // dipeptidyl-peptidase IV activity // inferred from electronic annotation /// NM_001042558 // GO:0005515 // protein binding // inferred from electronic annotation /// NM_001042558 // GO:0005524 // ATP binding // inferred from electronic annotation /// NM_001042558 // GO:0008233 …	NM_001042558 // GO:0005622 // intracellular // inferred from electronic annotation /// NM_001042558 // GO:0005625 // soluble fraction // inferred from direct assay /// NM_001042558 // GO:0005634 // nucleus // inferred from direct assay /// NM_001042558 // GO:0005737 // cytoplasm // inferred from electronic annotation /// NM_001042558 // GO:0005829 // cytosol // inferred from direct assay /// NM_0…
6844598	2.83775	down	-0.823761	0.680986	Rfc4	replication factor C (activator 1) 4	BC003335	NM_145480	NM_145480 // GO:0006260 // DNA replication // inferred from reviewed computational analysis /// ENSMUST00000023598 // GO:0006260 // DNA replication // inferred from reviewed computational analysis /// BC003335 // GO:0006260 // DNA replication // inferred from reviewed computational analysis /// ENSMUST00000115338 // GO:0006260 // DNA replication // inferred from reviewed computational analysis	NM_145480 // GO:0000166 // nucleotide binding // inferred from reviewed computational analysis /// NM_145480 // GO:0003677 // DNA binding // inferred from reviewed computational analysis /// NM_145480 // GO:0003689 // DNA clamp loader activity // inferred from electronic annotation /// NM_145480 // GO:0005524 // ATP binding // inferred from reviewed computational analysis /// NM_145480 // GO:0017…	NM_145480 // GO:0005634 // nucleus // inferred from electronic annotation /// NM_145480 // GO:0005663 // DNA replication factor C complex // inferred from reviewed computational analysis /// ENSMUST00000023598 // GO:0005634 // nucleus // inferred from electronic annotation /// ENSMUST00000023598 // GO:0005663 // DNA replication factor C complex // inferred from reviewed computational analysis ///…
6771538	2.92815	down	-0.745278	0.804712	Cdk4	cyclin-dependent kinase 4	BC046336	NM_009870	NM_009870 // GO:0006468 // protein amino acid phosphorylation // inferred from direct assay /// NM_009870 // GO:0007049 // cell cycle // inferred from electronic annotation /// NM_009870 // GO:0007165 // signal transduction // inferred from direct assay /// NM_009870 // GO:0042127 // regulation of cell proliferation // inferred from mutant phenotype /// NM_009870 // GO:0051301 // cell division //…	NM_009870 // GO:0000166 // nucleotide binding // inferred from electronic annotation /// NM_009870 // GO:0004672 // protein kinase activity // inferred from direct assay /// NM_009870 // GO:0004674 // protein serine/threonine kinase activity // inferred from electronic annotation /// NM_009870 // GO:0004693 // cyclin-dependent protein kinase activity // inferred from direct assay /// NM_009870 //…	NM_009870 // GO:0000307 // cyclin-dependent protein kinase holoenzyme complex // inferred from physical interaction /// NM_009870 // GO:0005634 // nucleus // inferred from direct assay /// NM_009870 // GO:0005634 // nucleus // inferred from sequence or structural similarity /// NM_009870 // GO:0005667 // transcription factor complex // inferred from direct assay /// ENSMUST00000006911 // GO:00003…
6791644	3.08991	down	-0.609705	1.01786	3000004C01Rik	RIKEN cDNA 3000004C01 gene	BC057614		BC057614 // GO:0007018 // microtubule-based movement // inferred from electronic annotation /// ENSMUST00000021311 // GO:0007018 // microtubule-based movement // inferred from electronic annotation	BC057614 // GO:0000166 // nucleotide binding // inferred from electronic annotation /// BC057614 // GO:0003774 // motor activity // inferred from electronic annotation /// BC057614 // GO:0003777 // microtubule motor activity // inferred from electronic annotation /// BC057614 // GO:0005524 // ATP binding // inferred from electronic annotation /// ENSMUST00000021311 // GO:0000166 // nucleotide bin…	BC057614 // GO:0005874 // microtubule // inferred from electronic annotation /// BC057614 // GO:0005875 // microtubule associated complex // inferred from electronic annotation /// ENSMUST00000021311 // GO:0005874 // microtubule // inferred from electronic annotation /// ENSMUST00000021311 // GO:0005875 // microtubule associated complex // inferred from electronic annotation
6849626	3.13969	down	-0.939169	0.711453	Pim1	proviral integration site 1	BC042885	NM_008842	NM_008842 // GO:0006468 // protein amino acid phosphorylation // inferred from direct assay /// ENSMUST00000024811 // GO:0006468 // protein amino acid phosphorylation // inferred from direct assay /// BC042885 // GO:0006468 // protein amino acid phosphorylation // inferred from direct assay	NM_008842 // GO:0000166 // nucleotide binding // inferred from electronic annotation /// NM_008842 // GO:0004672 // protein kinase activity // inferred from electronic annotation /// NM_008842 // GO:0004674 // protein serine/threonine kinase activity // inferred from direct assay /// NM_008842 // GO:0005524 // ATP binding // inferred from direct assay /// NM_008842 // GO:0016301 // kinase activit…	NM_008842 // GO:0005634 // nucleus // inferred from electronic annotation /// NM_008842 // GO:0005737 // cytoplasm // inferred from electronic annotation /// ENSMUST00000024811 // GO:0005634 // nucleus // inferred from electronic annotation /// ENSMUST00000024811 // GO:0005737 // cytoplasm // inferred from electronic annotation /// BC042885 // GO:0005634 // nucleus // inferred from electronic ann…
6918158	3.25234	down	-1.02336	0.678115	Epha2	Eph receptor A2	U07634	NM_010139	NM_010139 // GO:0006468 // protein amino acid phosphorylation // inferred from electronic annotation /// NM_010139 // GO:0007169 // transmembrane receptor protein tyrosine kinase signaling pathway // inferred from electronic annotation /// NM_010139 // GO:0030182 // neuron differentiation // inferred from direct assay /// NM_010139 // GO:0030182 // neuron differentiation // inferred from mutant p…	NM_010139 // GO:0000166 // nucleotide binding // inferred from electronic annotation /// NM_010139 // GO:0004672 // protein kinase activity // inferred from electronic annotation /// NM_010139 // GO:0004713 // protein tyrosine kinase activity // inferred from electronic annotation /// NM_010139 // GO:0004714 // transmembrane receptor protein tyrosine kinase activity // inferred from electronic an…	NM_010139 // GO:0005615 // extracellular space // inferred from reviewed computational analysis /// NM_010139 // GO:0016020 // membrane // inferred from electronic annotation /// NM_010139 // GO:0016021 // integral to membrane // inferred from reviewed computational analysis /// ENSMUST00000006614 // GO:0005615 // extracellular space // inferred from reviewed computational analysis /// ENSMUST000…
6843099	3.30968	down	-0.91417	0.812524	Hunk	hormonally upregulated Neu-associated kinase	AF167987	NM_015755	NM_015755 // GO:0006468 // protein amino acid phosphorylation // inferred from direct assay /// ENSMUST00000065856 // GO:0006468 // protein amino acid phosphorylation // inferred from direct assay /// AF167987 // GO:0006468 // protein amino acid phosphorylation // inferred from direct assay	NM_015755 // GO:0000166 // nucleotide binding // inferred from electronic annotation /// NM_015755 // GO:0004672 // protein kinase activity // inferred from direct assay /// NM_015755 // GO:0004674 // protein serine/threonine kinase activity // inferred from electronic annotation /// NM_015755 // GO:0005524 // ATP binding // inferred from electronic annotation /// NM_015755 // GO:0016301 // kinas…
6852753	3.37581	down	-0.84756	0.907674	Abcg8	ATP-binding cassette, sub-family G (WHITE), member 8	AF324495	NM_026180	NM_026180 // GO:0006810 // transport // inferred from electronic annotation /// NM_026180 // GO:0015914 // phospholipid transport // inferred from mutant phenotype /// NM_026180 // GO:0015918 // sterol transport // inferred from mutant phenotype /// NM_026180 // GO:0042632 // cholesterol homeostasis // inferred from mutant phenotype /// NM_026180 // GO:0055092 // sterol homeostasis // inferred fr…	NM_026180 // GO:0000166 // nucleotide binding // inferred from electronic annotation /// NM_026180 // GO:0005524 // ATP binding // inferred from electronic annotation /// NM_026180 // GO:0016887 // ATPase activity // inferred from electronic annotation /// ENSMUST00000045714 // GO:0000166 // nucleotide binding // inferred from electronic annotation /// ENSMUST00000045714 // GO:0005524 // ATP bind…	NM_026180 // GO:0016020 // membrane // inferred from electronic annotation /// NM_026180 // GO:0016021 // integral to membrane // inferred from reviewed computational analysis /// ENSMUST00000045714 // GO:0016020 // membrane // inferred from electronic annotation /// ENSMUST00000045714 // GO:0016021 // integral to membrane // inferred from reviewed computational analysis /// AF324495 // GO:001602…
6767258	3.42633	down	-0.802025	0.97464	Fyn		M27266	NM_001122893|NM_008054|NM_001122892	NM_001122893 // GO:0001764 // neuron migration // inferred from genetic interaction /// NM_001122893 // GO:0001764 // neuron migration // inferred from mutant phenotype /// NM_001122893 // GO:0006468 // protein amino acid phosphorylation // inferred from mutant phenotype /// NM_001122893 // GO:0007166 // cell surface receptor linked signal transduction // inferred from direct assay /// NM_0011228…	NM_001122893 // GO:0000166 // nucleotide binding // inferred from electronic annotation /// NM_001122893 // GO:0004672 // protein kinase activity // inferred from direct assay /// NM_001122893 // GO:0004713 // protein tyrosine kinase activity // inferred from direct assay /// NM_001122893 // GO:0004715 // non-membrane spanning protein tyrosine kinase activity // inferred from electronic annotatio…	NM_001122893 // GO:0016020 // membrane // inferred from electronic annotation /// NM_008054 // GO:0016020 // membrane // inferred from electronic annotation /// NM_001122892 // GO:0016020 // membrane // inferred from electronic annotation /// ENSMUST00000099967 // GO:0016020 // membrane // inferred from electronic annotation /// ENSMUST00000063091 // GO:0016020 // membrane // inferred from electr…
6855707	3.42654	down	-0.823506	0.953245	Ptk7	PTK7 protein tyrosine kinase 7	BC076578	NM_175168	NM_175168 // GO:0001843 // neural tube closure // inferred from genetic interaction /// NM_175168 // GO:0001843 // neural tube closure // inferred from mutant phenotype /// NM_175168 // GO:0006468 // protein amino acid phosphorylation // inferred from direct assay /// NM_175168 // GO:0007155 // cell adhesion // inferred from reviewed computational analysis /// NM_175168 // GO:0007165 // signal tr…	NM_175168 // GO:0004672 // protein kinase activity // inferred from electronic annotation /// NM_175168 // GO:0004713 // protein tyrosine kinase activity // inferred from electronic annotation /// NM_175168 // GO:0004714 // transmembrane receptor protein tyrosine kinase activity // inferred from direct assay /// NM_175168 // GO:0004872 // receptor activity // inferred from reviewed computational …	NM_175168 // GO:0005886 // plasma membrane // inferred from reviewed computational analysis /// NM_175168 // GO:0016020 // membrane // inferred from electronic annotation /// NM_175168 // GO:0016021 // integral to membrane // inferred from reviewed computational analysis /// ENSMUST00000044442 // GO:0005886 // plasma membrane // inferred from reviewed computational analysis /// ENSMUST00000044442…
6846670	3.48551	down	-0.6004	1.20097	Epha3	Eph receptor A3	M68513	NM_010140	NM_010140 // GO:0006468 // protein amino acid phosphorylation // inferred from electronic annotation /// NM_010140 // GO:0007169 // transmembrane receptor protein tyrosine kinase signaling pathway // inferred from electronic annotation /// ENSMUST00000064405 // GO:0006468 // protein amino acid phosphorylation // inferred from electronic annotation /// ENSMUST00000064405 // GO:0007169 // transmemb…	NM_010140 // GO:0000166 // nucleotide binding // inferred from electronic annotation /// NM_010140 // GO:0004672 // protein kinase activity // inferred from electronic annotation /// NM_010140 // GO:0004713 // protein tyrosine kinase activity // inferred from electronic annotation /// NM_010140 // GO:0004714 // transmembrane receptor protein tyrosine kinase activity // inferred from electronic an…	NM_010140 // GO:0005576 // extracellular region // inferred from electronic annotation /// NM_010140 // GO:0016020 // membrane // inferred from electronic annotation /// NM_010140 // GO:0016021 // integral to membrane // inferred from electronic annotation /// ENSMUST00000064405 // GO:0005576 // extracellular region // inferred from electronic annotation /// ENSMUST00000064405 // GO:0016020 // me…
6869577	3.50052	down	-1.00322	0.80435	Hells	helicase, lymphoid specific	U25691	NM_008234	NM_008234 // GO:0001655 // urogenital system development // inferred from mutant phenotype /// NM_008234 // GO:0006306 // DNA methylation // inferred from mutant phenotype /// NM_008234 // GO:0006342 // chromatin silencing // inferred from mutant phenotype /// NM_008234 // GO:0006346 // methylation-dependent chromatin silencing // inferred from mutant phenotype /// NM_008234 // GO:0006350 // tran…	NM_008234 // GO:0000166 // nucleotide binding // inferred from electronic annotation /// NM_008234 // GO:0003676 // nucleic acid binding // inferred from electronic annotation /// NM_008234 // GO:0003677 // DNA binding // inferred from electronic annotation /// NM_008234 // GO:0003682 // chromatin binding // inferred from direct assay /// NM_008234 // GO:0004386 // helicase activity // inferred f…	NM_008234 // GO:0005634 // nucleus // inferred from direct assay /// NM_008234 // GO:0005721 // centric heterochromatin // inferred from direct assay /// ENSMUST00000025965 // GO:0005634 // nucleus // inferred from direct assay /// ENSMUST00000025965 // GO:0005721 // centric heterochromatin // inferred from direct assay /// U25691 // GO:0005634 // nucleus // inferred from direct assay /// U25691 …
6901592	3.56088	down	-0.901566	0.93067	Cenpe	centromere protein E	AY493378	NM_173762	NM_173762 // GO:0008608 // attachment of spindle microtubules to kinetochore // traceable author statement /// ENSMUST00000062893 // GO:0008608 // attachment of spindle microtubules to kinetochore // traceable author statement /// AY493378 // GO:0008608 // attachment of spindle microtubules to kinetochore // traceable author statement	NM_173762 // GO:0000166 // nucleotide binding // inferred from electronic annotation /// NM_173762 // GO:0003774 // motor activity // inferred from electronic annotation /// NM_173762 // GO:0003777 // microtubule motor activity // inferred from electronic annotation /// NM_173762 // GO:0005524 // ATP binding // inferred from electronic annotation /// ENSMUST00000062893 // GO:0000166 // nucleotide…	NM_173762 // GO:0000775 // chromosome, pericentric region // inferred from sequence or structural similarity /// NM_173762 // GO:0000776 // kinetochore // inferred from direct assay /// NM_173762 // GO:0005874 // microtubule // inferred from electronic annotation /// NM_173762 // GO:0005875 // microtubule associated complex // inferred from reviewed computational analysis /// ENSMUST00000062893 /…
6762017	3.74464	down	-0.900366	1.00446	Mcm6	minichromosome maintenance deficient 6 (MIS5 homolog, S. pombe) (S. cerevisiae)	D86726	NM_008567	NM_008567 // GO:0006260 // DNA replication // inferred from electronic annotation /// NM_008567 // GO:0006268 // DNA unwinding during replication // inferred from physical interaction /// NM_008567 // GO:0006270 // DNA replication initiation // inferred from electronic annotation /// NM_008567 // GO:0006350 // transcription // inferred from electronic annotation /// NM_008567 // GO:0006355 // reg…	NM_008567 // GO:0000166 // nucleotide binding // inferred from electronic annotation /// NM_008567 // GO:0003677 // DNA binding // inferred from electronic annotation /// NM_008567 // GO:0003678 // DNA helicase activity // inferred from physical interaction /// NM_008567 // GO:0003697 // single-stranded DNA binding // inferred from physical interaction /// NM_008567 // GO:0005524 // ATP binding /…	NM_008567 // GO:0005634 // nucleus // inferred from direct assay /// ENSMUST00000027601 // GO:0005634 // nucleus // inferred from direct assay /// D86726 // GO:0005634 // nucleus // inferred from direct assay
6966983	3.7689	down	-0.930454	0.983688	Ruvbl2	RuvB-like protein 2	AB013912	NM_011304	NM_011304 // GO:0006281 // DNA repair // inferred from electronic annotation /// NM_011304 // GO:0006310 // DNA recombination // inferred from electronic annotation /// NM_011304 // GO:0006350 // transcription // inferred from electronic annotation /// NM_011304 // GO:0006355 // regulation of transcription, DNA-dependent // inferred from electronic annotation /// NM_011304 // GO:0016568 // chroma…	NM_011304 // GO:0000166 // nucleotide binding // inferred from electronic annotation /// NM_011304 // GO:0003678 // DNA helicase activity // inferred from electronic annotation /// NM_011304 // GO:0003684 // damaged DNA binding // inferred from electronic annotation /// NM_011304 // GO:0004386 // helicase activity // inferred from electronic annotation /// NM_011304 // GO:0005524 // ATP binding /…	NM_011304 // GO:0005634 // nucleus // inferred from electronic annotation /// ENSMUST00000033087 // GO:0005634 // nucleus // inferred from electronic annotation /// ENSMUST00000107771 // GO:0005634 // nucleus // inferred from electronic annotation /// AB013912 // GO:0005634 // nucleus // inferred from electronic annotation
6990948	3.78261	down	-0.838293	1.08109	Ttk		M86377	NM_009445|NM_001110265	NM_009445 // GO:0006468 // protein amino acid phosphorylation // inferred from electronic annotation /// NM_001110265 // GO:0006468 // protein amino acid phosphorylation // inferred from electronic annotation /// ENSMUST00000070326 // GO:0006468 // protein amino acid phosphorylation // inferred from electronic annotation /// M86377 // GO:0006468 // protein amino acid phosphorylation // inferred f…	NM_009445 // GO:0000166 // nucleotide binding // inferred from electronic annotation /// NM_009445 // GO:0004672 // protein kinase activity // inferred from electronic annotation /// NM_009445 // GO:0004674 // protein serine/threonine kinase activity // inferred from electronic annotation /// NM_009445 // GO:0004713 // protein tyrosine kinase activity // inferred from electronic annotation /// NM…
7012842	3.91519	down	-0.962032	1.00705	Kif4	kinesin family member 4	D12646	NM_008446	NM_008446 // GO:0007017 // microtubule-based process // inferred from electronic annotation /// NM_008446 // GO:0007018 // microtubule-based movement // inferred from electronic annotation /// ENSMUST00000048962 // GO:0007017 // microtubule-based process // inferred from electronic annotation /// ENSMUST00000048962 // GO:0007018 // microtubule-based movement // inferred from electronic annotation…	NM_008446 // GO:0000166 // nucleotide binding // inferred from electronic annotation /// NM_008446 // GO:0003677 // DNA binding // inferred from electronic annotation /// NM_008446 // GO:0003774 // motor activity // inferred from electronic annotation /// NM_008446 // GO:0003777 // microtubule motor activity // inferred from electronic annotation /// NM_008446 // GO:0005524 // ATP binding // infe…	NM_008446 // GO:0005634 // nucleus // inferred from electronic annotation /// NM_008446 // GO:0005871 // kinesin complex // inferred from electronic annotation /// NM_008446 // GO:0005874 // microtubule // inferred from electronic annotation /// NM_008446 // GO:0005875 // microtubule associated complex // inferred from electronic annotation /// ENSMUST00000048962 // GO:0005634 // nucleus // infer…
6857441	3.92308	down	-1.01556	0.95643	Prkd3	protein kinase D3	BC089164	NM_029239	NM_029239 // GO:0006468 // protein amino acid phosphorylation // inferred from electronic annotation /// NM_029239 // GO:0007242 // intracellular signaling cascade // inferred from electronic annotation /// ENSMUST00000003191 // GO:0006468 // protein amino acid phosphorylation // inferred from electronic annotation /// ENSMUST00000003191 // GO:0007242 // intracellular signaling cascade // inferre…	NM_029239 // GO:0000166 // nucleotide binding // inferred from electronic annotation /// NM_029239 // GO:0004672 // protein kinase activity // inferred from electronic annotation /// NM_029239 // GO:0004674 // protein serine/threonine kinase activity // inferred from electronic annotation /// NM_029239 // GO:0004697 // protein kinase C activity // inferred from electronic annotation /// NM_029239…
6869370	3.94511	down	-0.905717	1.07435	Kif20b	kinesin family member 20B	AY259532	NM_183046	NM_183046 // GO:0007018 // microtubule-based movement // inferred from electronic annotation /// NM_183046 // GO:0007049 // cell cycle // inferred from electronic annotation /// NM_183046 // GO:0007067 // mitosis // inferred from electronic annotation /// NM_183046 // GO:0051301 // cell division // inferred from electronic annotation /// ENSMUST00000087341 // GO:0007018 // microtubule-based movem…	NM_183046 // GO:0000166 // nucleotide binding // inferred from electronic annotation /// NM_183046 // GO:0003774 // motor activity // inferred from electronic annotation /// NM_183046 // GO:0003777 // microtubule motor activity // inferred from electronic annotation /// NM_183046 // GO:0005524 // ATP binding // inferred from electronic annotation /// ENSMUST00000087341 // GO:0000166 // nucleotide…	NM_183046 // GO:0005634 // nucleus // inferred from electronic annotation /// NM_183046 // GO:0005737 // cytoplasm // inferred from electronic annotation /// NM_183046 // GO:0005874 // microtubule // inferred from electronic annotation /// NM_183046 // GO:0005875 // microtubule associated complex // inferred from electronic annotation /// ENSMUST00000087341 // GO:0005634 // nucleus // inferred fr…
6977261	4.0246	down	-0.909109	1.09974	Mcm5	minichromosome maintenance deficient 5, cell division cycle 46 (S. cerevisiae)	D26090|AK177790	NM_008566	NM_008566 // GO:0006260 // DNA replication // inferred from electronic annotation /// NM_008566 // GO:0006270 // DNA replication initiation // inferred from electronic annotation /// NM_008566 // GO:0006350 // transcription // inferred from electronic annotation /// NM_008566 // GO:0006355 // regulation of transcription, DNA-dependent // inferred from electronic annotation /// NM_008566 // GO:005…	NM_008566 // GO:0000166 // nucleotide binding // inferred from electronic annotation /// NM_008566 // GO:0003677 // DNA binding // inferred from electronic annotation /// NM_008566 // GO:0005524 // ATP binding // inferred from electronic annotation /// NM_008566 // GO:0008094 // DNA-dependent ATPase activity // inferred from electronic annotation /// ENSMUST00000005545 // GO:0000166 // nucleotide…	NM_008566 // GO:0005634 // nucleus // inferred from electronic annotation /// ENSMUST00000005545 // GO:0005634 // nucleus // inferred from electronic annotation /// D26090 // GO:0005634 // nucleus // inferred from electronic annotation /// D26090 // GO:0005634 // nucleus // inferred from electronic annotation
6996186	4.03201	down	-1.0157	0.995796	Kif23	kinesin family member 23	BC047273	NM_024245		NM_024245 // GO:0000166 // nucleotide binding // inferred from electronic annotation /// NM_024245 // GO:0003774 // motor activity // inferred from electronic annotation /// NM_024245 // GO:0005524 // ATP binding // inferred from electronic annotation /// ENSMUST00000034815 // GO:0000166 // nucleotide binding // inferred from electronic annotation /// ENSMUST00000034815 // GO:0003774 // motor act…	NM_024245 // GO:0005874 // microtubule // inferred from electronic annotation /// NM_024245 // GO:0005875 // microtubule associated complex // inferred from reviewed computational analysis /// ENSMUST00000034815 // GO:0005874 // microtubule // inferred from electronic annotation /// ENSMUST00000034815 // GO:0005875 // microtubule associated complex // inferred from reviewed computational analysis…
6971320	4.03609	down	-1.10469	0.908263	Kif22	kinesin family member 22	BC003427	NM_145588	NM_145588 // GO:0007017 // microtubule-based process // inferred from electronic annotation /// NM_145588 // GO:0007018 // microtubule-based movement // inferred from electronic annotation /// ENSMUST00000032915 // GO:0007017 // microtubule-based process // inferred from electronic annotation /// ENSMUST00000032915 // GO:0007018 // microtubule-based movement // inferred from electronic annotation…	NM_145588 // GO:0000166 // nucleotide binding // inferred from electronic annotation /// NM_145588 // GO:0003677 // DNA binding // inferred from electronic annotation /// NM_145588 // GO:0003774 // motor activity // inferred from electronic annotation /// NM_145588 // GO:0003777 // microtubule motor activity // inferred from electronic annotation /// NM_145588 // GO:0005524 // ATP binding // infe…	NM_145588 // GO:0000785 // chromatin // inferred from direct assay /// NM_145588 // GO:0005622 // intracellular // inferred from electronic annotation /// NM_145588 // GO:0005634 // nucleus // inferred from electronic annotation /// NM_145588 // GO:0005819 // spindle // inferred from direct assay /// NM_145588 // GO:0005871 // kinesin complex // inferred from electronic annotation /// NM_145588 /…
6926160	4.04411	down	-0.891386	1.12444	Ephb2	Eph receptor B2	BC043088	NM_010142	NM_010142 // GO:0006468 // protein amino acid phosphorylation // inferred from electronic annotation /// NM_010142 // GO:0007169 // transmembrane receptor protein tyrosine kinase signaling pathway // inferred from direct assay /// NM_010142 // GO:0007411 // axon guidance // inferred from direct assay /// NM_010142 // GO:0007612 // learning // inferred from mutant phenotype /// NM_010142 // GO:000…	NM_010142 // GO:0000166 // nucleotide binding // inferred from electronic annotation /// NM_010142 // GO:0004672 // protein kinase activity // inferred from electronic annotation /// NM_010142 // GO:0004713 // protein tyrosine kinase activity // inferred from electronic annotation /// NM_010142 // GO:0004714 // transmembrane receptor protein tyrosine kinase activity // inferred from electronic an…	NM_010142 // GO:0005887 // integral to plasma membrane // traceable author statement /// NM_010142 // GO:0016020 // membrane // inferred from electronic annotation /// NM_010142 // GO:0016021 // integral to membrane // inferred from electronic annotation /// NM_010142 // GO:0045202 // synapse // non-traceable author statement /// ENSMUST00000105845 // GO:0005887 // integral to plasma membrane // …
6792601	4.27519	down	-1.07858	1.01741	Tk1	thymidine kinase 1	BC012215	NM_009387	NM_009387 // GO:0006260 // DNA replication // inferred from electronic annotation /// ENSMUST00000026661 // GO:0006260 // DNA replication // inferred from electronic annotation /// BC012215 // GO:0006260 // DNA replication // inferred from electronic annotation /// ENSMUST00000106330 // GO:0006260 // DNA replication // inferred from electronic annotation /// ENSMUST00000106329 // GO:0006260 // DN…	NM_009387 // GO:0000166 // nucleotide binding // inferred from electronic annotation /// NM_009387 // GO:0004797 // thymidine kinase activity // inferred from direct assay /// NM_009387 // GO:0005524 // ATP binding // inferred from electronic annotation /// NM_009387 // GO:0016301 // kinase activity // inferred from electronic annotation /// NM_009387 // GO:0016740 // transferase activity // infe…	NM_009387 // GO:0005737 // cytoplasm // inferred from electronic annotation /// ENSMUST00000026661 // GO:0005737 // cytoplasm // inferred from electronic annotation /// BC012215 // GO:0005737 // cytoplasm // inferred from electronic annotation /// ENSMUST00000106330 // GO:0005737 // cytoplasm // inferred from electronic annotation /// ENSMUST00000106329 // GO:0005737 // cytoplasm // inferred from…
6912371	4.36365	down	-0.979008	1.14653	Epha7	Eph receptor A7	BC026153	NM_010141|NM_001122889	NM_010141 // GO:0006468 // protein amino acid phosphorylation // inferred from electronic annotation /// NM_010141 // GO:0007169 // transmembrane receptor protein tyrosine kinase signaling pathway // inferred from electronic annotation /// NM_010141 // GO:0031290 // retinal ganglion cell axon guidance // inferred from mutant phenotype /// NM_010141 // GO:0043525 // positive regulation of neuron a…	NM_010141 // GO:0000166 // nucleotide binding // inferred from electronic annotation /// NM_010141 // GO:0004672 // protein kinase activity // inferred from electronic annotation /// NM_010141 // GO:0004713 // protein tyrosine kinase activity // inferred from electronic annotation /// NM_010141 // GO:0004714 // transmembrane receptor protein tyrosine kinase activity // inferred from electronic an…	NM_010141 // GO:0005615 // extracellular space // inferred from reviewed computational analysis /// NM_010141 // GO:0016020 // membrane // inferred from electronic annotation /// NM_010141 // GO:0016021 // integral to membrane // inferred from reviewed computational analysis /// NM_001122889 // GO:0005615 // extracellular space // inferred from reviewed computational analysis /// NM_001122889 // …
6807007	4.40807	down	-1.21915	0.920995	Edg3	endothelial differentiation, sphingolipid G-protein-coupled receptor, 3	BC068176	NM_010101	NM_010101 // GO:0006818 // hydrogen transport // inferred from reviewed computational analysis /// NM_010101 // GO:0006954 // inflammatory response // inferred from reviewed computational analysis /// NM_010101 // GO:0007165 // signal transduction // inferred from electronic annotation /// NM_010101 // GO:0007186 // G-protein coupled receptor protein signaling pathway // inferred from reviewed co…	NM_010101 // GO:0001584 // rhodopsin-like receptor activity // inferred from reviewed computational analysis /// NM_010101 // GO:0001619 // lysosphingolipid and lysophosphatidic acid receptor activity // inferred from reviewed computational analysis /// NM_010101 // GO:0004871 // signal transducer activity // inferred from electronic annotation /// NM_010101 // GO:0004872 // receptor activity // …	NM_010101 // GO:0005886 // plasma membrane // inferred from reviewed computational analysis /// NM_010101 // GO:0005887 // integral to plasma membrane // traceable author statement /// NM_010101 // GO:0016020 // membrane // inferred from reviewed computational analysis /// NM_010101 // GO:0016021 // integral to membrane // inferred from reviewed computational analysis /// ENSMUST00000087978 // GO…
6913499	4.40947	down	-1.02914	1.11146	Smc2	structural maintenance of chromosomes 2	BC094380	NM_008017	NM_008017 // GO:0006259 // DNA metabolic process // inferred from electronic annotation /// NM_008017 // GO:0007049 // cell cycle // inferred from electronic annotation /// NM_008017 // GO:0007067 // mitosis // inferred from electronic annotation /// NM_008017 // GO:0007076 // mitotic chromosome condensation // inferred from electronic annotation /// NM_008017 // GO:0051276 // chromosome organiza…	NM_008017 // GO:0000166 // nucleotide binding // inferred from electronic annotation /// NM_008017 // GO:0005515 // protein binding // inferred from physical interaction /// NM_008017 // GO:0005524 // ATP binding // inferred from electronic annotation /// ENSMUST00000102915 // GO:0000166 // nucleotide binding // inferred from electronic annotation /// ENSMUST00000102915 // GO:0005515 // protein b…	NM_008017 // GO:0005634 // nucleus // inferred from electronic annotation /// NM_008017 // GO:0005694 // chromosome // inferred from electronic annotation /// NM_008017 // GO:0005737 // cytoplasm // inferred from electronic annotation /// ENSMUST00000102915 // GO:0005634 // nucleus // inferred from electronic annotation /// ENSMUST00000102915 // GO:0005694 // chromosome // inferred from electroni…
6993098	4.74566	down	-1.03942	1.20719	Kif15	kinesin family member 15	BC060710	NM_010620	NM_010620 // GO:0007017 // microtubule-based process // inferred from electronic annotation /// NM_010620 // GO:0007018 // microtubule-based movement // inferred from electronic annotation /// ENSMUST00000040717 // GO:0007017 // microtubule-based process // inferred from electronic annotation /// ENSMUST00000040717 // GO:0007018 // microtubule-based movement // inferred from electronic annotation…	NM_010620 // GO:0000166 // nucleotide binding // inferred from electronic annotation /// NM_010620 // GO:0003774 // motor activity // inferred from electronic annotation /// NM_010620 // GO:0003777 // microtubule motor activity // inferred from electronic annotation /// NM_010620 // GO:0005524 // ATP binding // inferred from electronic annotation /// NM_010620 // GO:0016787 // hydrolase activity …	NM_010620 // GO:0005737 // cytoplasm // inferred from electronic annotation /// NM_010620 // GO:0005871 // kinesin complex // inferred from electronic annotation /// NM_010620 // GO:0005874 // microtubule // inferred from electronic annotation /// NM_010620 // GO:0005875 // microtubule associated complex // inferred from reviewed computational analysis /// ENSMUST00000040717 // GO:0005737 // cyto…
6898241	4.8452	down	-1.14786	1.1287	Smc4	structural maintenance of chromosomes 4	BC062939	NM_133786	NM_133786 // GO:0006259 // DNA metabolic process // inferred from electronic annotation /// NM_133786 // GO:0007049 // cell cycle // inferred from electronic annotation /// NM_133786 // GO:0007067 // mitosis // inferred from electronic annotation /// NM_133786 // GO:0007076 // mitotic chromosome condensation // inferred from electronic annotation /// NM_133786 // GO:0051276 // chromosome organiza…	NM_133786 // GO:0000166 // nucleotide binding // inferred from electronic annotation /// NM_133786 // GO:0005515 // protein binding // inferred from electronic annotation /// NM_133786 // GO:0005524 // ATP binding // inferred from electronic annotation /// ENSMUST00000042901 // GO:0000166 // nucleotide binding // inferred from electronic annotation /// ENSMUST00000042901 // GO:0005515 // protein …	NM_133786 // GO:0005634 // nucleus // inferred from electronic annotation /// NM_133786 // GO:0005694 // chromosome // inferred from electronic annotation /// NM_133786 // GO:0005737 // cytoplasm // inferred from electronic annotation /// ENSMUST00000042901 // GO:0005634 // nucleus // inferred from electronic annotation /// ENSMUST00000042901 // GO:0005694 // chromosome // inferred from electroni…
6897002	5.10884	down	-1.19339	1.15961	Plk4	polo-like kinase 4 (Drosophila)	L29479	NM_011495	NM_011495 // GO:0006468 // protein amino acid phosphorylation // inferred from electronic annotation /// ENSMUST00000026858 // GO:0006468 // protein amino acid phosphorylation // inferred from electronic annotation /// L29479 // GO:0006468 // protein amino acid phosphorylation // inferred from electronic annotation	NM_011495 // GO:0000166 // nucleotide binding // inferred from electronic annotation /// NM_011495 // GO:0004672 // protein kinase activity // inferred from electronic annotation /// NM_011495 // GO:0004674 // protein serine/threonine kinase activity // inferred from electronic annotation /// NM_011495 // GO:0004713 // protein tyrosine kinase activity // inferred from electronic annotation /// NM…
6758595	5.41318	down	-1.5786	0.857881	Myo1b	myosin IB	BC054786	NM_010863	NM_010863 // GO:0007010 // cytoskeleton organization and biogenesis // inferred from electronic annotation /// ENSMUST00000046390 // GO:0007010 // cytoskeleton organization and biogenesis // inferred from electronic annotation /// BC054786 // GO:0007010 // cytoskeleton organization and biogenesis // inferred from electronic annotation /// ENSMUST00000018561 // GO:0007010 // cytoskeleton organizat…	NM_010863 // GO:0000166 // nucleotide binding // inferred from electronic annotation /// NM_010863 // GO:0003774 // motor activity // inferred from electronic annotation /// NM_010863 // GO:0003779 // actin binding // inferred from electronic annotation /// NM_010863 // GO:0005516 // calmodulin binding // inferred from electronic annotation /// NM_010863 // GO:0005524 // ATP binding // inferred f…	NM_010863 // GO:0005856 // cytoskeleton // inferred from electronic annotation /// NM_010863 // GO:0016459 // myosin complex // inferred from electronic annotation /// ENSMUST00000046390 // GO:0005856 // cytoskeleton // inferred from electronic annotation /// ENSMUST00000046390 // GO:0016459 // myosin complex // inferred from electronic annotation /// BC054786 // GO:0005856 // cytoskeleton // inf…
6859953	5.46966	down	-1.15635	1.2951	Kif20a	kinesin family member 20A	BC060608	NM_009004	NM_009004 // GO:0006810 // transport // inferred from electronic annotation /// NM_009004 // GO:0007018 // microtubule-based movement // inferred from electronic annotation /// NM_009004 // GO:0015031 // protein transport // inferred from electronic annotation /// ENSMUST00000003877 // GO:0006810 // transport // inferred from electronic annotation /// ENSMUST00000003877 // GO:0007018 // microtubu…	NM_009004 // GO:0000166 // nucleotide binding // inferred from electronic annotation /// NM_009004 // GO:0003774 // motor activity // inferred from electronic annotation /// NM_009004 // GO:0003777 // microtubule motor activity // inferred from electronic annotation /// NM_009004 // GO:0005524 // ATP binding // inferred from electronic annotation /// ENSMUST00000003877 // GO:0000166 // nucleotide…	NM_009004 // GO:0005794 // Golgi apparatus // inferred from electronic annotation /// NM_009004 // GO:0005874 // microtubule // inferred from electronic annotation /// NM_009004 // GO:0005875 // microtubule associated complex // inferred from electronic annotation /// ENSMUST00000003877 // GO:0005794 // Golgi apparatus // inferred from electronic annotation /// ENSMUST00000003877 // GO:0005874 //…
6781970	5.4706	down	-1.18797	1.26373	Aurkb	aurora kinase B	BC003261	NM_011496	NM_011496 // GO:0006468 // protein amino acid phosphorylation // inferred from electronic annotation /// NM_011496 // GO:0007049 // cell cycle // inferred from electronic annotation /// NM_011496 // GO:0007067 // mitosis // inferred from electronic annotation /// NM_011496 // GO:0051301 // cell division // inferred from electronic annotation /// ENSMUST00000021277 // GO:0006468 // protein amino a…	NM_011496 // GO:0000166 // nucleotide binding // inferred from electronic annotation /// NM_011496 // GO:0000287 // magnesium ion binding // inferred from electronic annotation /// NM_011496 // GO:0004672 // protein kinase activity // inferred from electronic annotation /// NM_011496 // GO:0004674 // protein serine/threonine kinase activity // inferred from electronic annotation /// NM_011496 // …	NM_011496 // GO:0000775 // chromosome, pericentric region // inferred from electronic annotation /// NM_011496 // GO:0005634 // nucleus // inferred from electronic annotation /// NM_011496 // GO:0005694 // chromosome // inferred from electronic annotation /// ENSMUST00000021277 // GO:0000775 // chromosome, pericentric region // inferred from electronic annotation /// ENSMUST00000021277 // GO:0005…
6786044	5.52144	down	-1.251	1.21404	Fignl1	fidgetin-like 1	BC051942	NM_021891		NM_021891 // GO:0000166 // nucleotide binding // inferred from electronic annotation /// NM_021891 // GO:0000287 // magnesium ion binding // inferred from electronic annotation /// NM_021891 // GO:0005524 // ATP binding // inferred from electronic annotation /// NM_021891 // GO:0016787 // hydrolase activity // inferred from electronic annotation /// NM_021891 // GO:0017111 // nucleoside-triphosph…
6893486	5.52474	down	-1.2791	1.1868	Aurka	aurora kinase A	BC014711	NM_011497	NM_011497 // GO:0000278 // mitotic cell cycle // inferred from mutant phenotype /// NM_011497 // GO:0006468 // protein amino acid phosphorylation // inferred from electronic annotation /// NM_011497 // GO:0007049 // cell cycle // inferred from electronic annotation /// ENSMUST00000028997 // GO:0000278 // mitotic cell cycle // inferred from mutant phenotype /// ENSMUST00000028997 // GO:0006468 // …	NM_011497 // GO:0000166 // nucleotide binding // inferred from electronic annotation /// NM_011497 // GO:0004672 // protein kinase activity // inferred from electronic annotation /// NM_011497 // GO:0004674 // protein serine/threonine kinase activity // inferred from electronic annotation /// NM_011497 // GO:0005524 // ATP binding // inferred from electronic annotation /// NM_011497 // GO:0016301…
6913080	5.9349	down	-1.22395	1.34528	Melk	maternal embryonic leucine zipper kinase	BC085276	NM_010790	NM_010790 // GO:0006468 // protein amino acid phosphorylation // inferred from electronic annotation /// ENSMUST00000045607 // GO:0006468 // protein amino acid phosphorylation // inferred from electronic annotation /// BC085276 // GO:0006468 // protein amino acid phosphorylation // inferred from electronic annotation /// ENSMUST00000102933 // GO:0006468 // protein amino acid phosphorylation // in…	NM_010790 // GO:0000166 // nucleotide binding // inferred from electronic annotation /// NM_010790 // GO:0004672 // protein kinase activity // inferred from direct assay /// NM_010790 // GO:0004674 // protein serine/threonine kinase activity // inferred from sequence or structural similarity /// NM_010790 // GO:0005524 // ATP binding // inferred from electronic annotation /// NM_010790 // GO:0016…	NM_010790 // GO:0005737 // cytoplasm // inferred from direct assay /// ENSMUST00000045607 // GO:0005737 // cytoplasm // inferred from direct assay /// BC085276 // GO:0005737 // cytoplasm // inferred from direct assay /// ENSMUST00000102933 // GO:0005737 // cytoplasm // inferred from direct assay /// ENSMUST00000107828 // GO:0005737 // cytoplasm // inferred from direct assay
6757282	6.28338	down	-1.31553	1.33601	Mcm3	minichromosome maintenance deficient 3 (S. cerevisiae)	BC031700	NM_008563	NM_008563 // GO:0006260 // DNA replication // inferred from electronic annotation /// NM_008563 // GO:0006270 // DNA replication initiation // inferred from electronic annotation /// NM_008563 // GO:0006350 // transcription // inferred from electronic annotation /// NM_008563 // GO:0006355 // regulation of transcription, DNA-dependent // inferred from electronic annotation /// NM_008563 // GO:000…	NM_008563 // GO:0000166 // nucleotide binding // inferred from electronic annotation /// NM_008563 // GO:0003677 // DNA binding // inferred from electronic annotation /// NM_008563 // GO:0005524 // ATP binding // inferred from electronic annotation /// NM_008563 // GO:0008094 // DNA-dependent ATPase activity // inferred from electronic annotation /// NM_008563 // GO:0017111 // nucleoside-triphosp…	NM_008563 // GO:0005634 // nucleus // inferred from electronic annotation /// ENSMUST00000053266 // GO:0005634 // nucleus // inferred from electronic annotation /// BC031700 // GO:0005634 // nucleus // inferred from electronic annotation
6928457	6.97035	down	-1.38661	1.41462	Cdk6	cyclin-dependent kinase 6	AF132483	NM_009873	NM_009873 // GO:0000080 // G1 phase of mitotic cell cycle // inferred from reviewed computational analysis /// NM_009873 // GO:0006468 // protein amino acid phosphorylation // inferred from electronic annotation /// NM_009873 // GO:0007049 // cell cycle // inferred from electronic annotation /// NM_009873 // GO:0008283 // cell proliferation // inferred from reviewed computational analysis /// NM_…	NM_009873 // GO:0000166 // nucleotide binding // inferred from electronic annotation /// NM_009873 // GO:0004672 // protein kinase activity // inferred from electronic annotation /// NM_009873 // GO:0004674 // protein serine/threonine kinase activity // inferred from electronic annotation /// NM_009873 // GO:0004693 // cyclin-dependent protein kinase activity // inferred from electronic annotatio…
6756394	7.27248	down	-1.36337	1.49908	Nek2	NIMA (never in mitosis gene a)-related expressed kinase 2	BC010302	NM_010892	NM_010892 // GO:0000070 // mitotic sister chromatid segregation // inferred from mutant phenotype /// NM_010892 // GO:0006468 // protein amino acid phosphorylation // inferred from electronic annotation /// NM_010892 // GO:0007049 // cell cycle // inferred from electronic annotation /// NM_010892 // GO:0007067 // mitosis // inferred from electronic annotation /// NM_010892 // GO:0007126 // meiosi…	NM_010892 // GO:0000166 // nucleotide binding // inferred from electronic annotation /// NM_010892 // GO:0000287 // magnesium ion binding // inferred from electronic annotation /// NM_010892 // GO:0004672 // protein kinase activity // inferred from electronic annotation /// NM_010892 // GO:0004674 // protein serine/threonine kinase activity // inferred from electronic annotation /// NM_010892 // …	NM_010892 // GO:0000775 // chromosome, pericentric region // inferred from electronic annotation /// NM_010892 // GO:0000794 // condensed nuclear chromosome // inferred from direct assay /// NM_010892 // GO:0000922 // spindle pole // inferred from direct assay /// NM_010892 // GO:0005634 // nucleus // inferred from electronic annotation /// NM_010892 // GO:0030496 // midbody // inferred from dire…
6924834	7.31823	down	-1.46747	1.40403	Kif2c	kinesin family member 2C	BC006841	NM_134471	NM_134471 // GO:0007018 // microtubule-based movement // inferred from electronic annotation /// ENSMUST00000065896 // GO:0007018 // microtubule-based movement // inferred from electronic annotation /// BC006841 // GO:0007018 // microtubule-based movement // inferred from electronic annotation /// ENSMUST00000106436 // GO:0007018 // microtubule-based movement // inferred from electronic annotation	NM_134471 // GO:0000166 // nucleotide binding // inferred from electronic annotation /// NM_134471 // GO:0003774 // motor activity // inferred from reviewed computational analysis /// NM_134471 // GO:0003777 // microtubule motor activity // inferred from electronic annotation /// NM_134471 // GO:0005524 // ATP binding // inferred from reviewed computational analysis /// ENSMUST00000065896 // GO:0…	NM_134471 // GO:0005634 // nucleus // inferred from reviewed computational analysis /// NM_134471 // GO:0005737 // cytoplasm // inferred from electronic annotation /// NM_134471 // GO:0005874 // microtubule // inferred from electronic annotation /// NM_134471 // GO:0005875 // microtubule associated complex // inferred from reviewed computational analysis /// ENSMUST00000065896 // GO:0005634 // nu…
6948797	7.38719	down	-1.47954	1.40549	Cntn4	contactin 4	BC115766	NM_001109749|NM_173004|NM_001109751	NM_001109749 // GO:0006810 // transport // inferred from reviewed computational analysis /// NM_001109749 // GO:0007155 // cell adhesion // inferred from electronic annotation /// NM_173004 // GO:0006810 // transport // inferred from reviewed computational analysis /// NM_173004 // GO:0007155 // cell adhesion // inferred from electronic annotation /// NM_001109751 // GO:0006810 // transport // in…	NM_001109749 // GO:0005515 // protein binding // inferred from electronic annotation /// NM_001109749 // GO:0005524 // ATP binding // inferred from reviewed computational analysis /// NM_001109749 // GO:0042626 // ATPase activity, coupled to transmembrane movement of substances // inferred from reviewed computational analysis /// NM_173004 // GO:0005515 // protein binding // inferred from electro…	NM_001109749 // GO:0005576 // extracellular region // inferred from electronic annotation /// NM_001109749 // GO:0005615 // extracellular space // inferred from reviewed computational analysis /// NM_001109749 // GO:0005886 // plasma membrane // inferred from electronic annotation /// NM_001109749 // GO:0016020 // membrane // inferred from reviewed computational analysis /// NM_001109749 // GO:00…
7017585	7.66727	down	-1.45216	1.48656	Pnck	pregnancy upregulated non-ubiquitously expressed CaM kinase	AF181984	NM_012040	NM_012040 // GO:0006468 // protein amino acid phosphorylation // inferred from electronic annotation /// ENSMUST00000114473 // GO:0006468 // protein amino acid phosphorylation // inferred from electronic annotation /// ENSMUST00000002087 // GO:0006468 // protein amino acid phosphorylation // inferred from electronic annotation /// ENSMUST00000114472 // GO:0006468 // protein amino acid phosphoryla…	NM_012040 // GO:0000166 // nucleotide binding // inferred from electronic annotation /// NM_012040 // GO:0004672 // protein kinase activity // inferred from electronic annotation /// NM_012040 // GO:0004674 // protein serine/threonine kinase activity // inferred from electronic annotation /// NM_012040 // GO:0004683 // calmodulin-dependent protein kinase activity // inferred from electronic annot…	NM_012040 // GO:0005634 // nucleus // inferred from electronic annotation /// NM_012040 // GO:0005737 // cytoplasm // inferred from electronic annotation /// NM_012040 // GO:0005954 // calcium- and calmodulin-dependent protein kinase complex // traceable author statement /// ENSMUST00000114473 // GO:0005634 // nucleus // inferred from electronic annotation /// ENSMUST00000114473 // GO:0005737 // …
6931759	8.13373	down	-1.50594	1.51798	Kit	kit oncogene	BC052457	NM_001122733|NM_021099	NM_001122733 // GO:0006468 // protein amino acid phosphorylation // inferred from direct assay /// NM_001122733 // GO:0006935 // chemotaxis // traceable author statement /// NM_001122733 // GO:0007169 // transmembrane receptor protein tyrosine kinase signaling pathway // inferred from electronic annotation /// NM_001122733 // GO:0007243 // protein kinase cascade // inferred from direct assay /// …	NM_001122733 // GO:0000166 // nucleotide binding // inferred from electronic annotation /// NM_001122733 // GO:0004672 // protein kinase activity // inferred from electronic annotation /// NM_001122733 // GO:0004713 // protein tyrosine kinase activity // inferred from electronic annotation /// NM_001122733 // GO:0004714 // transmembrane receptor protein tyrosine kinase activity // inferred from e…	NM_001122733 // GO:0009897 // external side of plasma membrane // inferred from direct assay /// NM_001122733 // GO:0016020 // membrane // inferred from electronic annotation /// NM_001122733 // GO:0016021 // integral to membrane // inferred from reviewed computational analysis /// NM_021099 // GO:0009897 // external side of plasma membrane // inferred from direct assay /// NM_021099 // GO:001602…
6869503	8.17693	down	-1.46867	1.56289	Kif11	kinesin family member 11	BC060670	NM_010615	NM_010615 // GO:0007017 // microtubule-based process // inferred from electronic annotation /// NM_010615 // GO:0007018 // microtubule-based movement // inferred from electronic annotation /// NM_010615 // GO:0007049 // cell cycle // inferred from electronic annotation /// NM_010615 // GO:0007067 // mitosis // inferred from electronic annotation /// NM_010615 // GO:0007100 // mitotic centrosome s…	NM_010615 // GO:0000166 // nucleotide binding // inferred from electronic annotation /// NM_010615 // GO:0003774 // motor activity // inferred from reviewed computational analysis /// NM_010615 // GO:0003777 // microtubule motor activity // inferred from electronic annotation /// NM_010615 // GO:0005524 // ATP binding // inferred from reviewed computational analysis /// ENSMUST00000012587 // GO:0…	NM_010615 // GO:0005871 // kinesin complex // inferred from electronic annotation /// NM_010615 // GO:0005874 // microtubule // inferred from electronic annotation /// NM_010615 // GO:0005875 // microtubule associated complex // inferred from reviewed computational analysis /// ENSMUST00000012587 // GO:0005871 // kinesin complex // inferred from electronic annotation /// ENSMUST00000012587 // GO:…
6880451	8.42641	down	-1.49791	1.57701	Bub1b	budding uninhibited by benzimidazoles 1 homolog, beta (S. cerevisiae)	AF107296	NM_009773	NM_009773 // GO:0006468 // protein amino acid phosphorylation // inferred from electronic annotation /// NM_009773 // GO:0006915 // apoptosis // inferred from electronic annotation /// NM_009773 // GO:0007049 // cell cycle // inferred from electronic annotation /// NM_009773 // GO:0007067 // mitosis // inferred from electronic annotation /// NM_009773 // GO:0045786 // negative regulation of cell …	NM_009773 // GO:0000166 // nucleotide binding // inferred from electronic annotation /// NM_009773 // GO:0004672 // protein kinase activity // inferred from electronic annotation /// NM_009773 // GO:0004674 // protein serine/threonine kinase activity // inferred from electronic annotation /// NM_009773 // GO:0005524 // ATP binding // inferred from electronic annotation /// NM_009773 // GO:0016301…	NM_009773 // GO:0000776 // kinetochore // inferred from direct assay /// NM_009773 // GO:0000940 // outer kinetochore of condensed chromosome // inferred from direct assay /// NM_009773 // GO:0005634 // nucleus // inferred from electronic annotation /// NM_009773 // GO:0005737 // cytoplasm // inferred from electronic annotation /// ENSMUST00000038341 // GO:0000776 // kinetochore // inferred from …
6819883	8.51271	down	-1.53046	1.55916	Pbk	PDZ binding kinase	BC020099	NM_023209	NM_023209 // GO:0006468 // protein amino acid phosphorylation // inferred from electronic annotation /// NM_023209 // GO:0018105 // peptidyl-serine phosphorylation // inferred from sequence or structural similarity /// NM_023209 // GO:0018107 // peptidyl-threonine phosphorylation // inferred from sequence or structural similarity /// ENSMUST00000022612 // GO:0006468 // protein amino acid phosphor…	NM_023209 // GO:0000166 // nucleotide binding // inferred from electronic annotation /// NM_023209 // GO:0004672 // protein kinase activity // inferred from electronic annotation /// NM_023209 // GO:0004674 // protein serine/threonine kinase activity // inferred from sequence or structural similarity /// NM_023209 // GO:0005515 // protein binding // inferred from sequence or structural similarity…	NM_023209 // GO:0005575 // cellular_component // no biological data available /// ENSMUST00000022612 // GO:0005575 // cellular_component // no biological data available /// BC020099 // GO:0005575 // cellular_component // no biological data available
6964033	8.58067	down	-1.65681	1.44428	Plk1	polo-like kinase 1 (Drosophila)	L19558	NM_011121	NM_011121 // GO:0006468 // protein amino acid phosphorylation // inferred from electronic annotation /// NM_011121 // GO:0007049 // cell cycle // inferred from reviewed computational analysis /// NM_011121 // GO:0007067 // mitosis // inferred from electronic annotation /// NM_011121 // GO:0051301 // cell division // inferred from electronic annotation /// ENSMUST00000033154 // GO:0006468 // prote…	NM_011121 // GO:0000166 // nucleotide binding // inferred from electronic annotation /// NM_011121 // GO:0004672 // protein kinase activity // inferred from electronic annotation /// NM_011121 // GO:0004674 // protein serine/threonine kinase activity // inferred from electronic annotation /// NM_011121 // GO:0005515 // protein binding // inferred from electronic annotation /// NM_011121 // GO:000…	NM_011121 // GO:0005634 // nucleus // inferred from electronic annotation /// ENSMUST00000033154 // GO:0005634 // nucleus // inferred from electronic annotation /// L19558 // GO:0005634 // nucleus // inferred from electronic annotation
6774794	9.15128	down	-1.62056	1.57341	Cdc2a	cell division cycle 2 homolog A (S. pombe)	U58633	NM_007659	NM_007659 // GO:0006468 // protein amino acid phosphorylation // inferred from direct assay /// NM_007659 // GO:0007049 // cell cycle // inferred from electronic annotation /// NM_007659 // GO:0007067 // mitosis // inferred from electronic annotation /// NM_007659 // GO:0007095 // mitotic cell cycle G2/M transition DNA damage checkpoint // inferred from direct assay /// NM_007659 // GO:0051301 //…	NM_007659 // GO:0000166 // nucleotide binding // inferred from electronic annotation /// NM_007659 // GO:0004672 // protein kinase activity // inferred from electronic annotation /// NM_007659 // GO:0004674 // protein serine/threonine kinase activity // inferred from electronic annotation /// NM_007659 // GO:0004693 // cyclin-dependent protein kinase activity // inferred from electronic annotatio…	NM_007659 // GO:0005634 // nucleus // inferred from sequence or structural similarity /// ENSMUST00000020099 // GO:0005634 // nucleus // inferred from sequence or structural similarity /// U58633 // GO:0005634 // nucleus // inferred from sequence or structural similarity
6890715	9.81266	down	-1.47341	1.82123	Bub1	budding uninhibited by benzimidazoles 1 homolog (S. cerevisiae)	AF002823	NM_001113179|NM_009772	NM_001113179 // GO:0006468 // protein amino acid phosphorylation // inferred from electronic annotation /// NM_001113179 // GO:0007049 // cell cycle // inferred from electronic annotation /// NM_001113179 // GO:0007067 // mitosis // inferred from electronic annotation /// NM_001113179 // GO:0051301 // cell division // inferred from electronic annotation /// NM_009772 // GO:0006468 // protein amin…	NM_001113179 // GO:0000166 // nucleotide binding // inferred from electronic annotation /// NM_001113179 // GO:0004672 // protein kinase activity // inferred from electronic annotation /// NM_001113179 // GO:0004674 // protein serine/threonine kinase activity // inferred from electronic annotation /// NM_001113179 // GO:0005524 // ATP binding // inferred from electronic annotation /// NM_00111317…	NM_001113179 // GO:0000775 // chromosome, pericentric region // inferred from direct assay /// NM_001113179 // GO:0000776 // kinetochore // inferred from direct assay /// NM_001113179 // GO:0000780 // condensed nuclear chromosome, pericentric region // inferred from direct assay /// NM_001113179 // GO:0005634 // nucleus // inferred from electronic annotation /// NM_009772 // GO:0000775 // chromos…
7014085	10.6453	down	-1.72653	1.68562	Nrk	Nik related kinase	AB020741	NM_013724	NM_013724 // GO:0006468 // protein amino acid phosphorylation // inferred from electronic annotation /// NM_013724 // GO:0007256 // activation of JNKK activity // inferred from direct assay /// ENSMUST00000113052 // GO:0006468 // protein amino acid phosphorylation // inferred from electronic annotation /// ENSMUST00000113052 // GO:0007256 // activation of JNKK activity // inferred from direct ass…	NM_013724 // GO:0000166 // nucleotide binding // inferred from electronic annotation /// NM_013724 // GO:0004672 // protein kinase activity // inferred from direct assay /// NM_013724 // GO:0004672 // protein kinase activity // inferred from sequence or structural similarity /// NM_013724 // GO:0004674 // protein serine/threonine kinase activity // inferred from electronic annotation /// NM_01372…
6957033	10.8424	down	-1.6329	1.80571	4933426K21Rik	RIKEN cDNA 4933426K21 gene	AK173135	NM_027664	NM_027664 // GO:0006464 // protein modification process // inferred from electronic annotation /// NM_027664 // GO:0008150 // biological_process // no biological data available /// ENSMUST00000068242 // GO:0006464 // protein modification process // inferred from electronic annotation /// ENSMUST00000068242 // GO:0008150 // biological_process // no biological data available /// ENSMUST00000079990 …	NM_027664 // GO:0000166 // nucleotide binding // inferred from electronic annotation /// NM_027664 // GO:0003674 // molecular_function // no biological data available /// NM_027664 // GO:0003824 // catalytic activity // inferred from electronic annotation /// NM_027664 // GO:0005524 // ATP binding // inferred from electronic annotation /// NM_027664 // GO:0030145 // manganese ion binding // infer…	NM_027664 // GO:0005575 // cellular_component // no biological data available /// ENSMUST00000068242 // GO:0005575 // cellular_component // no biological data available /// ENSMUST00000079990 // GO:0005575 // cellular_component // no biological data available /// AK173135 // GO:0005575 // cellular_component // no biological data available
6857809	14.1166	down	-1.95985	1.85947	Abcg5	ATP-binding cassette, sub-family G (WHITE), member 5	AF312713	NM_031884	NM_031884 // GO:0006810 // transport // inferred from electronic annotation /// ENSMUST00000066175 // GO:0006810 // transport // inferred from electronic annotation /// AF312713 // GO:0006810 // transport // inferred from electronic annotation	NM_031884 // GO:0000166 // nucleotide binding // inferred from electronic annotation /// NM_031884 // GO:0005524 // ATP binding // inferred from electronic annotation /// NM_031884 // GO:0016887 // ATPase activity // inferred from electronic annotation /// NM_031884 // GO:0017111 // nucleoside-triphosphatase activity // inferred from electronic annotation /// ENSMUST00000066175 // GO:0000166 // n…	NM_031884 // GO:0005624 // membrane fraction // inferred from direct assay /// NM_031884 // GO:0016020 // membrane // inferred from direct assay /// NM_031884 // GO:0016021 // integral to membrane // inferred from reviewed computational analysis /// NM_031884 // GO:0045177 // apical part of cell // inferred from direct assay /// ENSMUST00000066175 // GO:0005624 // membrane fraction // inferred fr…
6835372	19.2915	down	-2.23062	2.03927	Rspo2	R-spondin 2 homolog (Xenopus laevis)		NM_172815	NM_172815 // GO:0006468 // protein amino acid phosphorylation // inferred from reviewed computational analysis /// NM_172815 // GO:0007169 // transmembrane receptor protein tyrosine kinase signaling pathway // inferred from reviewed computational analysis /// NM_172815 // GO:0016055 // Wnt receptor signaling pathway // inferred from electronic annotation /// NM_172815 // GO:0050896 // response to…	NM_172815 // GO:0004714 // transmembrane receptor protein tyrosine kinase activity // inferred from reviewed computational analysis /// NM_172815 // GO:0005524 // ATP binding // inferred from reviewed computational analysis /// NM_172815 // GO:0008201 // heparin binding // inferred from electronic annotation /// ENSMUST00000063492 // GO:0004714 // transmembrane receptor protein tyrosine kinase ac…	NM_172815 // GO:0005576 // extracellular region // inferred from electronic annotation /// NM_172815 // GO:0005615 // extracellular space // inferred from reviewed computational analysis /// NM_172815 // GO:0016020 // membrane // inferred from reviewed computational analysis /// ENSMUST00000063492 // GO:0005576 // extracellular region // inferred from electronic annotation /// ENSMUST00000063492 …
7023079	24.1216	down	-2.24537	2.34688	Ddx3y	DEAD (Asp-Glu-Ala-Asp) box polypeptide 3, Y-linked	BC021453	NM_012008		NM_012008 // GO:0000166 // nucleotide binding // inferred from electronic annotation /// NM_012008 // GO:0003676 // nucleic acid binding // inferred from reviewed computational analysis /// NM_012008 // GO:0003677 // DNA binding // inferred from reviewed computational analysis /// NM_012008 // GO:0003723 // RNA binding // inferred from reviewed computational analysis /// NM_012008 // GO:0004004 /…	NM_012008 // GO:0005634 // nucleus // inferred from electronic annotation /// NM_012008 // GO:0005737 // cytoplasm // inferred from electronic annotation /// ENSMUST00000091190 // GO:0005634 // nucleus // inferred from electronic annotation /// ENSMUST00000091190 // GO:0005737 // cytoplasm // inferred from electronic annotation /// BC021453 // GO:0005634 // nucleus // inferred from electronic ann…
6791298	25.1074	down	-2.26607	2.38397	Top2a	topoisomerase (DNA) II alpha	D12513	NM_011623	NM_011623 // GO:0006259 // DNA metabolic process // inferred from electronic annotation /// NM_011623 // GO:0006265 // DNA topological change // inferred from direct assay /// NM_011623 // GO:0007059 // chromosome segregation // inferred from direct assay /// NM_011623 // GO:0007059 // chromosome segregation // inferred from mutant phenotype /// NM_011623 // GO:0030261 // chromosome condensation …	NM_011623 // GO:0000166 // nucleotide binding // inferred from electronic annotation /// NM_011623 // GO:0003677 // DNA binding // inferred from electronic annotation /// NM_011623 // GO:0003916 // DNA topoisomerase activity // inferred from electronic annotation /// NM_011623 // GO:0003918 // DNA topoisomerase (ATP-hydrolyzing) activity // inferred from direct assay /// NM_011623 // GO:0003918 /…	NM_011623 // GO:0000793 // condensed chromosome // inferred from direct assay /// NM_011623 // GO:0005634 // nucleus // inferred from direct assay /// NM_011623 // GO:0005694 // chromosome // inferred from electronic annotation /// NM_011623 // GO:0005730 // nucleolus // inferred from direct assay /// ENSMUST00000068031 // GO:0000793 // condensed chromosome // inferred from direct assay /// ENSMU…
