# Supplementary material for: Molecular Characterisation of Transport Mechanisms at the Developing Mouse Blood–CSF Interface: A Transcriptome Approach
Source: PLoS One. 2012 Mar 21;7(3):e33554. doi: 10.1371/journal.pone.0033554 (PMC3310074; doi:10.1371/journal.pone.0033554)
Supplement: Table S8 — Protein binding specific genes. A dataset containing probe sets from the GeneChip Mouse Exon 1.0 ST Array, with raw (normalised) data for E15 and adult mouse, fold change between embryo and adult (with a fold change cut-off of 2) and Gene Ontology classifications. (XLSX) [file pone.0033554.s008.xlsx]

## Sheet: PROTEIN BINDING
Transcript	Fold change	Regulation	[Adult]	[E15]	genesymbol	genedescription	genbank	refseq	Gene Ontology
Cluster ID.	([Adult] vs [E15])	([Adult] vs [E15])	(normalized)	(normalized)					Biological Process	Molecular Function	Cellular Component
6935777	27.3863	up	2.38953	-2.38585	Kl	klotho	AB005141	NM_013823	NM_013823 // GO:0005975 // carbohydrate metabolic process // inferred from electronic annotation /// NM_013823 // GO:0006112 // energy reserve metabolic process // inferred from mutant phenotype /// NM_013823 // GO:0007568 // aging // inferred from mutant phenotype /// NM_013823 // GO:0008152 // metabolic process // inferred from electronic annotation /// ENSMUST00000078856 // GO:0005975 // carbo…	NM_013823 // GO:0003824 // catalytic activity // inferred from electronic annotation /// NM_013823 // GO:0004553 // hydrolase activity, hydrolyzing O-glycosyl compounds // inferred from electronic annotation /// NM_013823 // GO:0004566 // beta-glucuronidase activity // inferred from electronic annotation /// NM_013823 // GO:0005515 // protein binding // inferred from physical interaction /// NM_0…	NM_013823 // GO:0005576 // extracellular region // inferred from sequence or structural similarity /// NM_013823 // GO:0016020 // membrane // inferred from electronic annotation /// NM_013823 // GO:0016021 // integral to membrane // inferred from sequence or structural similarity /// ENSMUST00000078856 // GO:0005576 // extracellular region // inferred from sequence or structural similarity /// EN…
6764953	18.4497	up	2.14016	-2.06537	Tgfb2	transforming growth factor, beta 2	BC011170	NM_009367	NM_009367 // GO:0001501 // skeletal development // inferred from mutant phenotype /// NM_009367 // GO:0001568 // blood vessel development // inferred from mutant phenotype /// NM_009367 // GO:0001942 // hair follicle development // inferred from mutant phenotype /// NM_009367 // GO:0001974 // blood vessel remodeling // inferred from mutant phenotype /// NM_009367 // GO:0006917 // induction of apo…	NM_009367 // GO:0005160 // transforming growth factor beta receptor binding // inferred from electronic annotation /// NM_009367 // GO:0005515 // protein binding // inferred from physical interaction /// NM_009367 // GO:0008083 // growth factor activity // traceable author statement /// ENSMUST00000045288 // GO:0005160 // transforming growth factor beta receptor binding // inferred from electroni…	NM_009367 // GO:0005576 // extracellular region // inferred from electronic annotation /// NM_009367 // GO:0005615 // extracellular space // inferred from reviewed computational analysis /// NM_009367 // GO:0030424 // axon // inferred from direct assay /// NM_009367 // GO:0043025 // cell soma // inferred from direct assay /// ENSMUST00000045288 // GO:0005576 // extracellular region // inferred fr…
6971649	16.3717	up	2.53382	-1.49931	Cpxm2	carboxypeptidase X 2 (M14 family)	AF017639	NM_018867	NM_018867 // GO:0006508 // proteolysis // inferred from direct assay /// NM_018867 // GO:0007155 // cell adhesion // inferred from electronic annotation /// ENSMUST00000033149 // GO:0006508 // proteolysis // inferred from direct assay /// ENSMUST00000033149 // GO:0007155 // cell adhesion // inferred from electronic annotation /// AF017639 // GO:0006508 // proteolysis // inferred from direct assay…	NM_018867 // GO:0004180 // carboxypeptidase activity // inferred from direct assay /// NM_018867 // GO:0004182 // carboxypeptidase A activity // inferred from electronic annotation /// NM_018867 // GO:0005515 // protein binding // traceable author statement /// NM_018867 // GO:0008270 // zinc ion binding // inferred from electronic annotation /// ENSMUST00000033149 // GO:0004180 // carboxypeptida…	NM_018867 // GO:0005576 // extracellular region // inferred from electronic annotation /// NM_018867 // GO:0005615 // extracellular space // inferred from direct assay /// NM_018867 // GO:0005615 // extracellular space // inferred from reviewed computational analysis /// ENSMUST00000033149 // GO:0005576 // extracellular region // inferred from electronic annotation /// ENSMUST00000033149 // GO:00…
6930799	14.7857	up	2.0917	-1.79444	Sod3	superoxide dismutase 3, extracellular	U38261	NM_011435	NM_011435 // GO:0001666 // response to hypoxia // inferred from mutant phenotype /// NM_011435 // GO:0006801 // superoxide metabolic process // inferred from electronic annotation /// ENSMUST00000101208 // GO:0001666 // response to hypoxia // inferred from mutant phenotype /// ENSMUST00000101208 // GO:0006801 // superoxide metabolic process // inferred from electronic annotation /// U38261 // GO:…	NM_011435 // GO:0004784 // superoxide dismutase activity // inferred from direct assay /// NM_011435 // GO:0005507 // copper ion binding // inferred from electronic annotation /// NM_011435 // GO:0005515 // protein binding // inferred from physical interaction /// NM_011435 // GO:0008270 // zinc ion binding // inferred from electronic annotation /// NM_011435 // GO:0016209 // antioxidant activity…	NM_011435 // GO:0005576 // extracellular region // inferred from electronic annotation /// NM_011435 // GO:0005615 // extracellular space // inferred from direct assay /// NM_011435 // GO:0005615 // extracellular space // inferred from reviewed computational analysis /// NM_011435 // GO:0005802 // trans-Golgi network // inferred from direct assay /// ENSMUST00000101208 // GO:0005576 // extracellu…
6962491	12.2769	up	1.88424	-1.73363	Sytl2	synaptotagmin-like 2	AB057754	NM_001040085|NM_031394|NM_001040086|NM_001040087|NM_001040088	NM_001040085 // GO:0006886 // intracellular protein transport // inferred from electronic annotation /// NM_001040085 // GO:0016192 // vesicle-mediated transport // inferred from physical interaction /// NM_031394 // GO:0006886 // intracellular protein transport // inferred from electronic annotation /// NM_031394 // GO:0016192 // vesicle-mediated transport // inferred from physical interaction /…	NM_001040085 // GO:0005515 // protein binding // inferred from physical interaction /// NM_001040085 // GO:0017137 // Rab GTPase binding // inferred from electronic annotation /// NM_001040085 // GO:0042043 // neurexin binding // inferred from direct assay /// NM_031394 // GO:0005515 // protein binding // inferred from physical interaction /// NM_031394 // GO:0017137 // Rab GTPase binding // infe…	NM_001040085 // GO:0005624 // membrane fraction // inferred from direct assay /// NM_001040085 // GO:0016020 // membrane // inferred from electronic annotation /// NM_001040085 // GO:0019897 // extrinsic to plasma membrane // inferred from direct assay /// NM_001040085 // GO:0042470 // melanosome // inferred from direct assay /// NM_031394 // GO:0005624 // membrane fraction // inferred from direc…
6873179	11.6748	up	1.75625	-1.78908	Sfrp5	secreted frizzled-related sequence protein 5	BC032921	NM_018780	NM_018780 // GO:0007275 // multicellular organismal development // inferred from electronic annotation /// NM_018780 // GO:0016055 // Wnt receptor signaling pathway // inferred from electronic annotation /// NM_018780 // GO:0030154 // cell differentiation // inferred from electronic annotation /// ENSMUST00000018966 // GO:0007275 // multicellular organismal development // inferred from electronic…	NM_018780 // GO:0005515 // protein binding // inferred from electronic annotation /// ENSMUST00000018966 // GO:0005515 // protein binding // inferred from electronic annotation /// BC032921 // GO:0005515 // protein binding // inferred from electronic annotation	NM_018780 // GO:0005576 // extracellular region // inferred from electronic annotation /// NM_018780 // GO:0005615 // extracellular space // inferred from reviewed computational analysis /// ENSMUST00000018966 // GO:0005576 // extracellular region // inferred from electronic annotation /// ENSMUST00000018966 // GO:0005615 // extracellular space // inferred from reviewed computational analysis ///…
6748884	10.2258	up	1.86945	-1.48469	Il1r1	interleukin 1 receptor, type I	M20658	NM_008362|NM_001123382	NM_008362 // GO:0007165 // signal transduction // inferred from electronic annotation /// NM_008362 // GO:0019221 // cytokine and chemokine mediated signaling pathway // inferred from direct assay /// NM_008362 // GO:0045087 // innate immune response // inferred from electronic annotation /// NM_001123382 // GO:0007165 // signal transduction // inferred from electronic annotation /// NM_001123382…	NM_008362 // GO:0004871 // signal transducer activity // inferred from direct assay /// NM_008362 // GO:0004872 // receptor activity // inferred from electronic annotation /// NM_008362 // GO:0004888 // transmembrane receptor activity // inferred from electronic annotation /// NM_008362 // GO:0004908 // interleukin-1 receptor activity // inferred from direct assay /// NM_008362 // GO:0004909 // i…	NM_008362 // GO:0005615 // extracellular space // inferred from reviewed computational analysis /// NM_008362 // GO:0005887 // integral to plasma membrane // inferred from electronic annotation /// NM_008362 // GO:0016020 // membrane // inferred from electronic annotation /// NM_008362 // GO:0016021 // integral to membrane // inferred from reviewed computational analysis /// NM_008362 // GO:00312…
6781029	10.2093	up	1.7436	-1.60821	Acsl6	acyl-CoA synthetase long-chain family member 6	AY786360	NM_144823|NM_001033597|NM_001033599|NM_001033598	NM_144823 // GO:0006629 // lipid metabolic process // inferred from electronic annotation /// NM_144823 // GO:0006631 // fatty acid metabolic process // inferred from electronic annotation /// NM_144823 // GO:0007405 // neuroblast proliferation // inferred from direct assay /// NM_144823 // GO:0008152 // metabolic process // inferred from reviewed computational analysis /// NM_001033597 // GO:000…	NM_144823 // GO:0000287 // magnesium ion binding // inferred from electronic annotation /// NM_144823 // GO:0003824 // catalytic activity // inferred from reviewed computational analysis /// NM_144823 // GO:0004467 // long-chain-fatty-acid-CoA ligase activity // inferred from direct assay /// NM_144823 // GO:0005515 // protein binding // inferred from physical interaction /// NM_144823 // GO:0016…	NM_144823 // GO:0005739 // mitochondrion // inferred from direct assay /// NM_144823 // GO:0005777 // peroxisome // inferred from electronic annotation /// NM_144823 // GO:0005783 // endoplasmic reticulum // inferred from electronic annotation /// NM_144823 // GO:0005792 // microsome // inferred from electronic annotation /// NM_144823 // GO:0016020 // membrane // inferred from electronic annotat…
6843494	9.57285	up	1.58109	-1.67785	Igsf5|Pcp4	immunoglobulin superfamily, member 5 | Purkinje cell protein 4	BC004806	NM_028078	NM_028078 // GO:0016337 // cell-cell adhesion // inferred from direct assay /// ENSMUST00000081093 // GO:0016337 // cell-cell adhesion // inferred from direct assay /// BC004806 // GO:0016337 // cell-cell adhesion // inferred from direct assay	NM_028078 // GO:0005515 // protein binding // inferred from physical interaction /// NM_028078 // GO:0030165 // PDZ domain binding // inferred from direct assay /// ENSMUST00000081093 // GO:0005509 // calcium ion binding // inferred from reviewed computational analysis /// ENSMUST00000081093 // GO:0005515 // protein binding // inferred from physical interaction /// ENSMUST00000081093 // GO:003016…	NM_028078 // GO:0005615 // extracellular space // inferred from reviewed computational analysis /// NM_028078 // GO:0005737 // cytoplasm // inferred from electronic annotation /// NM_028078 // GO:0005923 // tight junction // inferred from direct assay /// NM_028078 // GO:0009986 // cell surface // inferred from direct assay /// NM_028078 // GO:0016020 // membrane // inferred from electronic annot…
6864583	9.40653	up	1.54753	-1.68613	Lrrtm2	leucine rich repeat transmembrane neuronal 2	AY182027	NM_178005	NM_178005 // GO:0008150 // biological_process // no biological data available /// ENSMUST00000091636 // GO:0008150 // biological_process // no biological data available /// AY182027 // GO:0008150 // biological_process // no biological data available	NM_178005 // GO:0003674 // molecular_function // no biological data available /// NM_178005 // GO:0005515 // protein binding // inferred from electronic annotation /// ENSMUST00000091636 // GO:0003674 // molecular_function // no biological data available /// ENSMUST00000091636 // GO:0005515 // protein binding // inferred from electronic annotation /// AY182027 // GO:0003674 // molecular_function …	NM_178005 // GO:0016020 // membrane // inferred from electronic annotation /// NM_178005 // GO:0016021 // integral to membrane // inferred from sequence or structural similarity /// NM_178005 // GO:0016021 // integral to membrane // inferred from reviewed computational analysis /// ENSMUST00000091636 // GO:0016020 // membrane // inferred from electronic annotation /// ENSMUST00000091636 // GO:001…
6953809	8.98625	up	1.62668	-1.54103	Crhr2	corticotropin releasing hormone receptor 2	U19939	NM_009953	NM_009953 // GO:0007165 // signal transduction // inferred from electronic annotation /// NM_009953 // GO:0007186 // G-protein coupled receptor protein signaling pathway // inferred from direct assay /// NM_009953 // GO:0016525 // negative regulation of angiogenesis // inferred from mutant phenotype /// ENSMUST00000003568 // GO:0007165 // signal transduction // inferred from electronic annotation…	NM_009953 // GO:0004871 // signal transducer activity // inferred from electronic annotation /// NM_009953 // GO:0004872 // receptor activity // inferred from electronic annotation /// NM_009953 // GO:0004930 // G-protein coupled receptor activity // inferred from electronic annotation /// NM_009953 // GO:0005179 // hormone activity // inferred from direct assay /// NM_009953 // GO:0005515 // pro…	NM_009953 // GO:0005615 // extracellular space // inferred from reviewed computational analysis /// NM_009953 // GO:0016020 // membrane // inferred from electronic annotation /// NM_009953 // GO:0016021 // integral to membrane // inferred from reviewed computational analysis /// ENSMUST00000003568 // GO:0005615 // extracellular space // inferred from reviewed computational analysis /// ENSMUST000…
6861341	8.95632	up	1.62512	-1.53779	Cd74	CD74 antigen (invariant polypeptide of major histocompatibility complex, class II antigen-associated)	BC096435	NM_001042605|NM_010545	NM_001042605 // GO:0006461 // protein complex assembly // inferred from direct assay /// NM_001042605 // GO:0006886 // intracellular protein transport // inferred from direct assay /// NM_001042605 // GO:0006886 // intracellular protein transport // inferred from mutant phenotype /// NM_001042605 // GO:0006952 // defense response // inferred from mutant phenotype /// NM_001042605 // GO:0006955 //…	NM_001042605 // GO:0005515 // protein binding // inferred from physical interaction /// NM_001042605 // GO:0042289 // MHC class II protein binding // inferred from electronic annotation /// NM_010545 // GO:0005515 // protein binding // inferred from physical interaction /// NM_010545 // GO:0042289 // MHC class II protein binding // inferred from electronic annotation /// ENSMUST00000097563 // GO:…	NM_001042605 // GO:0005764 // lysosome // inferred from direct assay /// NM_001042605 // GO:0005770 // late endosome // inferred from direct assay /// NM_001042605 // GO:0005771 // multivesicular body // inferred from direct assay /// NM_001042605 // GO:0005783 // endoplasmic reticulum // inferred from direct assay /// NM_001042605 // GO:0005794 // Golgi apparatus // inferred from direct assay //…
6933800	8.86598	up	1.64583	-1.50246	Nos1	nitric oxide synthase 1, neuronal	D14552	NM_008712	NM_008712 // GO:0002028 // regulation of sodium ion transport // inferred from mutant phenotype /// NM_008712 // GO:0006809 // nitric oxide biosynthetic process // inferred from electronic annotation /// NM_008712 // GO:0006941 // striated muscle contraction // inferred from mutant phenotype /// NM_008712 // GO:0042738 // exogenous drug catabolic process // inferred from mutant phenotype /// NM_0…	NM_008712 // GO:0004517 // nitric-oxide synthase activity // inferred from electronic annotation /// NM_008712 // GO:0005506 // iron ion binding // inferred from electronic annotation /// NM_008712 // GO:0005515 // protein binding // inferred from sequence or structural similarity /// NM_008712 // GO:0005516 // calmodulin binding // inferred from electronic annotation /// NM_008712 // GO:0009055 …	NM_008712 // GO:0005739 // mitochondrion // inferred from sequence or structural similarity /// NM_008712 // GO:0016020 // membrane // inferred from electronic annotation /// NM_008712 // GO:0042383 // sarcolemma // inferred from direct assay /// NM_008712 // GO:0042995 // cell projection // inferred from electronic annotation /// NM_008712 // GO:0045202 // synapse // inferred from direct assay /…
6931512	8.60865	up	1.70022	-1.40557	Gabrb1|Rpl5|LOC100043295	gamma-aminobutyric acid (GABA-A) receptor, subunit beta 1 | ribosomal protein L5 | similar to ribosomal protein L5	BC130258|BC083318	NM_008069|NM_016980	NM_008069 // GO:0006810 // transport // inferred from electronic annotation /// NM_008069 // GO:0006811 // ion transport // inferred from electronic annotation /// NM_008069 // GO:0006821 // chloride transport // inferred from electronic annotation /// NM_008069 // GO:0007214 // gamma-aminobutyric acid signaling pathway // inferred from electronic annotation /// NM_016980 // GO:0006412 // transla…	NM_008069 // GO:0004872 // receptor activity // inferred from electronic annotation /// NM_008069 // GO:0004890 // GABA-A receptor activity // inferred from electronic annotation /// NM_008069 // GO:0005216 // ion channel activity // inferred from electronic annotation /// NM_008069 // GO:0005230 // extracellular ligand-gated ion channel activity // inferred from electronic annotation /// NM_0080…	NM_008069 // GO:0005615 // extracellular space // inferred from reviewed computational analysis /// NM_008069 // GO:0005887 // integral to plasma membrane // inferred from electronic annotation /// NM_008069 // GO:0016020 // membrane // inferred from electronic annotation /// NM_008069 // GO:0016021 // integral to membrane // inferred from reviewed computational analysis /// NM_008069 // GO:00300…
6764138	7.66896	up	1.15821	-1.78082	Atp1a2	ATPase, Na+/K+ transporting, alpha 2 polypeptide	BC036127	NM_178405	NM_178405 // GO:0001504 // neurotransmitter uptake // inferred from mutant phenotype /// NM_178405 // GO:0002026 // regulation of the force of heart contraction // inferred from mutant phenotype /// NM_178405 // GO:0002087 // neurological control of breathing // inferred from mutant phenotype /// NM_178405 // GO:0006810 // transport // inferred from electronic annotation /// NM_178405 // GO:00068…	NM_178405 // GO:0000166 // nucleotide binding // inferred from electronic annotation /// NM_178405 // GO:0000287 // magnesium ion binding // inferred from electronic annotation /// NM_178405 // GO:0003824 // catalytic activity // inferred from electronic annotation /// NM_178405 // GO:0005391 // sodium:potassium-exchanging ATPase activity // inferred from electronic annotation /// NM_178405 // GO…	NM_178405 // GO:0005792 // microsome // inferred from direct assay /// NM_178405 // GO:0016020 // membrane // inferred from electronic annotation /// NM_178405 // GO:0016021 // integral to membrane // inferred from electronic annotation /// NM_178405 // GO:0042383 // sarcolemma // inferred from direct assay /// ENSMUST00000085913 // GO:0005792 // microsome // inferred from direct assay /// ENSMUS…
6941214	7.55196	up	1.55222	-1.36464	Trpv4	transient receptor potential cation channel, subfamily V, member 4	AF279672	NM_022017	NM_022017 // GO:0006810 // transport // inferred from electronic annotation /// NM_022017 // GO:0006811 // ion transport // inferred from electronic annotation /// NM_022017 // GO:0006816 // calcium ion transport // inferred from electronic annotation /// NM_022017 // GO:0006970 // response to osmotic stress // inferred from direct assay /// NM_022017 // GO:0006970 // response to osmotic stress /…	NM_022017 // GO:0004872 // receptor activity // inferred from electronic annotation /// NM_022017 // GO:0005034 // osmosensor activity // inferred from direct assay /// NM_022017 // GO:0005034 // osmosensor activity // inferred from mutant phenotype /// NM_022017 // GO:0005216 // ion channel activity // inferred from electronic annotation /// NM_022017 // GO:0005262 // calcium channel activity //…	NM_022017 // GO:0005886 // plasma membrane // inferred from direct assay /// NM_022017 // GO:0016020 // membrane // inferred from electronic annotation /// NM_022017 // GO:0016021 // integral to membrane // inferred from electronic annotation /// ENSMUST00000112225 // GO:0005886 // plasma membrane // inferred from direct assay /// ENSMUST00000112225 // GO:0016020 // membrane // inferred from elec…
6761139	7.51585	up	1.39538	-1.51456	Rnf152	ring finger protein 152	BC118961	NM_178779		NM_178779 // GO:0005515 // protein binding // inferred from electronic annotation /// NM_178779 // GO:0008270 // zinc ion binding // inferred from electronic annotation /// NM_178779 // GO:0046872 // metal ion binding // inferred from electronic annotation /// ENSMUST00000058688 // GO:0005515 // protein binding // inferred from electronic annotation /// ENSMUST00000058688 // GO:0008270 // zinc io…
6859285	7.44699	up	1.53301	-1.36364	Dsg2	desmoglein 2	AB072269	NM_007883	NM_007883 // GO:0007155 // cell adhesion // inferred from electronic annotation /// NM_007883 // GO:0007156 // homophilic cell adhesion // inferred from electronic annotation /// ENSMUST00000059787 // GO:0007155 // cell adhesion // inferred from electronic annotation /// ENSMUST00000059787 // GO:0007156 // homophilic cell adhesion // inferred from electronic annotation /// AB072269 // GO:0007155 …	NM_007883 // GO:0005509 // calcium ion binding // inferred from electronic annotation /// NM_007883 // GO:0005515 // protein binding // inferred from electronic annotation /// ENSMUST00000059787 // GO:0005509 // calcium ion binding // inferred from electronic annotation /// ENSMUST00000059787 // GO:0005515 // protein binding // inferred from electronic annotation /// AB072269 // GO:0005509 // cal…	NM_007883 // GO:0016020 // membrane // inferred from electronic annotation /// NM_007883 // GO:0016021 // integral to membrane // inferred from electronic annotation /// NM_007883 // GO:0030054 // cell junction // inferred from electronic annotation /// NM_007883 // GO:0030057 // desmosome // inferred from direct assay /// ENSMUST00000059787 // GO:0016020 // membrane // inferred from electronic a…
6948913	7.26625	up	1.50929	-1.35192	Bhlhb2	basic helix-loop-helix domain containing, class B2	BC010720	NM_011498	NM_011498 // GO:0006350 // transcription // inferred from electronic annotation /// NM_011498 // GO:0006355 // regulation of transcription, DNA-dependent // inferred from electronic annotation /// NM_011498 // GO:0045449 // regulation of transcription // inferred from electronic annotation /// NM_011498 // GO:0045892 // negative regulation of transcription, DNA-dependent // inferred from direct a…	NM_011498 // GO:0003677 // DNA binding // inferred from direct assay /// NM_011498 // GO:0005515 // protein binding // inferred from physical interaction /// NM_011498 // GO:0005515 // protein binding // traceable author statement /// NM_011498 // GO:0016564 // transcription repressor activity // inferred from direct assay /// NM_011498 // GO:0030528 // transcription regulator activity // inferre…	NM_011498 // GO:0005634 // nucleus // inferred from direct assay /// ENSMUST00000032194 // GO:0005634 // nucleus // inferred from direct assay /// BC010720 // GO:0005634 // nucleus // inferred from direct assay
6846782	6.88394	up	1.41925	-1.36399	Cadm2	cell adhesion molecule 2		NM_178721	NM_178721 // GO:0016337 // cell-cell adhesion // inferred from reviewed computational analysis /// ENSMUST00000114292 // GO:0016337 // cell-cell adhesion // inferred from reviewed computational analysis	NM_178721 // GO:0005515 // protein binding // inferred from physical interaction /// ENSMUST00000114292 // GO:0005515 // protein binding // inferred from physical interaction	NM_178721 // GO:0016020 // membrane // inferred from reviewed computational analysis /// NM_178721 // GO:0016021 // integral to membrane // inferred from electronic annotation /// ENSMUST00000114292 // GO:0016020 // membrane // inferred from reviewed computational analysis /// ENSMUST00000114292 // GO:0016021 // integral to membrane // inferred from electronic annotation
6939338	6.62767	up	1.52761	-1.20089	Hopx	HOP homeobox	AF492703	NM_175606	NM_175606 // GO:0000122 // negative regulation of transcription from RNA polymerase II promoter // inferred from direct assay /// NM_175606 // GO:0001829 // trophectodermal cell differentiation // inferred from mutant phenotype /// NM_175606 // GO:0001829 // trophectodermal cell differentiation // not recorded /// NM_175606 // GO:0006350 // transcription // inferred from electronic annotation ///…	NM_175606 // GO:0003677 // DNA binding // inferred from electronic annotation /// NM_175606 // GO:0003700 // transcription factor activity // inferred from electronic annotation /// NM_175606 // GO:0005515 // protein binding // inferred from physical interaction /// NM_175606 // GO:0016564 // transcription repressor activity // inferred from direct assay /// NM_175606 // GO:0043565 // sequence-sp…	NM_175606 // GO:0005634 // nucleus // inferred from direct assay /// NM_175606 // GO:0005634 // nucleus // inferred from sequence or structural similarity /// NM_175606 // GO:0005737 // cytoplasm // inferred from electronic annotation /// ENSMUST00000081964 // GO:0005634 // nucleus // inferred from direct assay /// ENSMUST00000081964 // GO:0005634 // nucleus // inferred from sequence or structura…
6992209	6.46654	up	1.47965	-1.21334	Cish	cytokine inducible SH2-containing protein	BC022178	NM_009895	NM_009895 // GO:0001558 // regulation of cell growth // inferred from electronic annotation /// NM_009895 // GO:0006512 // ubiquitin cycle // inferred from electronic annotation /// NM_009895 // GO:0007205 // activation of protein kinase C activity // inferred from direct assay /// NM_009895 // GO:0007242 // intracellular signaling cascade // inferred from electronic annotation /// NM_009895 // G…	NM_009895 // GO:0005515 // protein binding // inferred from physical interaction /// ENSMUST00000085102 // GO:0005515 // protein binding // inferred from physical interaction /// BC022178 // GO:0005515 // protein binding // inferred from physical interaction	NM_009895 // GO:0005886 // plasma membrane // inferred from direct assay /// ENSMUST00000085102 // GO:0005886 // plasma membrane // inferred from direct assay /// BC022178 // GO:0005886 // plasma membrane // inferred from direct assay
6841019	6.44978	up	1.31132	-1.37793	Zbtb20	zinc finger and BTB domain containing 20	BC056446	NM_019778	NM_019778 // GO:0006350 // transcription // inferred from electronic annotation /// NM_019778 // GO:0006355 // regulation of transcription, DNA-dependent // inferred from electronic annotation /// NM_019778 // GO:0008150 // biological_process // no biological data available /// ENSMUST00000114694 // GO:0006350 // transcription // inferred from electronic annotation /// ENSMUST00000114694 // GO:00…	NM_019778 // GO:0003676 // nucleic acid binding // inferred from electronic annotation /// NM_019778 // GO:0003677 // DNA binding // inferred from direct assay /// NM_019778 // GO:0005515 // protein binding // inferred from electronic annotation /// NM_019778 // GO:0008270 // zinc ion binding // inferred from electronic annotation /// NM_019778 // GO:0046872 // metal ion binding // inferred from …	NM_019778 // GO:0005622 // intracellular // inferred from electronic annotation /// NM_019778 // GO:0005634 // nucleus // inferred from direct assay /// ENSMUST00000114694 // GO:0005622 // intracellular // inferred from electronic annotation /// ENSMUST00000114694 // GO:0005634 // nucleus // inferred from direct assay /// ENSMUST00000079441 // GO:0005622 // intracellular // inferred from electron…
6957185	6.29608	up	1.33229	-1.32216	Cd9	CD9 antigen	BC070474	NM_007657	NM_007657 // GO:0007155 // cell adhesion // inferred from electronic annotation /// NM_007657 // GO:0007338 // single fertilization // inferred from electronic annotation /// NM_007657 // GO:0007342 // fusion of sperm to egg plasma membrane // inferred from direct assay /// NM_007657 // GO:0008285 // negative regulation of cell proliferation // inferred from direct assay /// NM_007657 // GO:00309…	NM_007657 // GO:0005515 // protein binding // inferred from physical interaction /// ENSMUST00000032492 // GO:0005515 // protein binding // inferred from physical interaction /// BC070474 // GO:0005515 // protein binding // inferred from physical interaction	NM_007657 // GO:0005886 // plasma membrane // traceable author statement /// NM_007657 // GO:0016020 // membrane // inferred from electronic annotation /// NM_007657 // GO:0016021 // integral to membrane // inferred from electronic annotation /// ENSMUST00000032492 // GO:0005886 // plasma membrane // traceable author statement /// ENSMUST00000032492 // GO:0016020 // membrane // inferred from elec…
6769213	6.18326	up	1.30969	-1.31868	6330514A18Rik	RIKEN cDNA 6330514A18 gene	BC099679	NM_183152	NM_183152 // GO:0006468 // protein amino acid phosphorylation // inferred from electronic annotation /// ENSMUST00000039836 // GO:0006468 // protein amino acid phosphorylation // inferred from electronic annotation /// BC099679 // GO:0006468 // protein amino acid phosphorylation // inferred from electronic annotation /// ENSMUST00000105351 // GO:0006468 // protein amino acid phosphorylation // in…	NM_183152 // GO:0000166 // nucleotide binding // inferred from electronic annotation /// NM_183152 // GO:0000287 // magnesium ion binding // inferred from electronic annotation /// NM_183152 // GO:0004672 // protein kinase activity // inferred from electronic annotation /// NM_183152 // GO:0004674 // protein serine/threonine kinase activity // inferred from electronic annotation /// NM_183152 // …
6836699	6.10517	up	1.28117	-1.32886	Lynx1	Ly6/neurotoxin 1	BC037541	NM_011838	NM_011838 // GO:0007271 // synaptic transmission, cholinergic // inferred by curator /// ENSMUST00000023259 // GO:0007271 // synaptic transmission, cholinergic // inferred by curator /// BC037541 // GO:0007271 // synaptic transmission, cholinergic // inferred by curator	NM_011838 // GO:0005515 // protein binding // inferred from physical interaction /// NM_011838 // GO:0008200 // ion channel inhibitor activity // inferred from direct assay /// NM_011838 // GO:0030550 // acetylcholine receptor inhibitor activity // inferred from direct assay /// ENSMUST00000023259 // GO:0005515 // protein binding // inferred from physical interaction /// ENSMUST00000023259 // GO:…	NM_011838 // GO:0005615 // extracellular space // inferred from reviewed computational analysis /// NM_011838 // GO:0005624 // membrane fraction // inferred from direct assay /// NM_011838 // GO:0005886 // plasma membrane // inferred from direct assay /// NM_011838 // GO:0016020 // membrane // inferred from electronic annotation /// NM_011838 // GO:0016021 // integral to membrane // inferred from…
6886732	5.95933	up	1.38614	-1.18901	Cacnb4	calcium channel, voltage-dependent, beta 4 subunit	BC026479	NM_001037099|NM_146123	NM_001037099 // GO:0006414 // translational elongation // inferred from reviewed computational analysis /// NM_001037099 // GO:0006810 // transport // inferred from electronic annotation /// NM_001037099 // GO:0006811 // ion transport // inferred from electronic annotation /// NM_001037099 // GO:0006816 // calcium ion transport // inferred from mutant phenotype /// NM_001037099 // GO:0006816 // c…	NM_001037099 // GO:0003746 // translation elongation factor activity // inferred from reviewed computational analysis /// NM_001037099 // GO:0005216 // ion channel activity // inferred from electronic annotation /// NM_001037099 // GO:0005244 // voltage-gated ion channel activity // inferred from electronic annotation /// NM_001037099 // GO:0005245 // voltage-gated calcium channel activity // inf…	NM_001037099 // GO:0005624 // membrane fraction // inferred from reviewed computational analysis /// NM_001037099 // GO:0005853 // eukaryotic translation elongation factor 1 complex // inferred from reviewed computational analysis /// NM_001037099 // GO:0005891 // voltage-gated calcium channel complex // inferred from direct assay /// NM_001037099 // GO:0005891 // voltage-gated calcium channel co…
6855018	5.78655	up	1.41797	-1.11473	H2-Aa	histocompatibility 2, class II antigen A, alpha	BC031711|AK155974	NM_010378	NM_010378 // GO:0002504 // antigen processing and presentation of peptide or polysaccharide antigen via MHC class II // inferred from electronic annotation /// NM_010378 // GO:0006955 // immune response // inferred from electronic annotation /// NM_010378 // GO:0019882 // antigen processing and presentation // inferred from direct assay /// NM_010378 // GO:0019886 // antigen processing and presen…	NM_010378 // GO:0005515 // protein binding // inferred from physical interaction /// NM_010378 // GO:0042605 // peptide antigen binding // inferred from direct assay /// ENSMUST00000040655 // GO:0005515 // protein binding // inferred from physical interaction /// ENSMUST00000040655 // GO:0042605 // peptide antigen binding // inferred from direct assay /// BC031711 // GO:0005515 // protein binding…	NM_010378 // GO:0005764 // lysosome // inferred from direct assay /// NM_010378 // GO:0005886 // plasma membrane // inferred from direct assay /// NM_010378 // GO:0009897 // external side of plasma membrane // inferred from direct assay /// NM_010378 // GO:0016020 // membrane // inferred from electronic annotation /// NM_010378 // GO:0016021 // integral to membrane // inferred from reviewed compu…
6942558	5.77327	up	1.24962	-1.27977	Pcolce|Fbxo24	procollagen C-endopeptidase enhancer protein | F-box protein 24	AB008548	NM_008788	NM_008788 // GO:0006508 // proteolysis // inferred from direct assay /// ENSMUST00000031731 // GO:0006508 // proteolysis // inferred from direct assay /// AB008548 // GO:0006508 // proteolysis // inferred from direct assay /// ENSMUST00000031732 // GO:0006512 // ubiquitin cycle // inferred from electronic annotation /// ENSMUST00000031732 // GO:0008150 // biological_process // no biological data …	NM_008788 // GO:0005515 // protein binding // inferred from electronic annotation /// ENSMUST00000031731 // GO:0005515 // protein binding // inferred from electronic annotation /// AB008548 // GO:0005515 // protein binding // inferred from electronic annotation /// ENSMUST00000031732 // GO:0003674 // molecular_function // no biological data available	NM_008788 // GO:0005576 // extracellular region // inferred from electronic annotation /// NM_008788 // GO:0005615 // extracellular space // inferred from reviewed computational analysis /// ENSMUST00000031731 // GO:0005576 // extracellular region // inferred from electronic annotation /// ENSMUST00000031731 // GO:0005615 // extracellular space // inferred from reviewed computational analysis ///…
7014035	5.7536	up	1.29546	-1.22901	Plp1	proteolipid protein (myelin) 1	M15442	NM_011123	NM_011123 // GO:0007268 // synaptic transmission // inferred from reviewed computational analysis /// NM_011123 // GO:0008366 // axon ensheathment // inferred from mutant phenotype /// NM_011123 // GO:0008366 // axon ensheathment // inferred from reviewed computational analysis /// NM_011123 // GO:0022010 // myelination in the central nervous system // inferred from mutant phenotype /// NM_011123…	NM_011123 // GO:0005198 // structural molecule activity // inferred from reviewed computational analysis /// NM_011123 // GO:0005515 // protein binding // inferred from physical interaction /// ENSMUST00000033800 // GO:0005198 // structural molecule activity // inferred from reviewed computational analysis /// ENSMUST00000033800 // GO:0005515 // protein binding // inferred from physical interacti…	NM_011123 // GO:0016020 // membrane // inferred from electronic annotation /// NM_011123 // GO:0016021 // integral to membrane // inferred from reviewed computational analysis /// NM_011123 // GO:0043209 // myelin sheath // inferred from direct assay /// ENSMUST00000033800 // GO:0016020 // membrane // inferred from electronic annotation /// ENSMUST00000033800 // GO:0016021 // integral to membrane…
6947596	5.697	up	1.29766	-1.21254	Tgfa	transforming growth factor alpha	U65016	NM_031199	NM_031199 // GO:0001525 // angiogenesis // inferred from direct assay /// NM_031199 // GO:0008283 // cell proliferation // inferred from electronic annotation /// ENSMUST00000032066 // GO:0001525 // angiogenesis // inferred from direct assay /// ENSMUST00000032066 // GO:0008283 // cell proliferation // inferred from electronic annotation /// U65016 // GO:0001525 // angiogenesis // inferred from d…	NM_031199 // GO:0001948 // glycoprotein binding // inferred from direct assay /// NM_031199 // GO:0008083 // growth factor activity // inferred from electronic annotation /// ENSMUST00000032066 // GO:0001948 // glycoprotein binding // inferred from direct assay /// ENSMUST00000032066 // GO:0008083 // growth factor activity // inferred from electronic annotation /// U65016 // GO:0001948 // glycopr…	NM_031199 // GO:0005576 // extracellular region // inferred from electronic annotation /// NM_031199 // GO:0016020 // membrane // inferred from electronic annotation /// NM_031199 // GO:0016021 // integral to membrane // inferred from reviewed computational analysis /// ENSMUST00000032066 // GO:0005576 // extracellular region // inferred from electronic annotation /// ENSMUST00000032066 // GO:001…
6850135	5.69282	up	1.30185	-1.2073	H2-D1|H2-Q2|H2-L|H2-K1	histocompatibility 2, D region locus 1 | histocompatibility 2, Q region locus 2 | histocompatibility 2, K1, K region	U47325|M69067|AY989880|AY989882	NM_010380|NM_010392	NM_010380 // GO:0002474 // antigen processing and presentation of peptide antigen via MHC class I // inferred from electronic annotation /// NM_010380 // GO:0006955 // immune response // inferred from electronic annotation /// NM_010380 // GO:0019882 // antigen processing and presentation // inferred from electronic annotation /// NM_010392 // GO:0002474 // antigen processing and presentation of …	NM_010380 // GO:0005515 // protein binding // inferred from physical interaction /// ENSMUST00000087173 // GO:0005515 // protein binding // inferred from physical interaction /// U47325 // GO:0005515 // protein binding // inferred from physical interaction /// ENSMUST00000078966 // GO:0005515 // protein binding // inferred from physical interaction	NM_010380 // GO:0005886 // plasma membrane // inferred from direct assay /// NM_010380 // GO:0009897 // external side of plasma membrane // inferred from direct assay /// NM_010380 // GO:0016020 // membrane // inferred from electronic annotation /// NM_010380 // GO:0016021 // integral to membrane // inferred from electronic annotation /// NM_010380 // GO:0042612 // MHC class I protein complex // …
6813327	5.63189	up	1.26907	-1.22455	Cltb	clathrin, light polypeptide (Lcb)	BC070404	NM_028870	NM_028870 // GO:0006461 // protein complex assembly // inferred from electronic annotation /// NM_028870 // GO:0006886 // intracellular protein transport // inferred from electronic annotation /// NM_028870 // GO:0008150 // biological_process // no biological data available /// NM_028870 // GO:0016192 // vesicle-mediated transport // inferred from electronic annotation /// ENSMUST00000091609 // G…	NM_028870 // GO:0005198 // structural molecule activity // inferred from electronic annotation /// NM_028870 // GO:0005509 // calcium ion binding // inferred from reviewed computational analysis /// NM_028870 // GO:0005515 // protein binding // inferred from electronic annotation /// NM_028870 // GO:0008565 // protein transporter activity // inferred from electronic annotation /// ENSMUST00000091…	NM_028870 // GO:0005905 // coated pit // inferred from reviewed computational analysis /// NM_028870 // GO:0016020 // membrane // inferred from electronic annotation /// NM_028870 // GO:0030130 // clathrin coat of trans-Golgi network vesicle // inferred from electronic annotation /// NM_028870 // GO:0030132 // clathrin coat of coated pit // inferred from electronic annotation /// NM_028870 // GO:…
6949613	5.61372	up	1.39999	-1.08896	A2m	alpha-2-macroglobulin	BC072642	NM_175628	NM_175628 // GO:0007565 // female pregnancy // inferred from electronic annotation /// ENSMUST00000032203 // GO:0007565 // female pregnancy // inferred from electronic annotation /// BC072642 // GO:0007565 // female pregnancy // inferred from electronic annotation	NM_175628 // GO:0004866 // endopeptidase inhibitor activity // inferred from electronic annotation /// NM_175628 // GO:0004867 // serine-type endopeptidase inhibitor activity // inferred from electronic annotation /// NM_175628 // GO:0005515 // protein binding // inferred from electronic annotation /// NM_175628 // GO:0017114 // wide-spectrum protease inhibitor activity // inferred from electroni…	NM_175628 // GO:0005576 // extracellular region // inferred from electronic annotation /// ENSMUST00000032203 // GO:0005576 // extracellular region // inferred from electronic annotation /// BC072642 // GO:0005576 // extracellular region // inferred from electronic annotation
6906903	5.41792	up	1.22209	-1.21565	S100a1	S100 calcium binding protein A1	BC005590	NM_011309		NM_011309 // GO:0005509 // calcium ion binding // inferred from electronic annotation /// NM_011309 // GO:0008270 // zinc ion binding // inferred from electronic annotation /// NM_011309 // GO:0042802 // identical protein binding // inferred from physical interaction /// NM_011309 // GO:0046872 // metal ion binding // inferred from electronic annotation /// ENSMUST00000060738 // GO:0005509 // cal…	NM_011309 // GO:0005737 // cytoplasm // inferred from electronic annotation /// NM_011309 // GO:0016529 // sarcoplasmic reticulum // inferred from direct assay /// ENSMUST00000060738 // GO:0005737 // cytoplasm // inferred from electronic annotation /// ENSMUST00000060738 // GO:0016529 // sarcoplasmic reticulum // inferred from direct assay /// BC005590 // GO:0005737 // cytoplasm // inferred from …
6900214	5.34645	up	1.42107	-0.997515	Kcnd3	potassium voltage-gated channel, Shal-related family, member 3	AF107781	NM_001039347|NM_019931	NM_001039347 // GO:0006810 // transport // inferred from electronic annotation /// NM_001039347 // GO:0006811 // ion transport // inferred from electronic annotation /// NM_001039347 // GO:0006813 // potassium ion transport // inferred from electronic annotation /// NM_019931 // GO:0006810 // transport // inferred from electronic annotation /// NM_019931 // GO:0006811 // ion transport // inferred…	NM_001039347 // GO:0005216 // ion channel activity // inferred from electronic annotation /// NM_001039347 // GO:0005244 // voltage-gated ion channel activity // inferred from electronic annotation /// NM_001039347 // GO:0005249 // voltage-gated potassium channel activity // inferred from electronic annotation /// NM_001039347 // GO:0005267 // potassium channel activity // inferred from electroni…	NM_001039347 // GO:0008076 // voltage-gated potassium channel complex // inferred from electronic annotation /// NM_001039347 // GO:0016020 // membrane // inferred from electronic annotation /// NM_001039347 // GO:0016021 // integral to membrane // inferred from electronic annotation /// NM_019931 // GO:0008076 // voltage-gated potassium channel complex // inferred from electronic annotation /// …
6982102	5.1048	up	1.25434	-1.09751	Tlr3	toll-like receptor 3	BC099937	NM_126166	NM_126166 // GO:0006952 // defense response // inferred from mutant phenotype /// NM_126166 // GO:0006954 // inflammatory response // inferred from electronic annotation /// NM_126166 // GO:0006955 // immune response // inferred from electronic annotation /// NM_126166 // GO:0007165 // signal transduction // inferred from electronic annotation /// NM_126166 // GO:0009615 // response to virus // i…	NM_126166 // GO:0003723 // RNA binding // inferred from electronic annotation /// NM_126166 // GO:0004872 // receptor activity // inferred from electronic annotation /// NM_126166 // GO:0004888 // transmembrane receptor activity // inferred from electronic annotation /// NM_126166 // GO:0005515 // protein binding // inferred from electronic annotation /// ENSMUST00000034056 // GO:0003723 // RNA b…	NM_126166 // GO:0005768 // endosome // inferred from electronic annotation /// NM_126166 // GO:0005783 // endoplasmic reticulum // inferred from electronic annotation /// NM_126166 // GO:0016020 // membrane // inferred from electronic annotation /// NM_126166 // GO:0016021 // integral to membrane // inferred from reviewed computational analysis /// NM_126166 // GO:0031224 // intrinsic to membrane…
6762236	5.09685	up	1.322	-1.02761	Nfasc	neurofascin	AJ543322	NM_182716	NM_182716 // GO:0007155 // cell adhesion // inferred from electronic annotation /// NM_182716 // GO:0007411 // axon guidance // inferred from direct assay /// NM_182716 // GO:0050808 // synapse organization and biogenesis // inferred from mutant phenotype /// ENSMUST00000094569 // GO:0007155 // cell adhesion // inferred from electronic annotation /// ENSMUST00000094569 // GO:0007411 // axon guida…	NM_182716 // GO:0005515 // protein binding // inferred from electronic annotation /// ENSMUST00000094569 // GO:0005515 // protein binding // inferred from electronic annotation /// ENSMUST00000043189 // GO:0005515 // protein binding // inferred from electronic annotation /// AJ543322 // GO:0005515 // protein binding // inferred from electronic annotation	NM_182716 // GO:0005886 // plasma membrane // inferred from direct assay /// NM_182716 // GO:0016020 // membrane // inferred from electronic annotation /// NM_182716 // GO:0016021 // integral to membrane // inferred from electronic annotation /// NM_182716 // GO:0030424 // axon // inferred from direct assay /// ENSMUST00000094569 // GO:0005886 // plasma membrane // inferred from direct assay /// …
6991538	4.9985	up	1.30828	-1.01321	Pcolce2	procollagen C-endopeptidase enhancer 2	BC051174	NM_029620		NM_029620 // GO:0005515 // protein binding // inferred from electronic annotation /// NM_029620 // GO:0008201 // heparin binding // inferred from electronic annotation /// ENSMUST00000015498 // GO:0005515 // protein binding // inferred from electronic annotation /// ENSMUST00000015498 // GO:0008201 // heparin binding // inferred from electronic annotation /// BC051174 // GO:0005515 // protein bin…	NM_029620 // GO:0005576 // extracellular region // inferred from electronic annotation /// NM_029620 // GO:0005615 // extracellular space // inferred from reviewed computational analysis /// ENSMUST00000015498 // GO:0005576 // extracellular region // inferred from electronic annotation /// ENSMUST00000015498 // GO:0005615 // extracellular space // inferred from reviewed computational analysis ///…
6766368	4.89725	up	1.03655	-1.25542	Map3k5	mitogen-activated protein kinase kinase kinase 5	AB006787	NM_008580	NM_008580 // GO:0000187 // activation of MAPK activity // inferred from direct assay /// NM_008580 // GO:0006468 // protein amino acid phosphorylation // inferred from electronic annotation /// NM_008580 // GO:0006915 // apoptosis // inferred from electronic annotation /// ENSMUST00000095806 // GO:0000187 // activation of MAPK activity // inferred from direct assay /// ENSMUST00000095806 // GO:00…	NM_008580 // GO:0000166 // nucleotide binding // inferred from electronic annotation /// NM_008580 // GO:0000287 // magnesium ion binding // inferred from electronic annotation /// NM_008580 // GO:0004672 // protein kinase activity // inferred from electronic annotation /// NM_008580 // GO:0004674 // protein serine/threonine kinase activity // inferred from electronic annotation /// NM_008580 // …
6850022	4.78183	up	1.08471	-1.17286	Tap2	transporter 2, ATP-binding cassette, sub-family B (MDR/TAP)	BC005578	NM_011530	NM_011530 // GO:0006810 // transport // inferred from electronic annotation /// NM_011530 // GO:0006857 // oligopeptide transport // inferred from electronic annotation /// NM_011530 // GO:0006955 // immune response // inferred from electronic annotation /// NM_011530 // GO:0015031 // protein transport // inferred from electronic annotation /// ENSMUST00000025197 // GO:0006810 // transport // inf…	NM_011530 // GO:0000166 // nucleotide binding // inferred from electronic annotation /// NM_011530 // GO:0005215 // transporter activity // inferred from electronic annotation /// NM_011530 // GO:0005515 // protein binding // inferred from physical interaction /// NM_011530 // GO:0005524 // ATP binding // inferred from electronic annotation /// NM_011530 // GO:0015198 // oligopeptide transporter …	NM_011530 // GO:0005615 // extracellular space // inferred from reviewed computational analysis /// NM_011530 // GO:0005783 // endoplasmic reticulum // inferred from electronic annotation /// NM_011530 // GO:0005887 // integral to plasma membrane // inferred from electronic annotation /// NM_011530 // GO:0016020 // membrane // inferred from electronic annotation /// NM_011530 // GO:0016021 // int…
6969818	4.76092	up	1.1001	-1.15114	Plekhb1	pleckstrin homology domain containing, family B (evectins) member 1	AF000272	NM_013746		NM_013746 // GO:0005515 // protein binding // inferred from physical interaction /// ENSMUST00000079176 // GO:0005515 // protein binding // inferred from physical interaction /// ENSMUST00000116288 // GO:0005515 // protein binding // inferred from physical interaction /// AF000272 // GO:0005515 // protein binding // inferred from physical interaction /// ENSMUST00000107045 // GO:0005515 // protei…	NM_013746 // GO:0000139 // Golgi membrane // inferred from sequence or structural similarity /// NM_013746 // GO:0001750 // photoreceptor outer segment // traceable author statement /// NM_013746 // GO:0016020 // membrane // inferred from electronic annotation /// NM_013746 // GO:0016021 // integral to membrane // traceable author statement /// ENSMUST00000079176 // GO:0000139 // Golgi membrane /…
6767870	4.7273	up	1.15364	-1.08737	Pln	phospholamban	BC061097	NM_023129	NM_023129 // GO:0002026 // regulation of the force of heart contraction // inferred from genetic interaction /// NM_023129 // GO:0006816 // calcium ion transport // inferred from electronic annotation /// NM_023129 // GO:0006874 // cellular calcium ion homeostasis // inferred from genetic interaction /// NM_023129 // GO:0045822 // negative regulation of heart contraction // inferred from genetic …	NM_023129 // GO:0005246 // calcium channel regulator activity // inferred from electronic annotation /// NM_023129 // GO:0005515 // protein binding // inferred from physical interaction /// NM_023129 // GO:0042030 // ATPase inhibitor activity // inferred from electronic annotation /// ENSMUST00000046221 // GO:0005246 // calcium channel regulator activity // inferred from electronic annotation ///…	NM_023129 // GO:0016020 // membrane // inferred from electronic annotation /// NM_023129 // GO:0016021 // integral to membrane // inferred from reviewed computational analysis /// NM_023129 // GO:0016529 // sarcoplasmic reticulum // inferred from direct assay /// ENSMUST00000046221 // GO:0016020 // membrane // inferred from electronic annotation /// ENSMUST00000046221 // GO:0016021 // integral to…
6968828	4.68029	up	1.16239	-1.06421	Cpeb1	cytoplasmic polyadenylation element binding protein 1	BC125476	NM_007755	NM_007755 // GO:0006397 // mRNA processing // inferred from electronic annotation /// NM_007755 // GO:0006417 // regulation of translation // inferred from direct assay /// NM_007755 // GO:0007130 // synaptonemal complex assembly // inferred from mutant phenotype /// NM_007755 // GO:0048168 // regulation of neuronal synaptic plasticity // inferred from mutant phenotype /// ENSMUST00000098331 // G…	NM_007755 // GO:0003676 // nucleic acid binding // inferred from reviewed computational analysis /// NM_007755 // GO:0003723 // RNA binding // inferred from electronic annotation /// NM_007755 // GO:0003729 // mRNA binding // inferred from direct assay /// NM_007755 // GO:0005515 // protein binding // inferred from physical interaction /// ENSMUST00000098331 // GO:0003676 // nucleic acid binding …	NM_007755 // GO:0005624 // membrane fraction // inferred from direct assay /// NM_007755 // GO:0005737 // cytoplasm // inferred from electronic annotation /// NM_007755 // GO:0016020 // membrane // inferred from electronic annotation /// NM_007755 // GO:0030054 // cell junction // inferred from electronic annotation /// NM_007755 // GO:0045202 // synapse // inferred from electronic annotation ///…
6825445	4.60625	up	1.1151	-1.08849	Ptk2b	PTK2 protein tyrosine kinase 2 beta	BC024594	NM_172498	NM_172498 // GO:0006468 // protein amino acid phosphorylation // inferred from direct assay /// NM_172498 // GO:0007172 // signal complex assembly // inferred from electronic annotation /// ENSMUST00000089250 // GO:0006468 // protein amino acid phosphorylation // inferred from direct assay /// ENSMUST00000089250 // GO:0007172 // signal complex assembly // inferred from electronic annotation /// E…	NM_172498 // GO:0000166 // nucleotide binding // inferred from electronic annotation /// NM_172498 // GO:0004672 // protein kinase activity // inferred from direct assay /// NM_172498 // GO:0004713 // protein tyrosine kinase activity // inferred from electronic annotation /// NM_172498 // GO:0004715 // non-membrane spanning protein tyrosine kinase activity // inferred from electronic annotation /…	NM_172498 // GO:0005737 // cytoplasm // inferred from electronic annotation /// NM_172498 // GO:0005856 // cytoskeleton // inferred from electronic annotation /// NM_172498 // GO:0005925 // focal adhesion // inferred from electronic annotation /// NM_172498 // GO:0016020 // membrane // inferred from electronic annotation /// ENSMUST00000089250 // GO:0005737 // cytoplasm // inferred from electroni…
6887088	4.59373	up	1.05189	-1.14777	Itgb6	integrin beta 6	AF115376	NM_021359	NM_021359 // GO:0006954 // inflammatory response // inferred from mutant phenotype /// NM_021359 // GO:0007155 // cell adhesion // inferred from electronic annotation /// NM_021359 // GO:0007160 // cell-matrix adhesion // inferred from electronic annotation /// NM_021359 // GO:0007229 // integrin-mediated signaling pathway // inferred from electronic annotation /// NM_021359 // GO:0007275 // mult…	NM_021359 // GO:0004872 // receptor activity // inferred from electronic annotation /// NM_021359 // GO:0005178 // integrin binding // inferred from physical interaction /// NM_021359 // GO:0005488 // binding // inferred from electronic annotation /// NM_021359 // GO:0005515 // protein binding // inferred from electronic annotation /// ENSMUST00000028348 // GO:0004872 // receptor activity // infe…	NM_021359 // GO:0008305 // integrin complex // inferred from electronic annotation /// NM_021359 // GO:0016020 // membrane // inferred from electronic annotation /// NM_021359 // GO:0016021 // integral to membrane // inferred from electronic annotation /// ENSMUST00000028348 // GO:0008305 // integrin complex // inferred from electronic annotation /// ENSMUST00000028348 // GO:0016020 // membrane /…
6987403	4.33819	up	1.07776	-1.03934	Ldlr	low density lipoprotein receptor	BC053041	NM_010700	NM_010700 // GO:0006629 // lipid metabolic process // inferred from genetic interaction /// NM_010700 // GO:0006810 // transport // inferred from electronic annotation /// NM_010700 // GO:0006869 // lipid transport // inferred from electronic annotation /// NM_010700 // GO:0006897 // endocytosis // inferred from electronic annotation /// NM_010700 // GO:0008202 // steroid metabolic process // inf…	NM_010700 // GO:0004872 // receptor activity // inferred from electronic annotation /// NM_010700 // GO:0005041 // low-density lipoprotein receptor activity // inferred from direct assay /// NM_010700 // GO:0005041 // low-density lipoprotein receptor activity // inferred from mutant phenotype /// NM_010700 // GO:0005319 // lipid transporter activity // inferred from electronic annotation /// NM_0…	NM_010700 // GO:0005615 // extracellular space // inferred from reviewed computational analysis /// NM_010700 // GO:0005768 // endosome // inferred from direct assay /// NM_010700 // GO:0005905 // coated pit // inferred from electronic annotation /// NM_010700 // GO:0016020 // membrane // inferred from electronic annotation /// NM_010700 // GO:0016021 // integral to membrane // inferred from revi…
7014115	4.28034	up	1.08154	-1.01618	Cldn2	claudin 2	BC085494	NM_016675	NM_016675 // GO:0016338 // calcium-independent cell-cell adhesion // inferred from direct assay /// ENSMUST00000054889 // GO:0016338 // calcium-independent cell-cell adhesion // inferred from direct assay /// ENSMUST00000113021 // GO:0016338 // calcium-independent cell-cell adhesion // inferred from direct assay /// BC085494 // GO:0016338 // calcium-independent cell-cell adhesion // inferred from…	NM_016675 // GO:0005198 // structural molecule activity // inferred from electronic annotation /// NM_016675 // GO:0042802 // identical protein binding // inferred from physical interaction /// ENSMUST00000054889 // GO:0005198 // structural molecule activity // inferred from electronic annotation /// ENSMUST00000054889 // GO:0042802 // identical protein binding // inferred from physical interacti…	NM_016675 // GO:0005615 // extracellular space // inferred from reviewed computational analysis /// NM_016675 // GO:0005923 // tight junction // inferred from direct assay /// NM_016675 // GO:0016020 // membrane // inferred from electronic annotation /// NM_016675 // GO:0016021 // integral to membrane // non-traceable author statement /// NM_016675 // GO:0030054 // cell junction // inferred from …
6781885	4.22875	up	1.05957	-1.02066	Gas7	growth arrest specific 7	U19860	NM_001109657|NM_008088	NM_001109657 // GO:0007275 // multicellular organismal development // inferred from electronic annotation /// NM_001109657 // GO:0007399 // nervous system development // inferred from electronic annotation /// NM_001109657 // GO:0008360 // regulation of cell shape // inferred from direct assay /// NM_001109657 // GO:0030041 // actin filament polymerization // inferred from direct assay /// NM_001…	NM_001109657 // GO:0005515 // protein binding // inferred from electronic annotation /// NM_001109657 // GO:0051015 // actin filament binding // inferred from direct assay /// NM_008088 // GO:0005515 // protein binding // inferred from electronic annotation /// NM_008088 // GO:0051015 // actin filament binding // inferred from direct assay /// ENSMUST00000041611 // GO:0005515 // protein binding /…	NM_001109657 // GO:0001726 // ruffle // inferred from direct assay /// NM_001109657 // GO:0005737 // cytoplasm // inferred from electronic annotation /// NM_001109657 // GO:0005884 // actin filament // inferred from direct assay /// NM_008088 // GO:0001726 // ruffle // inferred from direct assay /// NM_008088 // GO:0005737 // cytoplasm // inferred from electronic annotation /// NM_008088 // GO:00…
6874979	4.21824	up	1.07068	-1.00596	Prkcq	protein kinase C, theta	D11091	NM_008859	NM_008859 // GO:0006468 // protein amino acid phosphorylation // inferred from direct assay /// NM_008859 // GO:0007242 // intracellular signaling cascade // inferred from mutant phenotype /// NM_008859 // GO:0042102 // positive regulation of T cell proliferation // inferred from mutant phenotype /// NM_008859 // GO:0045086 // positive regulation of interleukin-2 biosynthetic process // inferred …	NM_008859 // GO:0000166 // nucleotide binding // inferred from electronic annotation /// NM_008859 // GO:0000287 // magnesium ion binding // inferred from electronic annotation /// NM_008859 // GO:0004672 // protein kinase activity // inferred from electronic annotation /// NM_008859 // GO:0004674 // protein serine/threonine kinase activity // inferred from electronic annotation /// NM_008859 // …	NM_008859 // GO:0001772 // immunological synapse // inferred from direct assay /// NM_008859 // GO:0005737 // cytoplasm // inferred from direct assay /// NM_008859 // GO:0005886 // plasma membrane // inferred from direct assay /// ENSMUST00000028118 // GO:0001772 // immunological synapse // inferred from direct assay /// ENSMUST00000028118 // GO:0005737 // cytoplasm // inferred from direct assay …
6915844	4.21788	up	0.994776	-1.08174	Dnajc6	DnaJ (Hsp40) homolog, subfamily C, member 6	BC060734	NM_198412	NM_198412 // GO:0016311 // dephosphorylation // inferred from electronic annotation /// ENSMUST00000094953 // GO:0016311 // dephosphorylation // inferred from electronic annotation /// ENSMUST00000106930 // GO:0016311 // dephosphorylation // inferred from electronic annotation /// BC060734 // GO:0016311 // dephosphorylation // inferred from electronic annotation /// ENSMUST00000106933 // GO:00163…	NM_198412 // GO:0004721 // phosphoprotein phosphatase activity // inferred from electronic annotation /// NM_198412 // GO:0004725 // protein tyrosine phosphatase activity // inferred from electronic annotation /// NM_198412 // GO:0016787 // hydrolase activity // inferred from electronic annotation /// NM_198412 // GO:0016791 // phosphoric monoester hydrolase activity // inferred from electronic a…
6991362	4.2129	up	0.924983	-1.14983	Plscr2	phospholipid scramblase 2	BC011299	NM_008880		NM_008880 // GO:0005509 // calcium ion binding // inferred from electronic annotation /// NM_008880 // GO:0005515 // protein binding // inferred from physical interaction /// ENSMUST00000034932 // GO:0005509 // calcium ion binding // inferred from electronic annotation /// ENSMUST00000034932 // GO:0005515 // protein binding // inferred from physical interaction /// BC011299 // GO:0005509 // calci…	NM_008880 // GO:0016020 // membrane // inferred from electronic annotation /// NM_008880 // GO:0016021 // integral to membrane // inferred from electronic annotation /// ENSMUST00000034932 // GO:0016020 // membrane // inferred from electronic annotation /// ENSMUST00000034932 // GO:0016021 // integral to membrane // inferred from electronic annotation /// BC011299 // GO:0016020 // membrane // inf…
7017419	4.18015	up	1.06964	-0.993912	Ids	iduronate 2-sulfatase	L07921	NM_010498|NM_001038990|NM_001038991	NM_010498 // GO:0008152 // metabolic process // inferred from electronic annotation /// NM_001038990 // GO:0008152 // metabolic process // inferred from electronic annotation /// NM_001038991 // GO:0008152 // metabolic process // inferred from electronic annotation /// ENSMUST00000101509 // GO:0008152 // metabolic process // inferred from electronic annotation /// ENSMUST00000114633 // GO:0008152…	NM_010498 // GO:0004423 // iduronate-2-sulfatase activity // inferred from electronic annotation /// NM_010498 // GO:0005509 // calcium ion binding // inferred from electronic annotation /// NM_010498 // GO:0005515 // protein binding // inferred from physical interaction /// NM_010498 // GO:0008484 // sulfuric ester hydrolase activity // inferred from sequence or structural similarity /// NM_0104…	NM_010498 // GO:0005615 // extracellular space // inferred from reviewed computational analysis /// NM_010498 // GO:0005764 // lysosome // inferred from electronic annotation /// NM_010498 // GO:0016021 // integral to membrane // inferred from reviewed computational analysis /// NM_001038990 // GO:0005615 // extracellular space // inferred from reviewed computational analysis /// NM_001038990 // …
6926882	4.13399	up	1.00184	-1.0457	Fbxo44|LOC100044875	F-box protein 44 | similar to F-box protein 44	BC028884	NM_173401	NM_173401 // GO:0006512 // ubiquitin cycle // inferred from electronic annotation /// NM_173401 // GO:0030163 // protein catabolic process // inferred from electronic annotation /// BC028884 // GO:0006512 // ubiquitin cycle // inferred from electronic annotation /// BC028884 // GO:0030163 // protein catabolic process // inferred from electronic annotation /// ENSMUST00000105704 // GO:0006512 // u…	NM_173401 // GO:0005515 // protein binding // inferred from electronic annotation /// BC028884 // GO:0005515 // protein binding // inferred from electronic annotation /// ENSMUST00000105704 // GO:0005515 // protein binding // inferred from electronic annotation /// ENSMUST00000057907 // GO:0005515 // protein binding // inferred from electronic annotation /// ENSMUST00000105705 // GO:0005515 // pr…
6830505	4.01012	up	0.870948	-1.1327	Depdc6	DEP domain containing 6		NM_001037937|NM_145470	NM_001037937 // GO:0007242 // intracellular signaling cascade // inferred from reviewed computational analysis /// NM_145470 // GO:0007242 // intracellular signaling cascade // inferred from reviewed computational analysis /// ENSMUST00000096433 // GO:0007242 // intracellular signaling cascade // inferred from reviewed computational analysis /// ENSMUST00000023056 // GO:0007242 // intracellular s…	NM_001037937 // GO:0005515 // protein binding // inferred from reviewed computational analysis /// NM_145470 // GO:0005515 // protein binding // inferred from reviewed computational analysis /// ENSMUST00000096433 // GO:0005515 // protein binding // inferred from reviewed computational analysis /// ENSMUST00000023056 // GO:0005515 // protein binding // inferred from reviewed computational analysi…
6880087	3.94893	up	1.09991	-0.881552	Fmn1	formin 1	X53599	NM_010230|NM_001043322	NM_010230 // GO:0016043 // cellular component organization and biogenesis // inferred from electronic annotation /// NM_010230 // GO:0030036 // actin cytoskeleton organization and biogenesis // inferred from electronic annotation /// NM_010230 // GO:0030838 // positive regulation of actin filament polymerization // inferred from direct assay /// NM_010230 // GO:0051127 // positive regulation of a…	NM_010230 // GO:0003677 // DNA binding // inferred from direct assay /// NM_010230 // GO:0003779 // actin binding // inferred from electronic annotation /// NM_010230 // GO:0005515 // protein binding // inferred from physical interaction /// NM_001043322 // GO:0003677 // DNA binding // inferred from direct assay /// NM_001043322 // GO:0003779 // actin binding // inferred from electronic annotatio…	NM_010230 // GO:0005634 // nucleus // inferred from electronic annotation /// NM_010230 // GO:0005737 // cytoplasm // inferred from electronic annotation /// NM_010230 // GO:0005912 // adherens junction // inferred from physical interaction /// NM_010230 // GO:0015629 // actin cytoskeleton // inferred from electronic annotation /// NM_010230 // GO:0016020 // membrane // inferred from electronic a…
6776872	3.92019	up	1.34835	-0.622578	Syt1	synaptotagmin I	BC048187	NM_009306	NM_009306 // GO:0006810 // transport // inferred from electronic annotation /// NM_009306 // GO:0007269 // neurotransmitter secretion // inferred from direct assay /// ENSMUST00000105276 // GO:0006810 // transport // inferred from electronic annotation /// ENSMUST00000105276 // GO:0007269 // neurotransmitter secretion // inferred from direct assay /// ENSMUST00000064054 // GO:0006810 // transport…	NM_009306 // GO:0005215 // transporter activity // inferred from electronic annotation /// NM_009306 // GO:0005509 // calcium ion binding // inferred from direct assay /// NM_009306 // GO:0005544 // calcium-dependent phospholipid binding // traceable author statement /// NM_009306 // GO:0046872 // metal ion binding // inferred from electronic annotation /// NM_009306 // GO:0048306 // calcium-depe…	NM_009306 // GO:0005737 // cytoplasm // not recorded /// NM_009306 // GO:0005886 // plasma membrane // traceable author statement /// NM_009306 // GO:0008021 // synaptic vesicle // inferred from electronic annotation /// NM_009306 // GO:0016020 // membrane // inferred from electronic annotation /// NM_009306 // GO:0016021 // integral to membrane // inferred from reviewed computational analysis //…
6846468	3.91837	up	0.982295	-0.987959	Col8a1	collagen, type VIII, alpha 1	BC011061	NM_007739	NM_007739 // GO:0006817 // phosphate transport // inferred from electronic annotation /// NM_007739 // GO:0007155 // cell adhesion // inferred from electronic annotation /// NM_007739 // GO:0048593 // camera-type eye morphogenesis // inferred from genetic interaction /// NM_007739 // GO:0050673 // epithelial cell proliferation // inferred from genetic interaction /// ENSMUST00000089332 // GO:0006…	NM_007739 // GO:0005198 // structural molecule activity // inferred from electronic annotation /// NM_007739 // GO:0005515 // protein binding // inferred from electronic annotation /// NM_007739 // GO:0030020 // extracellular matrix structural constituent conferring tensile strength // inferred from electronic annotation /// ENSMUST00000089332 // GO:0005198 // structural molecule activity // infe…	NM_007739 // GO:0005576 // extracellular region // inferred from electronic annotation /// NM_007739 // GO:0005578 // proteinaceous extracellular matrix // inferred from electronic annotation /// NM_007739 // GO:0005581 // collagen // inferred from electronic annotation /// NM_007739 // GO:0005604 // basement membrane // inferred from electronic annotation /// NM_007739 // GO:0005615 // extracell…
6938093	3.84763	up	0.83073	-1.11324	Ppargc1a	peroxisome proliferative activated receptor, gamma, coactivator 1 alpha	AB061324	NM_008904	NM_008904 // GO:0006350 // transcription // inferred from electronic annotation /// NM_008904 // GO:0006355 // regulation of transcription, DNA-dependent // inferred from electronic annotation /// NM_008904 // GO:0045941 // positive regulation of transcription // inferred from direct assay /// NM_008904 // GO:0045944 // positive regulation of transcription from RNA polymerase II promoter // infer…	NM_008904 // GO:0000166 // nucleotide binding // inferred from electronic annotation /// NM_008904 // GO:0003676 // nucleic acid binding // inferred from electronic annotation /// NM_008904 // GO:0003677 // DNA binding // inferred from direct assay /// NM_008904 // GO:0003713 // transcription coactivator activity // inferred from mutant phenotype /// NM_008904 // GO:0003723 // RNA binding // infe…	NM_008904 // GO:0005634 // nucleus // inferred by curator /// ENSMUST00000031059 // GO:0005634 // nucleus // inferred by curator /// AB061324 // GO:0005634 // nucleus // inferred by curator
6962444	3.84501	up	0.991617	-0.951372	Fzd4	frizzled homolog 4 (Drosophila)	BC015256	NM_008055	NM_008055 // GO:0007165 // signal transduction // inferred from electronic annotation /// NM_008055 // GO:0007166 // cell surface receptor linked signal transduction // inferred from electronic annotation /// NM_008055 // GO:0007186 // G-protein coupled receptor protein signaling pathway // inferred from electronic annotation /// NM_008055 // GO:0007275 // multicellular organismal development // …	NM_008055 // GO:0004871 // signal transducer activity // inferred from electronic annotation /// NM_008055 // GO:0004872 // receptor activity // inferred from electronic annotation /// NM_008055 // GO:0004926 // non-G-protein coupled 7TM receptor activity // inferred from electronic annotation /// NM_008055 // GO:0004930 // G-protein coupled receptor activity // inferred from electronic annotatio…	NM_008055 // GO:0005615 // extracellular space // inferred from reviewed computational analysis /// NM_008055 // GO:0016020 // membrane // inferred from electronic annotation /// NM_008055 // GO:0016021 // integral to membrane // inferred from reviewed computational analysis /// ENSMUST00000058755 // GO:0005615 // extracellular space // inferred from reviewed computational analysis /// ENSMUST000…
6820081	3.80791	up	1.06026	-0.868742	Phyhip	phytanoyl-CoA hydroxylase interacting protein	BC030494	NM_145981	NM_145981 // GO:0008150 // biological_process // no biological data available /// ENSMUST00000003561 // GO:0008150 // biological_process // no biological data available /// BC030494 // GO:0008150 // biological_process // no biological data available	NM_145981 // GO:0005515 // protein binding // inferred from physical interaction /// ENSMUST00000003561 // GO:0005515 // protein binding // inferred from physical interaction /// BC030494 // GO:0005515 // protein binding // inferred from physical interaction	NM_145981 // GO:0005575 // cellular_component // no biological data available /// ENSMUST00000003561 // GO:0005575 // cellular_component // no biological data available /// BC030494 // GO:0005575 // cellular_component // no biological data available
6773072	3.77192	up	1.0356	-0.879697	Hey2	hairy/enhancer-of-split related with YRPW motif 2	AF173902	NM_013904	NM_013904 // GO:0001570 // vasculogenesis // inferred from genetic interaction /// NM_013904 // GO:0006350 // transcription // inferred from electronic annotation /// NM_013904 // GO:0006355 // regulation of transcription, DNA-dependent // inferred from electronic annotation /// NM_013904 // GO:0006357 // regulation of transcription from RNA polymerase II promoter // inferred from sequence or str…	NM_013904 // GO:0003677 // DNA binding // inferred from mutant phenotype /// NM_013904 // GO:0003700 // transcription factor activity // inferred from sequence or structural similarity /// NM_013904 // GO:0003702 // RNA polymerase II transcription factor activity // inferred from sequence or structural similarity /// NM_013904 // GO:0005515 // protein binding // inferred from physical interaction…	NM_013904 // GO:0005634 // nucleus // inferred from direct assay /// NM_013904 // GO:0005667 // transcription factor complex // inferred from sequence or structural similarity /// ENSMUST00000019924 // GO:0005634 // nucleus // inferred from direct assay /// ENSMUST00000019924 // GO:0005667 // transcription factor complex // inferred from sequence or structural similarity /// AF173902 // GO:000563…
6763912	3.68234	up	0.972171	-0.908453	Lrrc52	leucine rich repeat containing 52	BC087947	NM_001013382		NM_001013382 // GO:0005515 // protein binding // inferred from electronic annotation /// ENSMUST00000036643 // GO:0005515 // protein binding // inferred from electronic annotation /// BC087947 // GO:0005515 // protein binding // inferred from electronic annotation	NM_001013382 // GO:0016020 // membrane // inferred from electronic annotation /// NM_001013382 // GO:0016021 // integral to membrane // inferred from electronic annotation /// ENSMUST00000036643 // GO:0016020 // membrane // inferred from electronic annotation /// ENSMUST00000036643 // GO:0016021 // integral to membrane // inferred from electronic annotation /// BC087947 // GO:0016020 // membrane …
6919497	3.58447	up	0.923132	-0.918627	Car8	carbonic anhydrase 8	BC010773	NM_007592	NM_007592 // GO:0006730 // one-carbon compound metabolic process // inferred from electronic annotation /// NM_007592 // GO:0048015 // phosphoinositide-mediated signaling // inferred from direct assay /// BC010773 // GO:0006730 // one-carbon compound metabolic process // inferred from electronic annotation /// BC010773 // GO:0048015 // phosphoinositide-mediated signaling // inferred from direct a…	NM_007592 // GO:0004089 // carbonate dehydratase activity // inferred from electronic annotation /// NM_007592 // GO:0005515 // protein binding // inferred from physical interaction /// NM_007592 // GO:0008270 // zinc ion binding // inferred from electronic annotation /// NM_007592 // GO:0046872 // metal ion binding // inferred from electronic annotation /// BC010773 // GO:0004089 // carbonate de…	NM_007592 // GO:0005737 // cytoplasm // inferred from direct assay /// BC010773 // GO:0005737 // cytoplasm // inferred from direct assay
6791309	3.57567	up	1.03435	-0.803868	Tns4	tensin 4	BC055820	NM_172564	NM_172564 // GO:0006412 // translation // inferred from reviewed computational analysis /// NM_172564 // GO:0006915 // apoptosis // inferred from electronic annotation /// NM_172564 // GO:0007242 // intracellular signaling cascade // inferred from reviewed computational analysis /// ENSMUST00000017751 // GO:0006412 // translation // inferred from reviewed computational analysis /// ENSMUST0000001…	NM_172564 // GO:0003735 // structural constituent of ribosome // inferred from reviewed computational analysis /// NM_172564 // GO:0003779 // actin binding // inferred from electronic annotation /// NM_172564 // GO:0005515 // protein binding // inferred from electronic annotation /// ENSMUST00000017751 // GO:0003735 // structural constituent of ribosome // inferred from reviewed computational ana…	NM_172564 // GO:0005622 // intracellular // inferred from reviewed computational analysis /// NM_172564 // GO:0005737 // cytoplasm // inferred from electronic annotation /// NM_172564 // GO:0005840 // ribosome // inferred from reviewed computational analysis /// NM_172564 // GO:0005856 // cytoskeleton // inferred from electronic annotation /// NM_172564 // GO:0030054 // cell junction // inferred …
6769887	3.56961	up	0.845383	-0.990386	Ntn4	netrin 4	AF281278	NM_021320	NM_021320 // GO:0016322 // neuron remodeling // inferred from direct assay /// ENSMUST00000020204 // GO:0016322 // neuron remodeling // inferred from direct assay /// AF281278 // GO:0016322 // neuron remodeling // inferred from direct assay	NM_021320 // GO:0005515 // protein binding // inferred from electronic annotation /// ENSMUST00000020204 // GO:0005515 // protein binding // inferred from electronic annotation /// AF281278 // GO:0005515 // protein binding // inferred from electronic annotation	NM_021320 // GO:0005576 // extracellular region // inferred from electronic annotation /// NM_021320 // GO:0005578 // proteinaceous extracellular matrix // inferred from electronic annotation /// NM_021320 // GO:0005604 // basement membrane // inferred from direct assay /// NM_021320 // GO:0005604 // basement membrane // inferred from sequence or structural similarity /// NM_021320 // GO:0005615 …
6791282	3.51626	up	0.914108	-0.899935	Nr1d1|Thra	nuclear receptor subfamily 1, group D, member 1 | thyroid hormone receptor alpha	BC008989|BC046795	NM_145434	NM_145434 // GO:0006350 // transcription // inferred from electronic annotation /// NM_145434 // GO:0006355 // regulation of transcription, DNA-dependent // inferred from direct assay /// NM_145434 // GO:0007623 // circadian rhythm // inferred from direct assay /// ENSMUST00000064941 // GO:0006350 // transcription // inferred from electronic annotation /// ENSMUST00000064941 // GO:0006355 // regu…	NM_145434 // GO:0003677 // DNA binding // inferred from direct assay /// NM_145434 // GO:0003700 // transcription factor activity // inferred from direct assay /// NM_145434 // GO:0003707 // steroid hormone receptor activity // inferred from electronic annotation /// NM_145434 // GO:0004872 // receptor activity // inferred from electronic annotation /// NM_145434 // GO:0004879 // ligand-dependent…	NM_145434 // GO:0005634 // nucleus // inferred from direct assay /// ENSMUST00000064941 // GO:0005634 // nucleus // inferred from direct assay /// BC008989 // GO:0005634 // nucleus // inferred from direct assay /// BC046795 // GO:0005634 // nucleus // inferred by curator
6776185	3.48319	up	1.07643	-0.723984	Socs2	suppressor of cytokine signaling 2	BC106153	NM_007706	NM_007706 // GO:0001558 // regulation of cell growth // inferred from electronic annotation /// NM_007706 // GO:0006512 // ubiquitin cycle // inferred from electronic annotation /// NM_007706 // GO:0007242 // intracellular signaling cascade // inferred from mutant phenotype /// NM_007706 // GO:0009968 // negative regulation of signal transduction // inferred from electronic annotation /// NM_0077…	NM_007706 // GO:0005131 // growth hormone receptor binding // inferred from physical interaction /// NM_007706 // GO:0005515 // protein binding // inferred from physical interaction /// ENSMUST00000020215 // GO:0005131 // growth hormone receptor binding // inferred from physical interaction /// ENSMUST00000020215 // GO:0005515 // protein binding // inferred from physical interaction /// BC106153 …
6766455	3.47399	up	0.882535	-0.914059	Sgk1	serum/glucocorticoid regulated kinase 1	BC070401	NM_011361	NM_011361 // GO:0006468 // protein amino acid phosphorylation // inferred from direct assay /// NM_011361 // GO:0006915 // apoptosis // inferred from electronic annotation /// NM_011361 // GO:0006974 // response to DNA damage stimulus // inferred from direct assay /// ENSMUST00000020145 // GO:0006468 // protein amino acid phosphorylation // inferred from direct assay /// ENSMUST00000020145 // GO:…	NM_011361 // GO:0000166 // nucleotide binding // inferred from electronic annotation /// NM_011361 // GO:0004672 // protein kinase activity // inferred from direct assay /// NM_011361 // GO:0004674 // protein serine/threonine kinase activity // inferred from electronic annotation /// NM_011361 // GO:0005515 // protein binding // inferred from physical interaction /// NM_011361 // GO:0005524 // AT…	NM_011361 // GO:0005634 // nucleus // inferred from electronic annotation /// NM_011361 // GO:0005737 // cytoplasm // inferred from electronic annotation /// NM_011361 // GO:0005783 // endoplasmic reticulum // inferred from electronic annotation /// ENSMUST00000020145 // GO:0005634 // nucleus // inferred from electronic annotation /// ENSMUST00000020145 // GO:0005737 // cytoplasm // inferred from…
6788141	3.42705	up	0.973025	-0.803941	Phf15	PHD finger protein 15	BC117856	NM_199299		NM_199299 // GO:0005515 // protein binding // inferred from electronic annotation /// NM_199299 // GO:0008270 // zinc ion binding // inferred from electronic annotation /// NM_199299 // GO:0046872 // metal ion binding // inferred from electronic annotation /// ENSMUST00000109091 // GO:0005515 // protein binding // inferred from electronic annotation /// ENSMUST00000109091 // GO:0008270 // zinc io…
6806956	3.41452	up	0.88035	-0.891332	Ecm2	extracellular matrix protein 2, female organ and adipocyte specific	BC089559	NM_001012324		NM_001012324 // GO:0005515 // protein binding // inferred from electronic annotation /// ENSMUST00000051504 // GO:0005515 // protein binding // inferred from electronic annotation /// BC089559 // GO:0005515 // protein binding // inferred from electronic annotation	NM_001012324 // GO:0005576 // extracellular region // inferred from electronic annotation /// NM_001012324 // GO:0005578 // proteinaceous extracellular matrix // inferred from electronic annotation /// ENSMUST00000051504 // GO:0005576 // extracellular region // inferred from electronic annotation /// ENSMUST00000051504 // GO:0005578 // proteinaceous extracellular matrix // inferred from electroni…
6771718	3.40458	up	0.854464	-0.913012	Itga7	integrin alpha 7	L23423	NM_008398	NM_008398 // GO:0007155 // cell adhesion // inferred from electronic annotation /// NM_008398 // GO:0007229 // integrin-mediated signaling pathway // inferred from electronic annotation /// NM_008398 // GO:0008360 // regulation of cell shape // inferred from electronic annotation /// NM_008398 // GO:0048514 // blood vessel morphogenesis // inferred from mutant phenotype /// ENSMUST00000099112 // …	NM_008398 // GO:0004872 // receptor activity // inferred from electronic annotation /// NM_008398 // GO:0005509 // calcium ion binding // inferred from electronic annotation /// NM_008398 // GO:0005515 // protein binding // inferred from electronic annotation /// ENSMUST00000099112 // GO:0004872 // receptor activity // inferred from electronic annotation /// ENSMUST00000099112 // GO:0005509 // ca…	NM_008398 // GO:0005615 // extracellular space // inferred from reviewed computational analysis /// NM_008398 // GO:0008305 // integrin complex // inferred from electronic annotation /// NM_008398 // GO:0016020 // membrane // inferred from electronic annotation /// NM_008398 // GO:0016021 // integral to membrane // inferred from reviewed computational analysis /// ENSMUST00000099112 // GO:0005615…
6882521	3.40397	up	0.877194	-0.890025	Map1lc3a	microtubule-associated protein 1 light chain 3 alpha	BC010596	NM_025735	NM_025735 // GO:0006512 // ubiquitin cycle // inferred from electronic annotation /// NM_025735 // GO:0006914 // autophagy // inferred from electronic annotation /// ENSMUST00000029128 // GO:0006512 // ubiquitin cycle // inferred from electronic annotation /// ENSMUST00000029128 // GO:0006914 // autophagy // inferred from electronic annotation /// BC010596 // GO:0006512 // ubiquitin cycle // infe…	NM_025735 // GO:0005515 // protein binding // inferred from physical interaction /// NM_025735 // GO:0008017 // microtubule binding // not recorded /// ENSMUST00000029128 // GO:0005515 // protein binding // inferred from physical interaction /// ENSMUST00000029128 // GO:0008017 // microtubule binding // not recorded /// BC010596 // GO:0005515 // protein binding // inferred from physical interacti…	NM_025735 // GO:0005737 // cytoplasm // inferred from electronic annotation /// NM_025735 // GO:0005776 // autophagic vacuole // inferred from direct assay /// NM_025735 // GO:0005874 // microtubule // not recorded /// NM_025735 // GO:0016020 // membrane // inferred from electronic annotation /// NM_025735 // GO:0031410 // cytoplasmic vesicle // inferred from electronic annotation /// ENSMUST0000…
6912517	3.38519	up	0.915625	-0.843613	Rragd	Ras-related GTP binding D	BC038137	NM_027491	NM_027491 // GO:0008150 // biological_process // no biological data available /// ENSMUST00000098190 // GO:0008150 // biological_process // no biological data available /// ENSMUST00000029946 // GO:0008150 // biological_process // no biological data available /// ENSMUST00000084747 // GO:0008150 // biological_process // no biological data available /// BC038137 // GO:0008150 // biological_process…	NM_027491 // GO:0000166 // nucleotide binding // inferred from electronic annotation /// NM_027491 // GO:0005515 // protein binding // not recorded /// NM_027491 // GO:0005525 // GTP binding // inferred from electronic annotation /// ENSMUST00000098190 // GO:0000166 // nucleotide binding // inferred from electronic annotation /// ENSMUST00000098190 // GO:0005515 // protein binding // not recorded…	NM_027491 // GO:0005634 // nucleus // not recorded /// NM_027491 // GO:0005737 // cytoplasm // not recorded /// ENSMUST00000098190 // GO:0005634 // nucleus // not recorded /// ENSMUST00000098190 // GO:0005737 // cytoplasm // not recorded /// ENSMUST00000029946 // GO:0005634 // nucleus // not recorded /// ENSMUST00000029946 // GO:0005737 // cytoplasm // not recorded /// ENSMUST00000084747 // GO:00…
6977997	3.33802	up	0.844413	-0.894582	Cyld	cylindromatosis (turban tumor syndrome)	AK122389	NM_173369	NM_173369 // GO:0006412 // translation // inferred from electronic annotation /// NM_173369 // GO:0006511 // ubiquitin-dependent protein catabolic process // inferred from electronic annotation /// NM_173369 // GO:0006512 // ubiquitin cycle // inferred from electronic annotation /// ENSMUST00000043526 // GO:0006412 // translation // inferred from electronic annotation /// ENSMUST00000043526 // GO…	NM_173369 // GO:0003735 // structural constituent of ribosome // inferred from electronic annotation /// NM_173369 // GO:0004221 // ubiquitin thiolesterase activity // inferred from electronic annotation /// NM_173369 // GO:0005515 // protein binding // inferred from physical interaction /// NM_173369 // GO:0008233 // peptidase activity // inferred from electronic annotation /// NM_173369 // GO:0…	NM_173369 // GO:0005622 // intracellular // inferred from electronic annotation /// NM_173369 // GO:0005737 // cytoplasm // inferred from electronic annotation /// NM_173369 // GO:0005840 // ribosome // inferred from electronic annotation /// ENSMUST00000043526 // GO:0005622 // intracellular // inferred from electronic annotation /// ENSMUST00000043526 // GO:0005737 // cytoplasm // inferred from …
6860411	3.33047	up	0.903978	-0.831748	Sh3rf2	SH3 domain containing ring finger 2		NM_172966	NM_172966 // GO:0006512 // ubiquitin cycle // inferred from electronic annotation /// ENSMUST00000074679 // GO:0006512 // ubiquitin cycle // inferred from electronic annotation /// ENSMUST00000072008 // GO:0006512 // ubiquitin cycle // inferred from electronic annotation	NM_172966 // GO:0005515 // protein binding // inferred from electronic annotation /// NM_172966 // GO:0008270 // zinc ion binding // inferred from electronic annotation /// NM_172966 // GO:0016874 // ligase activity // inferred from electronic annotation /// NM_172966 // GO:0046872 // metal ion binding // inferred from electronic annotation /// ENSMUST00000074679 // GO:0005515 // protein binding …
6848505	3.25155	up	0.905844	-0.795285	Synj2	synaptojanin 2	BC058749	NM_001113353|NM_001113352|NM_011523|NM_001113351		NM_001113353 // GO:0001668 // phosphatidylinositol-4,5-bisphosphate 5-phosphatase activity // inferred from direct assay /// NM_001113353 // GO:0003676 // nucleic acid binding // inferred from reviewed computational analysis /// NM_001113353 // GO:0003723 // RNA binding // inferred from reviewed computational analysis /// NM_001113353 // GO:0004437 // inositol or phosphatidylinositol phosphatase …	NM_001113353 // GO:0005575 // cellular_component // no biological data available /// NM_001113353 // GO:0005737 // cytoplasm // inferred from electronic annotation /// NM_001113353 // GO:0016020 // membrane // inferred from electronic annotation /// NM_001113352 // GO:0005575 // cellular_component // no biological data available /// NM_001113352 // GO:0005737 // cytoplasm // inferred from electro…
6763706	3.24514	up	0.873583	-0.8247	Atp1b1	ATPase, Na+/K+ transporting, beta 1 polypeptide	BC094070	NM_009721	NM_009721 // GO:0006810 // transport // inferred from electronic annotation /// NM_009721 // GO:0006811 // ion transport // inferred from electronic annotation /// NM_009721 // GO:0006813 // potassium ion transport // inferred from electronic annotation /// NM_009721 // GO:0006814 // sodium ion transport // inferred from electronic annotation /// ENSMUST00000027863 // GO:0006810 // transport // i…	NM_009721 // GO:0005391 // sodium:potassium-exchanging ATPase activity // inferred from electronic annotation /// NM_009721 // GO:0005515 // protein binding // inferred from physical interaction /// NM_009721 // GO:0030955 // potassium ion binding // inferred from electronic annotation /// NM_009721 // GO:0031402 // sodium ion binding // inferred from electronic annotation /// ENSMUST00000027863 …	NM_009721 // GO:0005886 // plasma membrane // inferred from direct assay /// NM_009721 // GO:0016020 // membrane // inferred from electronic annotation /// NM_009721 // GO:0016021 // integral to membrane // inferred from reviewed computational analysis /// NM_009721 // GO:0016323 // basolateral plasma membrane // inferred from direct assay /// ENSMUST00000027863 // GO:0005886 // plasma membrane /…
6806933	3.24073	up	0.771942	-0.924376	Ninj1	ninjurin 1	U91513	NM_013610	NM_013610 // GO:0007155 // cell adhesion // inferred from electronic annotation /// NM_013610 // GO:0042246 // tissue regeneration // inferred from electronic annotation /// ENSMUST00000049022 // GO:0007155 // cell adhesion // inferred from electronic annotation /// ENSMUST00000049022 // GO:0042246 // tissue regeneration // inferred from electronic annotation /// U91513 // GO:0007155 // cell adhe…	NM_013610 // GO:0005515 // protein binding // inferred from electronic annotation /// ENSMUST00000049022 // GO:0005515 // protein binding // inferred from electronic annotation /// U91513 // GO:0005515 // protein binding // inferred from electronic annotation	NM_013610 // GO:0016020 // membrane // inferred from electronic annotation /// NM_013610 // GO:0016021 // integral to membrane // inferred from reviewed computational analysis /// ENSMUST00000049022 // GO:0016020 // membrane // inferred from electronic annotation /// ENSMUST00000049022 // GO:0016021 // integral to membrane // inferred from reviewed computational analysis /// U91513 // GO:0016020 …
6887282	3.23315	up	1.00651	-0.686429	Grb14	growth factor receptor bound protein 14	AF155647	NM_016719	NM_016719 // GO:0007165 // signal transduction // traceable author statement /// ENSMUST00000028252 // GO:0007165 // signal transduction // traceable author statement /// AF155647 // GO:0007165 // signal transduction // traceable author statement /// ENSMUST00000112441 // GO:0007165 // signal transduction // traceable author statement	NM_016719 // GO:0004872 // receptor activity // inferred from electronic annotation /// NM_016719 // GO:0005070 // SH3/SH2 adaptor activity // inferred from physical interaction /// NM_016719 // GO:0005515 // protein binding // inferred from electronic annotation /// ENSMUST00000028252 // GO:0004872 // receptor activity // inferred from electronic annotation /// ENSMUST00000028252 // GO:0005070 /…	NM_016719 // GO:0005737 // cytoplasm // inferred from electronic annotation /// NM_016719 // GO:0005768 // endosome // inferred from electronic annotation /// NM_016719 // GO:0005794 // Golgi apparatus // inferred from electronic annotation /// NM_016719 // GO:0016020 // membrane // inferred from electronic annotation /// ENSMUST00000028252 // GO:0005737 // cytoplasm // inferred from electronic a…
7014982	3.17444	up	0.785727	-0.880774	Ap1s2	adaptor-related protein complex 1, sigma 2 subunit	BC046964	NM_026887	NM_026887 // GO:0006461 // protein complex assembly // inferred from electronic annotation /// NM_026887 // GO:0006810 // transport // inferred from electronic annotation /// NM_026887 // GO:0006886 // intracellular protein transport // inferred from electronic annotation /// NM_026887 // GO:0006897 // endocytosis // inferred from electronic annotation /// NM_026887 // GO:0015031 // protein trans…	NM_026887 // GO:0005515 // protein binding // inferred from electronic annotation /// ENSMUST00000112294 // GO:0005515 // protein binding // inferred from electronic annotation /// BC046964 // GO:0005515 // protein binding // inferred from electronic annotation /// ENSMUST00000069041 // GO:0005515 // protein binding // inferred from electronic annotation /// ENSMUST00000033734 // GO:0005515 // pr…	NM_026887 // GO:0005794 // Golgi apparatus // inferred from reviewed computational analysis /// NM_026887 // GO:0005886 // plasma membrane // inferred from reviewed computational analysis /// NM_026887 // GO:0005905 // coated pit // inferred from reviewed computational analysis /// NM_026887 // GO:0016020 // membrane // inferred from electronic annotation /// NM_026887 // GO:0030117 // membrane c…
6979914	3.15857	up	0.816917	-0.842356	Kcnk1	potassium channel, subfamily K, member 1	AF033017	NM_008430	NM_008430 // GO:0006810 // transport // inferred from electronic annotation /// NM_008430 // GO:0006811 // ion transport // inferred from electronic annotation /// NM_008430 // GO:0006813 // potassium ion transport // inferred by curator /// ENSMUST00000046765 // GO:0006810 // transport // inferred from electronic annotation /// ENSMUST00000046765 // GO:0006811 // ion transport // inferred from e…	NM_008430 // GO:0005216 // ion channel activity // inferred from electronic annotation /// NM_008430 // GO:0005244 // voltage-gated ion channel activity // inferred from electronic annotation /// NM_008430 // GO:0005267 // potassium channel activity // inferred from direct assay /// NM_008430 // GO:0005267 // potassium channel activity // inferred from electronic annotation /// NM_008430 // GO:00…	NM_008430 // GO:0005768 // endosome // inferred from direct assay /// NM_008430 // GO:0016020 // membrane // inferred from electronic annotation /// NM_008430 // GO:0016021 // integral to membrane // inferred from reviewed computational analysis /// ENSMUST00000046765 // GO:0005768 // endosome // inferred from direct assay /// ENSMUST00000046765 // GO:0016020 // membrane // inferred from electron…
6864497	3.1017	up	0.76307	-0.86999	Reep5	receptor accessory protein 5	BC013052	NM_007874	NM_007874 // GO:0009401 // phosphoenolpyruvate-dependent sugar phosphotransferase system // inferred from reviewed computational analysis /// ENSMUST00000006027 // GO:0009401 // phosphoenolpyruvate-dependent sugar phosphotransferase system // inferred from reviewed computational analysis /// BC013052 // GO:0009401 // phosphoenolpyruvate-dependent sugar phosphotransferase system // inferred from r…	NM_007874 // GO:0004872 // receptor activity // inferred from electronic annotation /// NM_007874 // GO:0005351 // sugar:hydrogen symporter activity // inferred from reviewed computational analysis /// NM_007874 // GO:0005515 // protein binding // inferred from physical interaction /// ENSMUST00000006027 // GO:0004872 // receptor activity // inferred from electronic annotation /// ENSMUST00000006…	NM_007874 // GO:0016020 // membrane // inferred from electronic annotation /// NM_007874 // GO:0016021 // integral to membrane // inferred from electronic annotation /// ENSMUST00000006027 // GO:0016020 // membrane // inferred from electronic annotation /// ENSMUST00000006027 // GO:0016021 // integral to membrane // inferred from electronic annotation /// BC013052 // GO:0016020 // membrane // inf…
6767094	3.07859	up	0.868746	-0.753525	Frk	fyn-related kinase	BC007137	NM_010237	NM_010237 // GO:0006468 // protein amino acid phosphorylation // inferred from reviewed computational analysis /// NM_010237 // GO:0007242 // intracellular signaling cascade // inferred from reviewed computational analysis /// NM_010237 // GO:0008285 // negative regulation of cell proliferation // inferred from reviewed computational analysis /// NM_010237 // GO:0051726 // regulation of cell cycl…	NM_010237 // GO:0000166 // nucleotide binding // inferred from electronic annotation /// NM_010237 // GO:0004672 // protein kinase activity // inferred from reviewed computational analysis /// NM_010237 // GO:0004713 // protein tyrosine kinase activity // inferred from electronic annotation /// NM_010237 // GO:0004715 // non-membrane spanning protein tyrosine kinase activity // inferred from revi…	NM_010237 // GO:0005615 // extracellular space // inferred from reviewed computational analysis /// NM_010237 // GO:0005622 // intracellular // inferred from reviewed computational analysis /// NM_010237 // GO:0005634 // nucleus // inferred from reviewed computational analysis /// NM_010237 // GO:0005737 // cytoplasm // inferred from electronic annotation /// ENSMUST00000019913 // GO:0005615 // e…
6885453	3.07568	up	0.90978	-0.711125	Btbd14a	BTB (POZ) domain containing 14A	BC022103	NM_001037098|NM_026495		NM_001037098 // GO:0005515 // protein binding // inferred from reviewed computational analysis /// NM_026495 // GO:0005515 // protein binding // inferred from reviewed computational analysis /// ENSMUST00000114159 // GO:0005515 // protein binding // inferred from reviewed computational analysis /// ENSMUST00000028300 // GO:0005515 // protein binding // inferred from reviewed computational analysi…
6871407	3.05461	up	0.801282	-0.809705	Rom1	rod outer segment membrane protein 1	BC014827	NM_009073	NM_009073 // GO:0007155 // cell adhesion // inferred from electronic annotation /// NM_009073 // GO:0007601 // visual perception // inferred from electronic annotation /// NM_009073 // GO:0050896 // response to stimulus // inferred from electronic annotation /// ENSMUST00000096242 // GO:0007155 // cell adhesion // inferred from electronic annotation /// ENSMUST00000096242 // GO:0007601 // visual …	NM_009073 // GO:0005515 // protein binding // inferred from electronic annotation /// ENSMUST00000096242 // GO:0005515 // protein binding // inferred from electronic annotation /// BC014827 // GO:0005515 // protein binding // inferred from electronic annotation	NM_009073 // GO:0005615 // extracellular space // inferred from reviewed computational analysis /// NM_009073 // GO:0016020 // membrane // inferred from electronic annotation /// NM_009073 // GO:0016021 // integral to membrane // inferred from reviewed computational analysis /// ENSMUST00000096242 // GO:0005615 // extracellular space // inferred from reviewed computational analysis /// ENSMUST000…
6872262	3.0388	up	0.868901	-0.734599	Pip5k1b	phosphatidylinositol-4-phosphate 5-kinase, type 1 beta	D86176	NM_008846	NM_008846 // GO:0046488 // phosphatidylinositol metabolic process // inferred from direct assay /// ENSMUST00000025800 // GO:0046488 // phosphatidylinositol metabolic process // inferred from direct assay /// D86176 // GO:0046488 // phosphatidylinositol metabolic process // inferred from direct assay /// ENSMUST00000112673 // GO:0046488 // phosphatidylinositol metabolic process // inferred from d…	NM_008846 // GO:0005515 // protein binding // inferred from physical interaction /// NM_008846 // GO:0016301 // kinase activity // inferred from electronic annotation /// NM_008846 // GO:0016307 // phosphatidylinositol phosphate kinase activity // inferred from electronic annotation /// NM_008846 // GO:0016308 // 1-phosphatidylinositol-4-phosphate 5-kinase activity // inferred from direct assay /…	NM_008846 // GO:0016020 // membrane // inferred from electronic annotation /// ENSMUST00000025800 // GO:0016020 // membrane // inferred from electronic annotation /// D86176 // GO:0016020 // membrane // inferred from electronic annotation /// ENSMUST00000112673 // GO:0016020 // membrane // inferred from electronic annotation
6927248	3.00245	up	0.594181	-0.99196	Prkcz	protein kinase C, zeta	BC072590	NM_008860|NM_001039079	NM_008860 // GO:0000226 // microtubule cytoskeleton organization and biogenesis // inferred from mutant phenotype /// NM_008860 // GO:0006468 // protein amino acid phosphorylation // inferred from direct assay /// NM_008860 // GO:0007242 // intracellular signaling cascade // inferred from electronic annotation /// NM_001039079 // GO:0000226 // microtubule cytoskeleton organization and biogenesis …	NM_008860 // GO:0000166 // nucleotide binding // inferred from electronic annotation /// NM_008860 // GO:0004672 // protein kinase activity // inferred from direct assay /// NM_008860 // GO:0004674 // protein serine/threonine kinase activity // inferred from electronic annotation /// NM_008860 // GO:0004697 // protein kinase C activity // inferred from electronic annotation /// NM_008860 // GO:00…	NM_008860 // GO:0005737 // cytoplasm // inferred from direct assay /// NM_008860 // GO:0005768 // endosome // inferred from electronic annotation /// NM_008860 // GO:0005923 // tight junction // inferred from direct assay /// NM_008860 // GO:0005938 // cell cortex // inferred from direct assay /// NM_008860 // GO:0045179 // apical cortex // inferred from direct assay /// NM_001039079 // GO:000573…
6750086	2.9997	up	0.873624	-0.711193	Pip5k3	phosphatidylinositol-3-phosphate/phosphatidylinositol 5-kinase, type III	AF102777	NM_011086	NM_011086 // GO:0007242 // intracellular signaling cascade // inferred from direct assay /// NM_011086 // GO:0044267 // cellular protein metabolic process // inferred from electronic annotation /// NM_011086 // GO:0046488 // phosphatidylinositol metabolic process // inferred from electronic annotation /// ENSMUST00000114042 // GO:0007242 // intracellular signaling cascade // inferred from direct …	NM_011086 // GO:0005515 // protein binding // inferred from electronic annotation /// NM_011086 // GO:0005524 // ATP binding // inferred from electronic annotation /// NM_011086 // GO:0008270 // zinc ion binding // inferred from direct assay /// NM_011086 // GO:0016301 // kinase activity // inferred from electronic annotation /// NM_011086 // GO:0016307 // phosphatidylinositol phosphate kinase ac…	NM_011086 // GO:0016020 // membrane // inferred from electronic annotation /// NM_011086 // GO:0031410 // cytoplasmic vesicle // inferred from electronic annotation /// ENSMUST00000114042 // GO:0016020 // membrane // inferred from electronic annotation /// ENSMUST00000114042 // GO:0031410 // cytoplasmic vesicle // inferred from electronic annotation /// AF102777 // GO:0016020 // membrane // infer…
6986677	2.99175	up	0.783203	-0.797785	Pdgfd	platelet-derived growth factor, D polypeptide	BC030896	NM_027924	NM_027924 // GO:0008283 // cell proliferation // inferred from electronic annotation /// NM_027924 // GO:0009987 // cellular process // inferred from sequence or structural similarity /// NM_027924 // GO:0050730 // regulation of peptidyl-tyrosine phosphorylation // inferred from direct assay /// ENSMUST00000058692 // GO:0008283 // cell proliferation // inferred from electronic annotation /// ENSM…	NM_027924 // GO:0005161 // platelet-derived growth factor receptor binding // inferred from sequence or structural similarity /// NM_027924 // GO:0005515 // protein binding // inferred from sequence or structural similarity /// NM_027924 // GO:0008083 // growth factor activity // inferred from electronic annotation /// ENSMUST00000058692 // GO:0005161 // platelet-derived growth factor receptor bi…	NM_027924 // GO:0005576 // extracellular region // inferred from electronic annotation /// NM_027924 // GO:0005615 // extracellular space // inferred from sequence or structural similarity /// NM_027924 // GO:0005615 // extracellular space // inferred from reviewed computational analysis /// NM_027924 // GO:0016020 // membrane // inferred from electronic annotation /// ENSMUST00000058692 // GO:00…
6954638	2.96268	up	0.769911	-0.79699	Tgoln1|Tgoln2|LOC100038890	trans-golgi network protein | trans-golgi network protein 2 | hypothetical protein LOC100038890	BC009143|D50032	NM_009443|NM_009444		NM_009443 // GO:0005515 // protein binding // inferred from physical interaction /// BC009143 // GO:0005515 // protein binding // inferred from physical interaction /// ENSMUST00000070524 // GO:0005515 // protein binding // inferred from physical interaction	NM_009443 // GO:0005794 // Golgi apparatus // inferred from direct assay /// NM_009443 // GO:0005802 // trans-Golgi network // inferred from direct assay /// NM_009443 // GO:0016020 // membrane // inferred from electronic annotation /// NM_009443 // GO:0016021 // integral to membrane // inferred from electronic annotation /// NM_009444 // GO:0005794 // Golgi apparatus // inferred from electronic …
6850033	2.95301	up	0.926044	-0.636145	H2-Ab1|Rmcs5|Rmcs2	histocompatibility 2, class II antigen A, beta 1 | response to metastatic cancers 5 | response to metastatic cancers 2	BC008168|BC010322|M13537	NM_207105	NM_207105 // GO:0002504 // antigen processing and presentation of peptide or polysaccharide antigen via MHC class II // inferred from electronic annotation /// NM_207105 // GO:0006955 // immune response // inferred from mutant phenotype /// NM_207105 // GO:0019882 // antigen processing and presentation // inferred from direct assay /// NM_207105 // GO:0019886 // antigen processing and presentatio…	NM_207105 // GO:0005515 // protein binding // inferred from physical interaction /// NM_207105 // GO:0042605 // peptide antigen binding // inferred from direct assay /// NM_207105 // GO:0005515 // protein binding // inferred from physical interaction /// NM_207105 // GO:0042605 // peptide antigen binding // inferred from direct assay /// BC008168 // GO:0005515 // protein binding // inferred from …	NM_207105 // GO:0005622 // intracellular // inferred from direct assay /// NM_207105 // GO:0005769 // early endosome // inferred from direct assay /// NM_207105 // GO:0005771 // multivesicular body // inferred from direct assay /// NM_207105 // GO:0005794 // Golgi apparatus // inferred from direct assay /// NM_207105 // GO:0005886 // plasma membrane // inferred from direct assay /// NM_207105 // …
6893558	2.94157	up	0.758841	-0.797747	Pmepa1	prostate transmembrane protein, androgen induced 1	BC069890	NM_022995	NM_022995 // GO:0008150 // biological_process // no biological data available /// ENSMUST00000036248 // GO:0008150 // biological_process // no biological data available /// ENSMUST00000109115 // GO:0008150 // biological_process // no biological data available /// BC069890 // GO:0008150 // biological_process // no biological data available	NM_022995 // GO:0005515 // protein binding // inferred from physical interaction /// ENSMUST00000036248 // GO:0005515 // protein binding // inferred from physical interaction /// ENSMUST00000109115 // GO:0005515 // protein binding // inferred from physical interaction /// BC069890 // GO:0005515 // protein binding // inferred from physical interaction	NM_022995 // GO:0016020 // membrane // inferred from electronic annotation /// NM_022995 // GO:0016021 // integral to membrane // inferred from electronic annotation /// ENSMUST00000036248 // GO:0016020 // membrane // inferred from electronic annotation /// ENSMUST00000036248 // GO:0016021 // integral to membrane // inferred from electronic annotation /// ENSMUST00000109115 // GO:0016020 // membr…
6919015	2.93939	up	0.806502	-0.749014	Icmt	isoprenylcysteine carboxyl methyltransferase	BC057132	NM_133788	NM_133788 // GO:0001701 // in utero embryonic development // inferred from mutant phenotype /// NM_133788 // GO:0001889 // liver development // inferred from mutant phenotype /// NM_133788 // GO:0006479 // protein amino acid methylation // inferred from mutant phenotype /// NM_133788 // GO:0006481 // C-terminal protein amino acid methylation // inferred from mutant phenotype /// NM_133788 // GO:0…	NM_133788 // GO:0004671 // protein-S-isoprenylcysteine O-methyltransferase activity // inferred from mutant phenotype /// NM_133788 // GO:0004671 // protein-S-isoprenylcysteine O-methyltransferase activity // inferred from reviewed computational analysis /// NM_133788 // GO:0008140 // cAMP response element binding protein binding // inferred from mutant phenotype /// NM_133788 // GO:0008168 // me…	NM_133788 // GO:0005783 // endoplasmic reticulum // not recorded /// NM_133788 // GO:0005783 // endoplasmic reticulum // inferred from reviewed computational analysis /// NM_133788 // GO:0016020 // membrane // inferred from electronic annotation /// NM_133788 // GO:0016021 // integral to membrane // inferred from reviewed computational analysis /// ENSMUST00000048892 // GO:0005783 // endoplasmic …
6789047	2.92151	up	0.997922	-0.548793	AU040829		BC059911	NM_175003|NM_001099288	NM_175003 // GO:0007165 // signal transduction // inferred from electronic annotation /// NM_001099288 // GO:0007165 // signal transduction // inferred from electronic annotation /// ENSMUST00000047463 // GO:0007165 // signal transduction // inferred from electronic annotation /// ENSMUST00000093002 // GO:0007165 // signal transduction // inferred from electronic annotation /// BC059911 // GO:000…	NM_175003 // GO:0005096 // GTPase activator activity // inferred from electronic annotation /// NM_175003 // GO:0005515 // protein binding // inferred from electronic annotation /// NM_001099288 // GO:0005096 // GTPase activator activity // inferred from electronic annotation /// NM_001099288 // GO:0005515 // protein binding // inferred from electronic annotation /// ENSMUST00000047463 // GO:0005…	NM_175003 // GO:0005622 // intracellular // inferred from electronic annotation /// NM_175003 // GO:0005737 // cytoplasm // inferred from electronic annotation /// NM_001099288 // GO:0005622 // intracellular // inferred from electronic annotation /// NM_001099288 // GO:0005737 // cytoplasm // inferred from electronic annotation /// ENSMUST00000047463 // GO:0005622 // intracellular // inferred fro…
6792657	2.8952	up	0.869174	-0.66449	Lgals3bp	lectin, galactoside-binding, soluble, 3 binding protein	BC090658	NM_011150		NM_011150 // GO:0004720 // protein-lysine 6-oxidase activity // inferred from reviewed computational analysis /// NM_011150 // GO:0005044 // scavenger receptor activity // inferred from sequence or structural similarity /// NM_011150 // GO:0005044 // scavenger receptor activity // traceable author statement /// NM_011150 // GO:0005507 // copper ion binding // inferred from reviewed computational …
6787918	2.89171	up	0.867871	-0.664055	Psme2|Psme2b-ps	proteasome (prosome, macropain) 28 subunit, beta | protease (prosome, macropain) 28 subunit beta B, pseudogene	D87910|BC005680	NM_011190|NM_001029855	NM_011190 // GO:0019884 // antigen processing and presentation of exogenous antigen // inferred from mutant phenotype /// NM_001029855 // GO:0019884 // antigen processing and presentation of exogenous antigen // inferred from mutant phenotype /// ENSMUST00000104958 // GO:0019884 // antigen processing and presentation of exogenous antigen // inferred from mutant phenotype /// ENSMUST00000111378 //…	NM_011190 // GO:0005515 // protein binding // inferred from physical interaction /// NM_011190 // GO:0008538 // proteasome activator activity // inferred from physical interaction /// NM_001029855 // GO:0005515 // protein binding // inferred from physical interaction /// NM_001029855 // GO:0008538 // proteasome activator activity // inferred from physical interaction /// ENSMUST00000104958 // GO:…	NM_011190 // GO:0005829 // cytosol // inferred from electronic annotation /// NM_011190 // GO:0008537 // proteasome activator complex // inferred from electronic annotation /// NM_011190 // GO:0043234 // protein complex // inferred from electronic annotation /// NM_001029855 // GO:0005829 // cytosol // inferred from electronic annotation /// NM_001029855 // GO:0008537 // proteasome activator comp…
6874631	2.86283	up	0.698274	-0.819171	Phyh	phytanoyl-CoA hydroxylase	BC002018	NM_010726	NM_010726 // GO:0001561 // fatty acid alpha-oxidation // inferred from direct assay /// ENSMUST00000027975 // GO:0001561 // fatty acid alpha-oxidation // inferred from direct assay /// BC002018 // GO:0001561 // fatty acid alpha-oxidation // inferred from direct assay	NM_010726 // GO:0003824 // catalytic activity // inferred from direct assay /// NM_010726 // GO:0005506 // iron ion binding // inferred from electronic annotation /// NM_010726 // GO:0005515 // protein binding // inferred from physical interaction /// NM_010726 // GO:0016491 // oxidoreductase activity // inferred from electronic annotation /// NM_010726 // GO:0031418 // L-ascorbic acid binding //…	NM_010726 // GO:0005777 // peroxisome // traceable author statement /// ENSMUST00000027975 // GO:0005777 // peroxisome // traceable author statement /// BC002018 // GO:0005777 // peroxisome // traceable author statement
6849968	2.83319	up	0.799639	-0.702788	H2-Eb1|H2-Eb2	histocompatibility 2, class II antigen E beta | histocompatibility 2, class II antigen E beta2	M36940	NM_010382|NM_001033978	NM_010382 // GO:0002504 // antigen processing and presentation of peptide or polysaccharide antigen via MHC class II // inferred from electronic annotation /// NM_010382 // GO:0006955 // immune response // inferred from electronic annotation /// NM_010382 // GO:0019882 // antigen processing and presentation // inferred from electronic annotation /// NM_010382 // GO:0019886 // antigen processing a…	NM_010382 // GO:0005515 // protein binding // inferred from physical interaction /// ENSMUST00000076311 // GO:0005515 // protein binding // inferred from physical interaction /// M36940 // GO:0005515 // protein binding // inferred from physical interaction /// ENSMUST00000074557 // GO:0005515 // protein binding // inferred from physical interaction	NM_010382 // GO:0016020 // membrane // inferred from electronic annotation /// NM_010382 // GO:0016021 // integral to membrane // inferred from reviewed computational analysis /// NM_010382 // GO:0042613 // MHC class II protein complex // inferred from electronic annotation /// NM_001033978 // GO:0016020 // membrane // inferred from reviewed computational analysis /// NM_001033978 // GO:0016021 /…
6832713	2.82789	up	0.74815	-0.751578	Lrrk2	leucine-rich repeat kinase 2	AY792512	NM_025730	NM_025730 // GO:0006468 // protein amino acid phosphorylation // inferred from sequence or structural similarity /// NM_025730 // GO:0007264 // small GTPase mediated signal transduction // inferred from electronic annotation /// NM_025730 // GO:0046777 // protein amino acid autophosphorylation // inferred from sequence or structural similarity /// ENSMUST00000060642 // GO:0006468 // protein amino…	NM_025730 // GO:0000166 // nucleotide binding // inferred from electronic annotation /// NM_025730 // GO:0004672 // protein kinase activity // inferred from electronic annotation /// NM_025730 // GO:0004674 // protein serine/threonine kinase activity // inferred from electronic annotation /// NM_025730 // GO:0005096 // GTPase activator activity // inferred from electronic annotation /// NM_025730…	NM_025730 // GO:0005622 // intracellular // inferred from electronic annotation /// NM_025730 // GO:0005802 // trans-Golgi network // inferred from direct assay /// NM_025730 // GO:0005886 // plasma membrane // inferred from direct assay /// NM_025730 // GO:0008021 // synaptic vesicle // inferred from direct assay /// NM_025730 // GO:0045121 // membrane raft // inferred from direct assay /// ENSM…
6869547	2.7902	up	0.759179	-0.721189	Lgi1	leucine-rich repeat LGI family, member 1	BC066090	NM_020278		NM_020278 // GO:0005515 // protein binding // inferred from electronic annotation /// ENSMUST00000087252 // GO:0005515 // protein binding // inferred from electronic annotation /// BC066090 // GO:0005515 // protein binding // inferred from electronic annotation	NM_020278 // GO:0005576 // extracellular region // inferred from electronic annotation /// ENSMUST00000087252 // GO:0005576 // extracellular region // inferred from electronic annotation /// BC066090 // GO:0005576 // extracellular region // inferred from electronic annotation
6860201	2.78519	up	0.811645	-0.666133	Pcdhb18	protocadherin beta 18	BC099958	NM_053143	NM_053143 // GO:0007155 // cell adhesion // inferred from electronic annotation /// NM_053143 // GO:0007156 // homophilic cell adhesion // inferred from reviewed computational analysis /// ENSMUST00000055949 // GO:0007155 // cell adhesion // inferred from electronic annotation /// ENSMUST00000055949 // GO:0007156 // homophilic cell adhesion // inferred from reviewed computational analysis /// BC0…	NM_053143 // GO:0005509 // calcium ion binding // inferred from electronic annotation /// NM_053143 // GO:0005515 // protein binding // inferred from electronic annotation /// ENSMUST00000055949 // GO:0005509 // calcium ion binding // inferred from electronic annotation /// ENSMUST00000055949 // GO:0005515 // protein binding // inferred from electronic annotation /// BC099958 // GO:0005509 // cal…	NM_053143 // GO:0005615 // extracellular space // inferred from reviewed computational analysis /// NM_053143 // GO:0016020 // membrane // inferred from reviewed computational analysis /// NM_053143 // GO:0016021 // integral to membrane // inferred from reviewed computational analysis /// ENSMUST00000055949 // GO:0005615 // extracellular space // inferred from reviewed computational analysis /// …
6762328	2.78143	up	0.725745	-0.750082	Prelp	proline arginine-rich end leucine-rich repeat	BC019775	NM_054077	NM_054077 // GO:0001501 // skeletal development // inferred from reviewed computational analysis /// ENSMUST00000048432 // GO:0001501 // skeletal development // inferred from reviewed computational analysis /// BC019775 // GO:0001501 // skeletal development // inferred from reviewed computational analysis	NM_054077 // GO:0005201 // extracellular matrix structural constituent // inferred from reviewed computational analysis /// NM_054077 // GO:0005515 // protein binding // inferred from electronic annotation /// ENSMUST00000048432 // GO:0005201 // extracellular matrix structural constituent // inferred from reviewed computational analysis /// ENSMUST00000048432 // GO:0005515 // protein binding // i…	NM_054077 // GO:0005576 // extracellular region // inferred from electronic annotation /// NM_054077 // GO:0005578 // proteinaceous extracellular matrix // inferred from electronic annotation /// NM_054077 // GO:0005615 // extracellular space // inferred from reviewed computational analysis /// ENSMUST00000048432 // GO:0005576 // extracellular region // inferred from electronic annotation /// ENS…
6871259	2.78122	up	0.744922	-0.730795	Esrra	estrogen related receptor, alpha	U85259	NM_007953	NM_007953 // GO:0006350 // transcription // inferred from electronic annotation /// NM_007953 // GO:0006355 // regulation of transcription, DNA-dependent // inferred from electronic annotation /// NM_007953 // GO:0045944 // positive regulation of transcription from RNA polymerase II promoter // inferred from direct assay /// ENSMUST00000025906 // GO:0006350 // transcription // inferred from elect…	NM_007953 // GO:0003677 // DNA binding // inferred from direct assay /// NM_007953 // GO:0003700 // transcription factor activity // inferred from direct assay /// NM_007953 // GO:0003707 // steroid hormone receptor activity // inferred from electronic annotation /// NM_007953 // GO:0004872 // receptor activity // inferred from electronic annotation /// NM_007953 // GO:0004879 // ligand-dependent…	NM_007953 // GO:0005634 // nucleus // inferred from direct assay /// ENSMUST00000025906 // GO:0005634 // nucleus // inferred from direct assay /// U85259 // GO:0005634 // nucleus // inferred from direct assay /// ENSMUST00000113432 // GO:0005634 // nucleus // inferred from direct assay
6956550	2.75534	up	0.772378	-0.689855	Camk1	calcium/calmodulin-dependent protein kinase I	BC014825	NM_133926	NM_133926 // GO:0006468 // protein amino acid phosphorylation // inferred from electronic annotation /// NM_133926 // GO:0006913 // nucleocytoplasmic transport // inferred from direct assay /// NM_133926 // GO:0007165 // signal transduction // inferred from direct assay /// NM_133926 // GO:0007275 // multicellular organismal development // inferred from electronic annotation /// NM_133926 // GO:0…	NM_133926 // GO:0000166 // nucleotide binding // inferred from electronic annotation /// NM_133926 // GO:0003824 // catalytic activity // inferred from electronic annotation /// NM_133926 // GO:0004672 // protein kinase activity // inferred from electronic annotation /// NM_133926 // GO:0004674 // protein serine/threonine kinase activity // inferred from electronic annotation /// NM_133926 // GO:…	NM_133926 // GO:0005634 // nucleus // inferred from electronic annotation /// NM_133926 // GO:0005737 // cytoplasm // inferred from electronic annotation /// NM_133926 // GO:0005954 // calcium- and calmodulin-dependent protein kinase complex // traceable author statement /// ENSMUST00000032409 // GO:0005634 // nucleus // inferred from electronic annotation /// ENSMUST00000032409 // GO:0005737 // …
6970846	2.73828	up	0.774278	-0.678991	Gde1	glycerophosphodiester phosphodiesterase 1	BC003902	NM_019580	NM_019580 // GO:0006071 // glycerol metabolic process // inferred from reviewed computational analysis /// NM_019580 // GO:0007186 // G-protein coupled receptor protein signaling pathway // inferred from sequence or structural similarity /// ENSMUST00000038791 // GO:0006071 // glycerol metabolic process // inferred from reviewed computational analysis /// ENSMUST00000038791 // GO:0007186 // G-pro…	NM_019580 // GO:0005515 // protein binding // inferred from sequence or structural similarity /// NM_019580 // GO:0008889 // glycerophosphodiester phosphodiesterase activity // inferred from sequence or structural similarity /// NM_019580 // GO:0016787 // hydrolase activity // inferred from electronic annotation /// NM_019580 // GO:0047395 // glycerophosphoinositol glycerophosphodiesterase activi…	NM_019580 // GO:0005615 // extracellular space // inferred from reviewed computational analysis /// NM_019580 // GO:0005737 // cytoplasm // inferred from electronic annotation /// NM_019580 // GO:0005887 // integral to plasma membrane // inferred from sequence or structural similarity /// NM_019580 // GO:0016020 // membrane // inferred from electronic annotation /// NM_019580 // GO:0016021 // int…
6765551	2.72602	up	0.682217	-0.764577	Syne1	synaptic nuclear envelope 1	BC110428	NM_001079686|NM_022027	NM_001079686 // GO:0008150 // biological_process // no biological data available /// NM_022027 // GO:0008150 // biological_process // no biological data available /// ENSMUST00000056571 // GO:0008150 // biological_process // no biological data available /// ENSMUST00000095899 // GO:0008150 // biological_process // no biological data available /// BC110428 // GO:0008150 // biological_process // no…	NM_001079686 // GO:0003779 // actin binding // inferred from reviewed computational analysis /// NM_001079686 // GO:0005515 // protein binding // inferred from physical interaction /// NM_022027 // GO:0003779 // actin binding // inferred from reviewed computational analysis /// NM_022027 // GO:0005515 // protein binding // inferred from physical interaction /// ENSMUST00000056571 // GO:0003779 //…	NM_001079686 // GO:0005635 // nuclear envelope // inferred from direct assay /// NM_001079686 // GO:0005635 // nuclear envelope // inferred from sequence or structural similarity /// NM_001079686 // GO:0030017 // sarcomere // inferred from sequence or structural similarity /// NM_022027 // GO:0005635 // nuclear envelope // inferred from direct assay /// NM_022027 // GO:0005635 // nuclear envelope…
6800427	2.71709	up	0.759739	-0.682322	Dnajb9	DnaJ (Hsp40) homolog, subfamily B, member 9	AB028857	NM_013760	NM_013760 // GO:0006457 // protein folding // inferred from electronic annotation /// ENSMUST00000015049 // GO:0006457 // protein folding // inferred from electronic annotation /// AB028857 // GO:0006457 // protein folding // inferred from electronic annotation	NM_013760 // GO:0031072 // heat shock protein binding // inferred from electronic annotation /// NM_013760 // GO:0051082 // unfolded protein binding // inferred from electronic annotation /// ENSMUST00000015049 // GO:0031072 // heat shock protein binding // inferred from electronic annotation /// ENSMUST00000015049 // GO:0051082 // unfolded protein binding // inferred from electronic annotation /…	NM_013760 // GO:0005615 // extracellular space // inferred from reviewed computational analysis /// NM_013760 // GO:0005634 // nucleus // inferred from electronic annotation /// NM_013760 // GO:0005737 // cytoplasm // inferred from electronic annotation /// ENSMUST00000015049 // GO:0005615 // extracellular space // inferred from reviewed computational analysis /// ENSMUST00000015049 // GO:0005634…
6748525	2.71128	up	0.728238	-0.710736	Dst	dystonin	AF396879	NM_134448|NM_133833	NM_134448 // GO:0007050 // cell cycle arrest // inferred from reviewed computational analysis /// NM_134448 // GO:0007155 // cell adhesion // inferred from electronic annotation /// NM_134448 // GO:0008090 // retrograde axon cargo transport // inferred from mutant phenotype /// NM_134448 // GO:0031110 // regulation of microtubule polymerization or depolymerization // inferred from mutant phenotyp…	NM_134448 // GO:0003779 // actin binding // inferred from electronic annotation /// NM_134448 // GO:0005198 // structural molecule activity // inferred from electronic annotation /// NM_134448 // GO:0005509 // calcium ion binding // inferred from reviewed computational analysis /// NM_134448 // GO:0005515 // protein binding // inferred from physical interaction /// NM_134448 // GO:0008017 // micr…	NM_134448 // GO:0005737 // cytoplasm // inferred from electronic annotation /// NM_134448 // GO:0005856 // cytoskeleton // inferred from electronic annotation /// NM_134448 // GO:0015629 // actin cytoskeleton // inferred from direct assay /// NM_134448 // GO:0015630 // microtubule cytoskeleton // inferred from direct assay /// NM_134448 // GO:0016023 // cytoplasmic membrane-bounded vesicle // inf…
6751069	2.70621	up	0.783868	-0.652404	Col4a3	collagen, type IV, alpha 3	AF169387	NM_007734	NM_007734 // GO:0006817 // phosphate transport // inferred from electronic annotation /// NM_007734 // GO:0007155 // cell adhesion // inferred from electronic annotation /// NM_007734 // GO:0007166 // cell surface receptor linked signal transduction // inferred from direct assay /// NM_007734 // GO:0016525 // negative regulation of angiogenesis // inferred from direct assay /// ENSMUST00000113457…	NM_007734 // GO:0005198 // structural molecule activity // inferred from electronic annotation /// NM_007734 // GO:0005201 // extracellular matrix structural constituent // inferred from electronic annotation /// NM_007734 // GO:0005515 // protein binding // inferred from electronic annotation /// NM_007734 // GO:0030020 // extracellular matrix structural constituent conferring tensile strength /…	NM_007734 // GO:0005576 // extracellular region // inferred from electronic annotation /// NM_007734 // GO:0005578 // proteinaceous extracellular matrix // inferred from electronic annotation /// NM_007734 // GO:0005581 // collagen // inferred from electronic annotation /// NM_007734 // GO:0005587 // collagen type IV // inferred from direct assay /// NM_007734 // GO:0005604 // basement membrane /…
6965896	2.68631	up	0.679505	-0.746122	Rabac1	Rab acceptor 1 (prenylated)	AF252856	NM_010261		NM_010261 // GO:0005515 // protein binding // inferred from physical interaction /// ENSMUST00000076961 // GO:0005515 // protein binding // inferred from physical interaction /// AF252856 // GO:0005515 // protein binding // inferred from physical interaction /// ENSMUST00000050267 // GO:0005515 // protein binding // inferred from physical interaction	NM_010261 // GO:0005737 // cytoplasm // inferred from electronic annotation /// NM_010261 // GO:0005794 // Golgi apparatus // inferred from direct assay /// NM_010261 // GO:0016020 // membrane // inferred from electronic annotation /// NM_010261 // GO:0016021 // integral to membrane // inferred from direct assay /// NM_010261 // GO:0016021 // integral to membrane // inferred from reviewed computa…
6900994	2.67362	up	0.766821	-0.651972	Bcar3	breast cancer anti-estrogen resistance 3	BC023930	NM_013867	NM_013867 // GO:0007264 // small GTPase mediated signal transduction // inferred from reviewed computational analysis /// ENSMUST00000029766 // GO:0007264 // small GTPase mediated signal transduction // inferred from reviewed computational analysis /// BC023930 // GO:0007264 // small GTPase mediated signal transduction // inferred from reviewed computational analysis	NM_013867 // GO:0005085 // guanyl-nucleotide exchange factor activity // inferred from reviewed computational analysis /// NM_013867 // GO:0005515 // protein binding // inferred from electronic annotation /// ENSMUST00000029766 // GO:0005085 // guanyl-nucleotide exchange factor activity // inferred from reviewed computational analysis /// ENSMUST00000029766 // GO:0005515 // protein binding // inf…	NM_013867 // GO:0005622 // intracellular // inferred from electronic annotation /// ENSMUST00000029766 // GO:0005622 // intracellular // inferred from electronic annotation /// BC023930 // GO:0005622 // intracellular // inferred from electronic annotation
6791641	2.67088	up	0.87357	-0.543743	Gfap	glial fibrillary acidic protein	K01347	NM_010277	NM_010277 // GO:0045103 // intermediate filament-based process // inferred from mutant phenotype /// ENSMUST00000067444 // GO:0045103 // intermediate filament-based process // inferred from mutant phenotype /// ENSMUST00000077902 // GO:0045103 // intermediate filament-based process // inferred from mutant phenotype /// K01347 // GO:0045103 // intermediate filament-based process // inferred from m…	NM_010277 // GO:0005198 // structural molecule activity // inferred from mutant phenotype /// NM_010277 // GO:0005515 // protein binding // inferred from physical interaction /// ENSMUST00000067444 // GO:0005198 // structural molecule activity // inferred from mutant phenotype /// ENSMUST00000067444 // GO:0005515 // protein binding // inferred from physical interaction /// ENSMUST00000077902 // G…	NM_010277 // GO:0005624 // membrane fraction // inferred from direct assay /// NM_010277 // GO:0005737 // cytoplasm // inferred from direct assay /// NM_010277 // GO:0005882 // intermediate filament // inferred from direct assay /// ENSMUST00000067444 // GO:0005624 // membrane fraction // inferred from direct assay /// ENSMUST00000067444 // GO:0005737 // cytoplasm // inferred from direct assay //…
6749735	2.67065	up	0.861279	-0.555914	Cflar	CASP8 and FADD-like apoptosis regulator	BC023121	NM_207653	NM_207653 // GO:0006508 // proteolysis // inferred from electronic annotation /// NM_207653 // GO:0006915 // apoptosis // inferred from electronic annotation /// NM_207653 // GO:0006915 // apoptosis // inferred from reviewed computational analysis /// NM_207653 // GO:0006917 // induction of apoptosis // inferred from electronic annotation /// NM_207653 // GO:0042981 // regulation of apoptosis // …	NM_207653 // GO:0005515 // protein binding // inferred from physical interaction /// NM_207653 // GO:0008234 // cysteine-type peptidase activity // inferred from electronic annotation /// NM_207653 // GO:0030693 // caspase activity // inferred from electronic annotation /// ENSMUST00000114313 // GO:0005515 // protein binding // inferred from physical interaction /// ENSMUST00000114313 // GO:00082…	NM_207653 // GO:0005737 // cytoplasm // inferred from direct assay /// ENSMUST00000114313 // GO:0005737 // cytoplasm // inferred from direct assay /// BC023121 // GO:0005737 // cytoplasm // inferred from direct assay
6998085	2.64777	up	0.676827	-0.727953	Zbtb38	zinc finger and BTB domain containing 38	DQ192019	NM_175537		NM_175537 // GO:0005515 // protein binding // inferred from reviewed computational analysis /// NM_175537 // GO:0008270 // zinc ion binding // inferred from electronic annotation /// NM_175537 // GO:0046872 // metal ion binding // inferred from electronic annotation /// ENSMUST00000093798 // GO:0005515 // protein binding // inferred from reviewed computational analysis /// ENSMUST00000093798 // G…	NM_175537 // GO:0005634 // nucleus // inferred from electronic annotation /// ENSMUST00000093798 // GO:0005634 // nucleus // inferred from electronic annotation /// DQ192019 // GO:0005634 // nucleus // inferred from electronic annotation
6922302	2.64421	up	0.765521	-0.637316	Whrn	whirlin	AY739115	NM_001008791|NM_028640|NM_001008792|NM_001008793|NM_001008798|NM_001008794|NM_001008795|NM_001008797|NM_001008796	NM_001008791 // GO:0007605 // sensory perception of sound // inferred from mutant phenotype /// NM_001008791 // GO:0060122 // inner ear receptor stereocilium organization and biogenesis // inferred from mutant phenotype /// NM_028640 // GO:0007605 // sensory perception of sound // inferred from mutant phenotype /// NM_028640 // GO:0060122 // inner ear receptor stereocilium organization and biogen…	NM_001008791 // GO:0005515 // protein binding // inferred from physical interaction /// NM_028640 // GO:0005515 // protein binding // inferred from physical interaction /// NM_001008792 // GO:0005515 // protein binding // inferred from physical interaction /// NM_001008793 // GO:0005515 // protein binding // inferred from physical interaction /// NM_001008798 // GO:0005515 // protein binding // i…	NM_001008791 // GO:0005737 // cytoplasm // inferred from electronic annotation /// NM_001008791 // GO:0005884 // actin filament // inferred from direct assay /// NM_001008791 // GO:0005929 // cilium // inferred from direct assay /// NM_001008791 // GO:0032420 // stereocilium // inferred from direct assay /// NM_001008791 // GO:0042995 // cell projection // inferred from electronic annotation /// …
6892286	2.64184	up	0.644926	-0.756615	Snta1	syntrophin, acidic 1	BC018546	NM_009228	NM_009228 // GO:0007528 // neuromuscular junction development // inferred from mutant phenotype /// ENSMUST00000109728 // GO:0007528 // neuromuscular junction development // inferred from mutant phenotype /// BC018546 // GO:0007528 // neuromuscular junction development // inferred from mutant phenotype /// ENSMUST00000028991 // GO:0007528 // neuromuscular junction development // inferred from mut…	NM_009228 // GO:0003779 // actin binding // inferred from electronic annotation /// NM_009228 // GO:0005509 // calcium ion binding // inferred from electronic annotation /// NM_009228 // GO:0005515 // protein binding // inferred from electronic annotation /// NM_009228 // GO:0005516 // calmodulin binding // inferred from electronic annotation /// ENSMUST00000109728 // GO:0003779 // actin binding …	NM_009228 // GO:0005737 // cytoplasm // inferred from electronic annotation /// NM_009228 // GO:0005856 // cytoskeleton // inferred from electronic annotation /// NM_009228 // GO:0016020 // membrane // inferred from electronic annotation /// NM_009228 // GO:0042383 // sarcolemma // inferred from direct assay /// NM_009228 // GO:0045211 // postsynaptic membrane // inferred from direct assay /// EN…
6929510	2.60682	up	0.692483	-0.689809	Insig1	insulin induced gene 1	BC132167	NM_153526	NM_153526 // GO:0006629 // lipid metabolic process // inferred from electronic annotation /// NM_153526 // GO:0006991 // response to sterol depletion // inferred from direct assay /// NM_153526 // GO:0008202 // steroid metabolic process // inferred from electronic annotation /// NM_153526 // GO:0008203 // cholesterol metabolic process // inferred from electronic annotation /// ENSMUST00000059155 …	NM_153526 // GO:0005515 // protein binding // inferred from physical interaction /// ENSMUST00000059155 // GO:0005515 // protein binding // inferred from physical interaction /// BC132167 // GO:0005515 // protein binding // inferred from physical interaction	NM_153526 // GO:0005783 // endoplasmic reticulum // traceable author statement /// NM_153526 // GO:0016020 // membrane // inferred from electronic annotation /// NM_153526 // GO:0016021 // integral to membrane // inferred from reviewed computational analysis /// ENSMUST00000059155 // GO:0005783 // endoplasmic reticulum // traceable author statement /// ENSMUST00000059155 // GO:0016020 // membrane…
6979515	2.60421	up	0.697498	-0.683347	BC025816		BC025816		BC025816 // GO:0006512 // ubiquitin cycle // inferred from electronic annotation /// ENSMUST00000034287 // GO:0006512 // ubiquitin cycle // inferred from electronic annotation	BC025816 // GO:0005515 // protein binding // inferred from electronic annotation /// ENSMUST00000034287 // GO:0005515 // protein binding // inferred from electronic annotation
6990663	2.59929	up	0.835107	-0.54301	Klhl31	kelch-like 31 (Drosophila)		NM_172925		NM_172925 // GO:0005515 // protein binding // inferred from electronic annotation /// ENSMUST00000057781 // GO:0005515 // protein binding // inferred from electronic annotation
6864760	2.59384	up	0.767137	-0.607954	Diap1	diaphanous homolog 1 (Drosophila)	BC070412	NM_007858	NM_007858 // GO:0016043 // cellular component organization and biogenesis // inferred from electronic annotation /// NM_007858 // GO:0030036 // actin cytoskeleton organization and biogenesis // inferred from electronic annotation /// NM_007858 // GO:0030041 // actin filament polymerization // inferred from direct assay /// ENSMUST00000115634 // GO:0016043 // cellular component organization and bi…	NM_007858 // GO:0003779 // actin binding // inferred from direct assay /// NM_007858 // GO:0005515 // protein binding // inferred from physical interaction /// NM_007858 // GO:0017048 // Rho GTPase binding // inferred from electronic annotation /// ENSMUST00000115634 // GO:0003779 // actin binding // inferred from direct assay /// ENSMUST00000115634 // GO:0005515 // protein binding // inferred fr…	NM_007858 // GO:0005737 // cytoplasm // inferred from electronic annotation /// NM_007858 // GO:0005856 // cytoskeleton // inferred from electronic annotation /// NM_007858 // GO:0016020 // membrane // inferred from electronic annotation /// NM_007858 // GO:0042995 // cell projection // inferred from electronic annotation /// ENSMUST00000115634 // GO:0005737 // cytoplasm // inferred from electron…
6879015	2.59359	up	0.792267	-0.582686	Rapsn	receptor-associated protein of the synapse	J03962	NM_009023		NM_009023 // GO:0004872 // receptor activity // inferred from electronic annotation /// NM_009023 // GO:0005488 // binding // inferred from electronic annotation /// NM_009023 // GO:0005515 // protein binding // inferred from electronic annotation /// NM_009023 // GO:0008270 // zinc ion binding // inferred from electronic annotation /// NM_009023 // GO:0046872 // metal ion binding // inferred fro…	NM_009023 // GO:0005737 // cytoplasm // inferred from electronic annotation /// NM_009023 // GO:0005794 // Golgi apparatus // inferred from direct assay /// NM_009023 // GO:0005856 // cytoskeleton // inferred from electronic annotation /// NM_009023 // GO:0005886 // plasma membrane // inferred from direct assay /// NM_009023 // GO:0016020 // membrane // inferred from electronic annotation /// NM_…
6965192	2.56941	up	0.63695	-0.724489	Eps8l2	EPS8-like 2	BC009098	NM_133191	NM_133191 // GO:0016601 // Rac protein signal transduction // inferred from sequence or structural similarity /// ENSMUST00000026577 // GO:0016601 // Rac protein signal transduction // inferred from sequence or structural similarity /// BC009098 // GO:0016601 // Rac protein signal transduction // inferred from sequence or structural similarity	NM_133191 // GO:0005515 // protein binding // inferred from sequence or structural similarity /// NM_133191 // GO:0051015 // actin filament binding // inferred from sequence or structural similarity /// ENSMUST00000026577 // GO:0005515 // protein binding // inferred from sequence or structural similarity /// ENSMUST00000026577 // GO:0051015 // actin filament binding // inferred from sequence or s…	NM_133191 // GO:0001726 // ruffle // inferred from sequence or structural similarity /// NM_133191 // GO:0005737 // cytoplasm // inferred from electronic annotation /// ENSMUST00000026577 // GO:0001726 // ruffle // inferred from sequence or structural similarity /// ENSMUST00000026577 // GO:0005737 // cytoplasm // inferred from electronic annotation /// BC009098 // GO:0001726 // ruffle // inferre…
6891000	2.56839	up	0.790567	-0.570297	Rnf24	ring finger protein 24	BC096529	NM_178607	NM_178607 // GO:0008150 // biological_process // no biological data available /// ENSMUST00000059372 // GO:0008150 // biological_process // no biological data available /// ENSMUST00000110194 // GO:0008150 // biological_process // no biological data available /// BC096529 // GO:0008150 // biological_process // no biological data available	NM_178607 // GO:0003674 // molecular_function // no biological data available /// NM_178607 // GO:0005515 // protein binding // inferred from electronic annotation /// NM_178607 // GO:0008270 // zinc ion binding // inferred from electronic annotation /// NM_178607 // GO:0046872 // metal ion binding // inferred from electronic annotation /// ENSMUST00000059372 // GO:0003674 // molecular_function /…	NM_178607 // GO:0005575 // cellular_component // no biological data available /// ENSMUST00000059372 // GO:0005575 // cellular_component // no biological data available /// ENSMUST00000110194 // GO:0005575 // cellular_component // no biological data available /// BC096529 // GO:0005575 // cellular_component // no biological data available
6897707	2.56772	up	0.743632	-0.616857	Rnf13	ring finger protein 13	AF037205	NM_001113413|NM_011883		NM_001113413 // GO:0005515 // protein binding // inferred from electronic annotation /// NM_001113413 // GO:0008270 // zinc ion binding // inferred from electronic annotation /// NM_001113413 // GO:0046872 // metal ion binding // inferred from electronic annotation /// NM_011883 // GO:0005515 // protein binding // inferred from electronic annotation /// NM_011883 // GO:0008270 // zinc ion binding…	NM_001113413 // GO:0005634 // nucleus // inferred from electronic annotation /// NM_011883 // GO:0005634 // nucleus // inferred from electronic annotation /// ENSMUST00000041826 // GO:0005634 // nucleus // inferred from electronic annotation /// AF037205 // GO:0005634 // nucleus // inferred from electronic annotation
6780771	2.5568	up	0.675883	-0.678459	Mapk9	mitogen-activated protein kinase 9	BC028341	NM_016961|NM_207692	NM_016961 // GO:0006468 // protein amino acid phosphorylation // inferred from electronic annotation /// NM_016961 // GO:0007254 // JNK cascade // inferred from sequence or structural similarity /// NM_207692 // GO:0006468 // protein amino acid phosphorylation // inferred from electronic annotation /// NM_207692 // GO:0007254 // JNK cascade // inferred from sequence or structural similarity /// E…	NM_016961 // GO:0000166 // nucleotide binding // inferred from electronic annotation /// NM_016961 // GO:0004672 // protein kinase activity // inferred from electronic annotation /// NM_016961 // GO:0004674 // protein serine/threonine kinase activity // inferred from electronic annotation /// NM_016961 // GO:0004705 // JUN kinase activity // inferred from sequence or structural similarity /// NM_…	NM_016961 // GO:0005634 // nucleus // inferred by curator /// NM_207692 // GO:0005634 // nucleus // inferred by curator /// ENSMUST00000020634 // GO:0005634 // nucleus // inferred by curator /// ENSMUST00000109179 // GO:0005634 // nucleus // inferred by curator /// ENSMUST00000102778 // GO:0005634 // nucleus // inferred by curator /// BC028341 // GO:0005634 // nucleus // inferred by curator /// E…
6957107	2.54024	up	0.658595	-0.686369	Clstn3	calsyntenin 3	BC055054	NM_153508	NM_153508 // GO:0007155 // cell adhesion // inferred from electronic annotation /// NM_153508 // GO:0007156 // homophilic cell adhesion // inferred from electronic annotation /// ENSMUST00000008297 // GO:0007155 // cell adhesion // inferred from electronic annotation /// ENSMUST00000008297 // GO:0007156 // homophilic cell adhesion // inferred from electronic annotation /// BC055054 // GO:0007155 …	NM_153508 // GO:0005509 // calcium ion binding // inferred from electronic annotation /// NM_153508 // GO:0005515 // protein binding // inferred from electronic annotation /// ENSMUST00000008297 // GO:0005509 // calcium ion binding // inferred from electronic annotation /// ENSMUST00000008297 // GO:0005515 // protein binding // inferred from electronic annotation /// BC055054 // GO:0005509 // cal…	NM_153508 // GO:0005783 // endoplasmic reticulum // inferred from electronic annotation /// NM_153508 // GO:0005794 // Golgi apparatus // inferred from electronic annotation /// NM_153508 // GO:0016020 // membrane // inferred from electronic annotation /// NM_153508 // GO:0016021 // integral to membrane // inferred from reviewed computational analysis /// NM_153508 // GO:0045211 // postsynaptic m…
6914190	2.52407	up	0.650945	-0.684805	Tlr4	toll-like receptor 4	AF095353	NM_021297	NM_021297 // GO:0006954 // inflammatory response // inferred from electronic annotation /// NM_021297 // GO:0006955 // immune response // inferred from electronic annotation /// NM_021297 // GO:0007165 // signal transduction // inferred from electronic annotation /// NM_021297 // GO:0007250 // activation of NF-kappaB-inducing kinase activity // non-traceable author statement /// NM_021297 // GO:0…	NM_021297 // GO:0004872 // receptor activity // inferred from electronic annotation /// NM_021297 // GO:0004888 // transmembrane receptor activity // inferred from electronic annotation /// NM_021297 // GO:0005515 // protein binding // inferred from physical interaction /// ENSMUST00000048096 // GO:0004872 // receptor activity // inferred from electronic annotation /// ENSMUST00000048096 // GO:00…	NM_021297 // GO:0016020 // membrane // inferred from electronic annotation /// NM_021297 // GO:0016021 // integral to membrane // inferred from electronic annotation /// NM_021297 // GO:0031224 // intrinsic to membrane // inferred from electronic annotation /// ENSMUST00000048096 // GO:0016020 // membrane // inferred from electronic annotation /// ENSMUST00000048096 // GO:0016021 // integral to m…
6990662	2.51579	up	0.659588	-0.671426	Klhl31	kelch-like 31 (Drosophila)	BC118027	NM_172925		NM_172925 // GO:0005515 // protein binding // inferred from electronic annotation /// ENSMUST00000057781 // GO:0005515 // protein binding // inferred from electronic annotation /// BC118027 // GO:0005515 // protein binding // inferred from electronic annotation /// ENSMUST00000061240 // GO:0005515 // protein binding // inferred from electronic annotation
6751699	2.51571	up	0.637852	-0.693114	Farp2	FERM, RhoGEF and pleckstrin domain protein 2	BC009153	NM_145519	NM_145519 // GO:0007242 // intracellular signaling cascade // inferred from electronic annotation /// NM_145519 // GO:0016322 // neuron remodeling // inferred from sequence or structural similarity /// NM_145519 // GO:0016601 // Rac protein signal transduction // inferred from sequence or structural similarity /// NM_145519 // GO:0035023 // regulation of Rho protein signal transduction // inferre…	NM_145519 // GO:0005085 // guanyl-nucleotide exchange factor activity // inferred from electronic annotation /// NM_145519 // GO:0005089 // Rho guanyl-nucleotide exchange factor activity // inferred from sequence or structural similarity /// NM_145519 // GO:0005488 // binding // inferred from electronic annotation /// NM_145519 // GO:0008092 // cytoskeletal protein binding // inferred from electr…	NM_145519 // GO:0005622 // intracellular // inferred from electronic annotation /// NM_145519 // GO:0005737 // cytoplasm // inferred from sequence or structural similarity /// NM_145519 // GO:0005856 // cytoskeleton // inferred from electronic annotation /// NM_145519 // GO:0019898 // extrinsic to membrane // inferred from electronic annotation /// ENSMUST00000041983 // GO:0005622 // intracellula…
6850019	2.50886	up	0.774945	-0.552089	Tap1	transporter 1, ATP-binding cassette, sub-family B (MDR/TAP)	BC024897	NM_013683	NM_013683 // GO:0006810 // transport // inferred from electronic annotation /// NM_013683 // GO:0006857 // oligopeptide transport // inferred from electronic annotation /// NM_013683 // GO:0006952 // defense response // inferred from mutant phenotype /// NM_013683 // GO:0006955 // immune response // inferred from electronic annotation /// NM_013683 // GO:0015031 // protein transport // inferred f…	NM_013683 // GO:0000166 // nucleotide binding // inferred from electronic annotation /// NM_013683 // GO:0005215 // transporter activity // inferred from electronic annotation /// NM_013683 // GO:0005515 // protein binding // inferred from physical interaction /// NM_013683 // GO:0005524 // ATP binding // inferred from electronic annotation /// NM_013683 // GO:0015198 // oligopeptide transporter …	NM_013683 // GO:0005783 // endoplasmic reticulum // inferred from electronic annotation /// NM_013683 // GO:0005887 // integral to plasma membrane // inferred from electronic annotation /// NM_013683 // GO:0016020 // membrane // inferred from reviewed computational analysis /// NM_013683 // GO:0016021 // integral to membrane // inferred from electronic annotation /// ENSMUST00000041633 // GO:0005…
6817217	2.50297	up	0.593512	-0.73013	Thrb	thyroid hormone receptor beta	BC089035	NM_001113417|NM_009380	NM_001113417 // GO:0006350 // transcription // inferred from electronic annotation /// NM_001113417 // GO:0006355 // regulation of transcription, DNA-dependent // traceable author statement /// NM_001113417 // GO:0007605 // sensory perception of sound // inferred from mutant phenotype /// NM_001113417 // GO:0008016 // regulation of heart contraction // inferred from mutant phenotype /// NM_001113…	NM_001113417 // GO:0003677 // DNA binding // inferred from electronic annotation /// NM_001113417 // GO:0003700 // transcription factor activity // traceable author statement /// NM_001113417 // GO:0003707 // steroid hormone receptor activity // inferred from electronic annotation /// NM_001113417 // GO:0004872 // receptor activity // inferred from electronic annotation /// NM_001113417 // GO:000…	NM_001113417 // GO:0005634 // nucleus // traceable author statement /// NM_009380 // GO:0005634 // nucleus // traceable author statement /// ENSMUST00000091471 // GO:0005634 // nucleus // traceable author statement /// ENSMUST00000022304 // GO:0005634 // nucleus // traceable author statement /// ENSMUST00000022303 // GO:0005634 // nucleus // traceable author statement /// BC089035 // GO:0005634 /…
6926440	2.5016	up	0.699857	-0.622995	Clcnka	chloride channel Ka	AY373832	NM_024412	NM_024412 // GO:0006810 // transport // inferred from electronic annotation /// NM_024412 // GO:0006811 // ion transport // inferred from electronic annotation /// NM_024412 // GO:0006821 // chloride transport // inferred from electronic annotation /// NM_024412 // GO:0050878 // regulation of body fluid levels // inferred from mutant phenotype /// ENSMUST00000105790 // GO:0006810 // transport // …	NM_024412 // GO:0005216 // ion channel activity // inferred from electronic annotation /// NM_024412 // GO:0005244 // voltage-gated ion channel activity // inferred from electronic annotation /// NM_024412 // GO:0005247 // voltage-gated chloride channel activity // inferred from electronic annotation /// NM_024412 // GO:0005254 // chloride channel activity // inferred from electronic annotation /…	NM_024412 // GO:0016020 // membrane // inferred from electronic annotation /// NM_024412 // GO:0016021 // integral to membrane // inferred from electronic annotation /// ENSMUST00000105790 // GO:0016020 // membrane // inferred from electronic annotation /// ENSMUST00000105790 // GO:0016021 // integral to membrane // inferred from electronic annotation /// ENSMUST00000042617 // GO:0016020 // membr…
7017668	2.50096	up	0.782168	-0.540315	Mpp1	membrane protein, palmitoylated	BC013444	NM_008621		NM_008621 // GO:0005515 // protein binding // inferred from physical interaction /// ENSMUST00000033775 // GO:0005515 // protein binding // inferred from physical interaction /// BC013444 // GO:0005515 // protein binding // inferred from physical interaction /// ENSMUST00000114091 // GO:0005515 // protein binding // inferred from physical interaction /// ENSMUST00000064027 // GO:0005515 // protei…	NM_008621 // GO:0016020 // membrane // inferred from electronic annotation /// NM_008621 // GO:0042995 // cell projection // inferred from electronic annotation /// ENSMUST00000033775 // GO:0016020 // membrane // inferred from electronic annotation /// ENSMUST00000033775 // GO:0042995 // cell projection // inferred from electronic annotation /// BC013444 // GO:0016020 // membrane // inferred from…
6851103	2.49751	up	0.775619	-0.544873	Pcaf	p300/CBP-associated factor	BC082581	NM_020005	NM_020005 // GO:0006350 // transcription // inferred from electronic annotation /// NM_020005 // GO:0006355 // regulation of transcription, DNA-dependent // traceable author statement /// NM_020005 // GO:0006473 // protein amino acid acetylation // traceable author statement /// NM_020005 // GO:0007049 // cell cycle // inferred from electronic annotation /// NM_020005 // GO:0008152 // metabolic p…	NM_020005 // GO:0003713 // transcription coactivator activity // inferred from direct assay /// NM_020005 // GO:0004402 // histone acetyltransferase activity // inferred from direct assay /// NM_020005 // GO:0004406 // H3/H4 histone acetyltransferase activity // inferred from direct assay /// NM_020005 // GO:0005515 // protein binding // inferred from physical interaction /// NM_020005 // GO:0008…	NM_020005 // GO:0000123 // histone acetyltransferase complex // inferred from direct assay /// NM_020005 // GO:0000776 // kinetochore // inferred from direct assay /// NM_020005 // GO:0005634 // nucleus // inferred from direct assay /// ENSMUST00000000724 // GO:0000123 // histone acetyltransferase complex // inferred from direct assay /// ENSMUST00000000724 // GO:0000776 // kinetochore // inferre…
6825684	2.48533	up	0.693801	-0.619636	Sorbs3	sorbin and SH3 domain containing 3	AB190911	NM_011366	NM_011366 // GO:0000122 // negative regulation of transcription from RNA polymerase II promoter // inferred from genetic interaction /// NM_011366 // GO:0000122 // negative regulation of transcription from RNA polymerase II promoter // inferred from mutant phenotype /// NM_011366 // GO:0007155 // cell adhesion // inferred from electronic annotation /// NM_011366 // GO:0031589 // cell-substrate ad…	NM_011366 // GO:0005515 // protein binding // inferred from direct assay /// NM_011366 // GO:0005515 // protein binding // inferred from physical interaction /// NM_011366 // GO:0008134 // transcription factor binding // inferred from physical interaction /// ENSMUST00000022682 // GO:0005515 // protein binding // inferred from direct assay /// ENSMUST00000022682 // GO:0005515 // protein binding /…	NM_011366 // GO:0005634 // nucleus // inferred from direct assay /// NM_011366 // GO:0005737 // cytoplasm // inferred from direct assay /// NM_011366 // GO:0005856 // cytoskeleton // inferred from electronic annotation /// NM_011366 // GO:0005925 // focal adhesion // inferred from direct assay /// NM_011366 // GO:0030054 // cell junction // inferred from electronic annotation /// ENSMUST000000226…
6977032	2.47659	up	0.692674	-0.615679	Rab3a	RAB3A, member RAS oncogene family	BC018451	NM_009001	NM_009001 // GO:0003016 // respiratory system process // inferred from mutant phenotype /// NM_009001 // GO:0006810 // transport // inferred from electronic annotation /// NM_009001 // GO:0006886 // intracellular protein transport // inferred from reviewed computational analysis /// NM_009001 // GO:0006887 // exocytosis // inferred from electronic annotation /// NM_009001 // GO:0007005 // mitocho…	NM_009001 // GO:0000166 // nucleotide binding // inferred from electronic annotation /// NM_009001 // GO:0003924 // GTPase activity // inferred from reviewed computational analysis /// NM_009001 // GO:0005515 // protein binding // inferred from physical interaction /// NM_009001 // GO:0005525 // GTP binding // inferred from reviewed computational analysis /// NM_009001 // GO:0008565 // protein tr…	NM_009001 // GO:0008021 // synaptic vesicle // inferred from direct assay /// NM_009001 // GO:0016020 // membrane // inferred from electronic annotation /// ENSMUST00000110093 // GO:0008021 // synaptic vesicle // inferred from direct assay /// ENSMUST00000110093 // GO:0016020 // membrane // inferred from electronic annotation /// ENSMUST00000110092 // GO:0008021 // synaptic vesicle // inferred fr…
6784218	2.47432	up	0.682293	-0.624738	Stat5a	signal transducer and activator of transcription 5A	BC013274	NM_011488	NM_011488 // GO:0001553 // luteinization // inferred from genetic interaction /// NM_011488 // GO:0001779 // natural killer cell differentiation // inferred from genetic interaction /// NM_011488 // GO:0006350 // transcription // inferred from electronic annotation /// NM_011488 // GO:0006355 // regulation of transcription, DNA-dependent // inferred from electronic annotation /// NM_011488 // GO:…	NM_011488 // GO:0003677 // DNA binding // inferred from direct assay /// NM_011488 // GO:0003700 // transcription factor activity // inferred from electronic annotation /// NM_011488 // GO:0004871 // signal transducer activity // inferred from genetic interaction /// NM_011488 // GO:0005509 // calcium ion binding // inferred from electronic annotation /// NM_011488 // GO:0005515 // protein bindin…	NM_011488 // GO:0005634 // nucleus // inferred from direct assay /// NM_011488 // GO:0005737 // cytoplasm // inferred from direct assay /// ENSMUST00000004145 // GO:0005634 // nucleus // inferred from direct assay /// ENSMUST00000004145 // GO:0005737 // cytoplasm // inferred from direct assay /// ENSMUST00000107356 // GO:0005634 // nucleus // inferred from direct assay /// ENSMUST00000107356 // G…
6962502	2.46709	up	0.768582	-0.534227	Dlg2	discs, large homolog 2 (Drosophila)	AF388675	NM_011807	NM_011807 // GO:0007268 // synaptic transmission // inferred from mutant phenotype /// NM_011807 // GO:0019233 // sensory perception of pain // inferred from mutant phenotype /// ENSMUST00000107196 // GO:0007268 // synaptic transmission // inferred from mutant phenotype /// ENSMUST00000107196 // GO:0019233 // sensory perception of pain // inferred from mutant phenotype /// AF388675 // GO:0007268 …	NM_011807 // GO:0005515 // protein binding // inferred from physical interaction /// ENSMUST00000107196 // GO:0005515 // protein binding // inferred from physical interaction /// AF388675 // GO:0005515 // protein binding // inferred from physical interaction /// ENSMUST00000074273 // GO:0005515 // protein binding // inferred from physical interaction	NM_011807 // GO:0016020 // membrane // inferred from electronic annotation /// NM_011807 // GO:0030054 // cell junction // inferred from electronic annotation /// NM_011807 // GO:0045202 // synapse // inferred from electronic annotation /// NM_011807 // GO:0045211 // postsynaptic membrane // inferred from direct assay /// ENSMUST00000107196 // GO:0016020 // membrane // inferred from electronic an…
6939265	2.45037	up	0.578928	-0.714069	Clock	circadian locomoter output cycles kaput	AF000998	NM_007715	NM_007715 // GO:0000160 // two-component signal transduction system (phosphorelay) // inferred from electronic annotation /// NM_007715 // GO:0006350 // transcription // inferred from electronic annotation /// NM_007715 // GO:0006355 // regulation of transcription, DNA-dependent // inferred from direct assay /// NM_007715 // GO:0007165 // signal transduction // inferred from electronic annotation…	NM_007715 // GO:0000155 // two-component sensor activity // inferred from electronic annotation /// NM_007715 // GO:0003677 // DNA binding // inferred from electronic annotation /// NM_007715 // GO:0003700 // transcription factor activity // inferred from direct assay /// NM_007715 // GO:0003700 // transcription factor activity // inferred from sequence or structural similarity /// NM_007715 // G…	NM_007715 // GO:0005634 // nucleus // inferred from direct assay /// NM_007715 // GO:0005667 // transcription factor complex // inferred from direct assay /// NM_007715 // GO:0005667 // transcription factor complex // not recorded /// NM_007715 // GO:0005737 // cytoplasm // inferred from direct assay /// ENSMUST00000113499 // GO:0005634 // nucleus // inferred from direct assay /// ENSMUST00000113…
6778972	2.44318	up	0.583558	-0.705204	Egfr	epidermal growth factor receptor	AF275367	NM_207655|NM_007912	NM_207655 // GO:0000902 // cell morphogenesis // inferred from reviewed computational analysis /// NM_207655 // GO:0006468 // protein amino acid phosphorylation // inferred from electronic annotation /// NM_207655 // GO:0007165 // signal transduction // inferred from direct assay /// NM_207655 // GO:0007166 // cell surface receptor linked signal transduction // not recorded /// NM_207655 // GO:00…	NM_207655 // GO:0000166 // nucleotide binding // inferred from electronic annotation /// NM_207655 // GO:0004672 // protein kinase activity // inferred from electronic annotation /// NM_207655 // GO:0004713 // protein tyrosine kinase activity // inferred from electronic annotation /// NM_207655 // GO:0004714 // transmembrane receptor protein tyrosine kinase activity // inferred from electronic an…	NM_207655 // GO:0005622 // intracellular // inferred from direct assay /// NM_207655 // GO:0005768 // endosome // inferred from reviewed computational analysis /// NM_207655 // GO:0005856 // cytoskeleton // inferred from reviewed computational analysis /// NM_207655 // GO:0005886 // plasma membrane // inferred from direct assay /// NM_207655 // GO:0005886 // plasma membrane // inferred from revie…
6798271	2.4375	up	0.637319	-0.648086	Adssl1	adenylosuccinate synthetase like 1	M74495	NM_007421	NM_007421 // GO:0006163 // purine nucleotide metabolic process // traceable author statement /// NM_007421 // GO:0006164 // purine nucleotide biosynthetic process // inferred from direct assay /// ENSMUST00000021726 // GO:0006163 // purine nucleotide metabolic process // traceable author statement /// ENSMUST00000021726 // GO:0006164 // purine nucleotide biosynthetic process // inferred from dire…	NM_007421 // GO:0000166 // nucleotide binding // inferred from electronic annotation /// NM_007421 // GO:0000287 // magnesium ion binding // inferred from electronic annotation /// NM_007421 // GO:0004019 // adenylosuccinate synthase activity // inferred from direct assay /// NM_007421 // GO:0005515 // protein binding // inferred from physical interaction /// NM_007421 // GO:0005525 // GTP bindin…	NM_007421 // GO:0005737 // cytoplasm // inferred from electronic annotation /// NM_007421 // GO:0016020 // membrane // inferred from electronic annotation /// ENSMUST00000021726 // GO:0005737 // cytoplasm // inferred from electronic annotation /// ENSMUST00000021726 // GO:0016020 // membrane // inferred from electronic annotation /// M74495 // GO:0005737 // cytoplasm // inferred from electronic a…
6803297	2.42976	up	0.614439	-0.666377	Gsc	goosecoid homeobox	X99239	NM_010351	NM_010351 // GO:0000122 // negative regulation of transcription from RNA polymerase II promoter // inferred from genetic interaction /// NM_010351 // GO:0006355 // regulation of transcription, DNA-dependent // inferred from electronic annotation /// NM_010351 // GO:0007275 // multicellular organismal development // inferred from electronic annotation /// NM_010351 // GO:0045449 // regulation of t…	NM_010351 // GO:0003677 // DNA binding // inferred from electronic annotation /// NM_010351 // GO:0003700 // transcription factor activity // inferred from electronic annotation /// NM_010351 // GO:0005515 // protein binding // inferred from physical interaction /// NM_010351 // GO:0043565 // sequence-specific DNA binding // inferred from electronic annotation /// ENSMUST00000021513 // GO:0003677…	NM_010351 // GO:0005634 // nucleus // inferred from electronic annotation /// NM_010351 // GO:0005667 // transcription factor complex // inferred from direct assay /// ENSMUST00000021513 // GO:0005634 // nucleus // inferred from electronic annotation /// ENSMUST00000021513 // GO:0005667 // transcription factor complex // inferred from direct assay /// X99239 // GO:0005634 // nucleus // inferred f…
6896406	2.40528	up	0.623356	-0.642847	Pld1	phospholipase D1	U87868	NM_008875	NM_008875 // GO:0007154 // cell communication // inferred from electronic annotation /// NM_008875 // GO:0008152 // metabolic process // inferred from electronic annotation /// NM_008875 // GO:0016042 // lipid catabolic process // inferred from electronic annotation /// ENSMUST00000067757 // GO:0007154 // cell communication // inferred from electronic annotation /// ENSMUST00000067757 // GO:00081…	NM_008875 // GO:0003824 // catalytic activity // inferred from electronic annotation /// NM_008875 // GO:0004630 // phospholipase D activity // inferred from electronic annotation /// NM_008875 // GO:0005515 // protein binding // inferred from electronic annotation /// NM_008875 // GO:0016787 // hydrolase activity // inferred from electronic annotation /// NM_008875 // GO:0035091 // phosphoinosit…	NM_008875 // GO:0005737 // cytoplasm // inferred from electronic annotation /// NM_008875 // GO:0005768 // endosome // inferred from sequence or structural similarity /// NM_008875 // GO:0005783 // endoplasmic reticulum // inferred from electronic annotation /// NM_008875 // GO:0005794 // Golgi apparatus // inferred from sequence or structural similarity /// NM_008875 // GO:0016020 // membrane //…
6940878	2.40155	up	0.63326	-0.630705	2900024C23Rik	RIKEN cDNA 2900024C23 gene	BC116683	NM_026062	BC116683 // GO:0008150 // biological_process // no biological data available /// NM_026062 // GO:0008150 // biological_process // no biological data available /// ENSMUST00000031198 // GO:0008150 // biological_process // no biological data available	BC116683 // GO:0005515 // protein binding // inferred from physical interaction /// NM_026062 // GO:0005515 // protein binding // inferred from physical interaction /// ENSMUST00000031198 // GO:0005515 // protein binding // inferred from physical interaction	BC116683 // GO:0005575 // cellular_component // no biological data available /// BC116683 // GO:0016020 // membrane // inferred from electronic annotation /// BC116683 // GO:0016021 // integral to membrane // inferred from electronic annotation /// NM_026062 // GO:0005575 // cellular_component // no biological data available /// NM_026062 // GO:0016020 // membrane // inferred from electronic anno…
6992942	2.39946	up	0.570123	-0.692587	Myrip	myosin VIIA and Rab interacting protein	BC129851	NM_144557	NM_144557 // GO:0006886 // intracellular protein transport // inferred from electronic annotation /// NM_144557 // GO:0030050 // vesicle transport along actin filament // traceable author statement /// ENSMUST00000048121 // GO:0006886 // intracellular protein transport // inferred from electronic annotation /// ENSMUST00000048121 // GO:0030050 // vesicle transport along actin filament // traceabl…	NM_144557 // GO:0003779 // actin binding // inferred from direct assay /// NM_144557 // GO:0005515 // protein binding // inferred from physical interaction /// NM_144557 // GO:0008270 // zinc ion binding // inferred from electronic annotation /// NM_144557 // GO:0017022 // myosin binding // inferred from direct assay /// NM_144557 // GO:0017022 // myosin binding // inferred from sequence or struc…	NM_144557 // GO:0001750 // photoreceptor outer segment // inferred from direct assay /// NM_144557 // GO:0005737 // cytoplasm // inferred from electronic annotation /// NM_144557 // GO:0015629 // actin cytoskeleton // inferred from direct assay /// NM_144557 // GO:0042470 // melanosome // inferred from direct assay /// NM_144557 // GO:0045202 // synapse // inferred from direct assay /// ENSMUST00…
6978335	2.39739	up	0.706278	-0.555185	Cx3cl1	chemokine (C-X3-C motif) ligand 1	BC006650	NM_009142	NM_009142 // GO:0006955 // immune response // inferred from electronic annotation /// NM_009142 // GO:0007155 // cell adhesion // inferred from electronic annotation /// NM_009142 // GO:0007165 // signal transduction // inferred from electronic annotation /// ENSMUST00000034230 // GO:0006955 // immune response // inferred from electronic annotation /// ENSMUST00000034230 // GO:0007155 // cell adh…	NM_009142 // GO:0005125 // cytokine activity // inferred from electronic annotation /// NM_009142 // GO:0005515 // protein binding // inferred from electronic annotation /// NM_009142 // GO:0008009 // chemokine activity // inferred from electronic annotation /// ENSMUST00000034230 // GO:0005125 // cytokine activity // inferred from electronic annotation /// ENSMUST00000034230 // GO:0005515 // pro…	NM_009142 // GO:0005576 // extracellular region // inferred from electronic annotation /// NM_009142 // GO:0005615 // extracellular space // inferred from electronic annotation /// NM_009142 // GO:0016020 // membrane // inferred from electronic annotation /// NM_009142 // GO:0016021 // integral to membrane // inferred from electronic annotation /// ENSMUST00000034230 // GO:0005576 // extracellula…
6824842	2.39378	up	0.604683	-0.654605	Cideb	cell death-inducing DNA fragmentation factor, alpha subunit-like effector B	BC046340	NM_009894	NM_009894 // GO:0006915 // apoptosis // inferred from electronic annotation /// NM_009894 // GO:0006917 // induction of apoptosis // inferred from sequence or structural similarity /// ENSMUST00000001497 // GO:0006915 // apoptosis // inferred from electronic annotation /// ENSMUST00000001497 // GO:0006917 // induction of apoptosis // inferred from sequence or structural similarity /// BC046340 //…	NM_009894 // GO:0005515 // protein binding // inferred from electronic annotation /// ENSMUST00000001497 // GO:0005515 // protein binding // inferred from electronic annotation /// BC046340 // GO:0005515 // protein binding // inferred from electronic annotation /// ENSMUST00000100533 // GO:0005515 // protein binding // inferred from electronic annotation	NM_009894 // GO:0005622 // intracellular // inferred from electronic annotation /// NM_009894 // GO:0005829 // cytosol // inferred from sequence or structural similarity /// ENSMUST00000001497 // GO:0005622 // intracellular // inferred from electronic annotation /// ENSMUST00000001497 // GO:0005829 // cytosol // inferred from sequence or structural similarity /// BC046340 // GO:0005622 // intrace…
6767463	2.38814	up	0.733919	-0.521967	Ostm1	osteopetrosis associated transmembrane protein 1	AF533890	NM_172416	NM_172416 // GO:0030316 // osteoclast differentiation // inferred from mutant phenotype /// ENSMUST00000040718 // GO:0030316 // osteoclast differentiation // inferred from mutant phenotype /// AF533890 // GO:0030316 // osteoclast differentiation // inferred from mutant phenotype	NM_172416 // GO:0005515 // protein binding // inferred from physical interaction /// ENSMUST00000040718 // GO:0005515 // protein binding // inferred from physical interaction /// AF533890 // GO:0005515 // protein binding // inferred from physical interaction	NM_172416 // GO:0005829 // cytosol // inferred from direct assay /// NM_172416 // GO:0016020 // membrane // inferred from electronic annotation /// NM_172416 // GO:0016021 // integral to membrane // inferred from electronic annotation /// ENSMUST00000040718 // GO:0005829 // cytosol // inferred from direct assay /// ENSMUST00000040718 // GO:0016020 // membrane // inferred from electronic annotatio…
6854260	2.38487	up	0.659542	-0.594371	Tnfrsf12a	tumor necrosis factor receptor superfamily, member 12a	BC025860	NM_013749	NM_013749 // GO:0001525 // angiogenesis // inferred from electronic annotation /// NM_013749 // GO:0006915 // apoptosis // inferred from electronic annotation /// NM_013749 // GO:0006931 // substrate-bound cell migration, cell attachment to substrate // inferred from direct assay /// NM_013749 // GO:0007155 // cell adhesion // inferred from direct assay /// NM_013749 // GO:0007275 // multicellula…	NM_013749 // GO:0004872 // receptor activity // inferred from electronic annotation /// NM_013749 // GO:0005515 // protein binding // inferred from physical interaction /// ENSMUST00000024698 // GO:0004872 // receptor activity // inferred from electronic annotation /// ENSMUST00000024698 // GO:0005515 // protein binding // inferred from physical interaction /// BC025860 // GO:0004872 // receptor …	NM_013749 // GO:0001726 // ruffle // inferred from direct assay /// NM_013749 // GO:0005886 // plasma membrane // inferred from direct assay /// NM_013749 // GO:0009986 // cell surface // inferred from direct assay /// NM_013749 // GO:0016020 // membrane // inferred from electronic annotation /// NM_013749 // GO:0016021 // integral to membrane // inferred from electronic annotation /// ENSMUST000…
6998020	2.3784	up	0.713163	-0.536829	Trpc1	transient receptor potential cation channel, subfamily C, member 1	U73625	NM_011643	NM_011643 // GO:0006810 // transport // inferred from electronic annotation /// NM_011643 // GO:0006811 // ion transport // inferred from electronic annotation /// NM_011643 // GO:0006816 // calcium ion transport // inferred from electronic annotation /// ENSMUST00000053785 // GO:0006810 // transport // inferred from electronic annotation /// ENSMUST00000053785 // GO:0006811 // ion transport // i…	NM_011643 // GO:0005216 // ion channel activity // inferred from electronic annotation /// NM_011643 // GO:0005262 // calcium channel activity // inferred from electronic annotation /// NM_011643 // GO:0005509 // calcium ion binding // inferred from electronic annotation /// NM_011643 // GO:0005515 // protein binding // inferred from physical interaction /// ENSMUST00000053785 // GO:0005216 // io…	NM_011643 // GO:0016020 // membrane // inferred from electronic annotation /// NM_011643 // GO:0016021 // integral to membrane // inferred from reviewed computational analysis /// NM_011643 // GO:0043234 // protein complex // inferred from physical interaction /// NM_011643 // GO:0045121 // membrane raft // inferred from direct assay /// ENSMUST00000053785 // GO:0016020 // membrane // inferred fr…
6760917	2.36918	up	0.769366	-0.475019	Pam|Btf3	peptidylglycine alpha-amidating monooxygenase | basic transcription factor 3	U79523|BC080837	NM_013626	NM_013626 // GO:0006518 // peptide metabolic process // traceable author statement /// ENSMUST00000058762 // GO:0006518 // peptide metabolic process // traceable author statement /// U79523 // GO:0006518 // peptide metabolic process // traceable author statement /// BC080837 // GO:0006350 // transcription // inferred from electronic annotation /// BC080837 // GO:0006355 // regulation of transcrip…	NM_013626 // GO:0003824 // catalytic activity // inferred from electronic annotation /// NM_013626 // GO:0004497 // monooxygenase activity // inferred from electronic annotation /// NM_013626 // GO:0004504 // peptidylglycine monooxygenase activity // traceable author statement /// NM_013626 // GO:0004598 // peptidylamidoglycolate lyase activity // inferred from electronic annotation /// NM_013626…	NM_013626 // GO:0005615 // extracellular space // inferred from reviewed computational analysis /// NM_013626 // GO:0005829 // cytosol // traceable author statement /// NM_013626 // GO:0005887 // integral to plasma membrane // traceable author statement /// NM_013626 // GO:0016020 // membrane // inferred from electronic annotation /// NM_013626 // GO:0016021 // integral to membrane // inferred fr…
6996438	2.36644	up	0.595927	-0.646789	Aph1c	anterior pharynx defective 1c homolog (C. elegans)	BC050923	NM_026674	NM_026674 // GO:0001656 // metanephros development // inferred from mutant phenotype /// NM_026674 // GO:0007219 // Notch signaling pathway // inferred from electronic annotation /// NM_026674 // GO:0016485 // protein processing // inferred from genetic interaction /// NM_026674 // GO:0016485 // protein processing // inferred from sequence or structural similarity /// NM_026674 // GO:0043085 // p…	NM_026674 // GO:0004175 // endopeptidase activity // inferred from genetic interaction /// NM_026674 // GO:0005515 // protein binding // inferred from electronic annotation /// NM_026674 // GO:0008233 // peptidase activity // inferred from sequence or structural similarity /// ENSMUST00000057261 // GO:0004175 // endopeptidase activity // inferred from genetic interaction /// ENSMUST00000057261 //…	NM_026674 // GO:0016020 // membrane // inferred from electronic annotation /// NM_026674 // GO:0016021 // integral to membrane // inferred from sequence or structural similarity /// ENSMUST00000057261 // GO:0016020 // membrane // inferred from electronic annotation /// ENSMUST00000057261 // GO:0016021 // integral to membrane // inferred from sequence or structural similarity /// BC050923 // GO:00…
6969639	2.35458	up	0.553153	-0.682315	Myo7a	myosin VIIa	U81453	NM_008663	NM_008663 // GO:0001845 // phagolysosome formation // inferred from mutant phenotype /// NM_008663 // GO:0006909 // phagocytosis // inferred from mutant phenotype /// NM_008663 // GO:0007010 // cytoskeleton organization and biogenesis // inferred from electronic annotation /// NM_008663 // GO:0007165 // signal transduction // inferred from electronic annotation /// NM_008663 // GO:0007600 // sens…	NM_008663 // GO:0000166 // nucleotide binding // inferred from electronic annotation /// NM_008663 // GO:0003774 // motor activity // inferred from electronic annotation /// NM_008663 // GO:0003779 // actin binding // inferred from electronic annotation /// NM_008663 // GO:0005488 // binding // inferred from electronic annotation /// NM_008663 // GO:0005515 // protein binding // inferred from phy…	NM_008663 // GO:0001750 // photoreceptor outer segment // inferred from direct assay /// NM_008663 // GO:0001917 // photoreceptor inner segment // inferred from direct assay /// NM_008663 // GO:0005737 // cytoplasm // inferred from direct assay /// NM_008663 // GO:0005737 // cytoplasm // inferred from sequence or structural similarity /// NM_008663 // GO:0005856 // cytoskeleton // inferred from e…
6853899	2.33455	up	0.637956	-0.585187	Thbs2	thrombospondin 2	L07803	NM_011581	NM_011581 // GO:0007155 // cell adhesion // inferred from electronic annotation /// ENSMUST00000024659 // GO:0007155 // cell adhesion // inferred from electronic annotation /// L07803 // GO:0007155 // cell adhesion // inferred from electronic annotation	NM_011581 // GO:0005198 // structural molecule activity // inferred from electronic annotation /// NM_011581 // GO:0005509 // calcium ion binding // inferred from electronic annotation /// NM_011581 // GO:0005515 // protein binding // inferred from electronic annotation /// NM_011581 // GO:0008201 // heparin binding // inferred from electronic annotation /// ENSMUST00000024659 // GO:0005198 // st…	NM_011581 // GO:0005576 // extracellular region // inferred from electronic annotation /// NM_011581 // GO:0005615 // extracellular space // inferred from reviewed computational analysis /// ENSMUST00000024659 // GO:0005576 // extracellular region // inferred from electronic annotation /// ENSMUST00000024659 // GO:0005615 // extracellular space // inferred from reviewed computational analysis ///…
6916540	2.33018	up	0.680217	-0.540227	Pik3r3	phosphatidylinositol 3 kinase, regulatory subunit, polypeptide 3 (p55)	BC053102	NM_181585	NM_181585 // GO:0008286 // insulin receptor signaling pathway // inferred from direct assay /// ENSMUST00000030464 // GO:0008286 // insulin receptor signaling pathway // inferred from direct assay /// BC053102 // GO:0008286 // insulin receptor signaling pathway // inferred from direct assay /// ENSMUST00000106490 // GO:0008286 // insulin receptor signaling pathway // inferred from direct assay	NM_181585 // GO:0005515 // protein binding // inferred from physical interaction /// NM_181585 // GO:0016301 // kinase activity // inferred from electronic annotation /// NM_181585 // GO:0035014 // phosphoinositide 3-kinase regulator activity // inferred from electronic annotation /// NM_181585 // GO:0046935 // 1-phosphatidylinositol-3-kinase regulator activity // inferred from direct assay /// E…	NM_181585 // GO:0005942 // phosphoinositide 3-kinase complex // inferred from physical interaction /// ENSMUST00000030464 // GO:0005942 // phosphoinositide 3-kinase complex // inferred from physical interaction /// BC053102 // GO:0005942 // phosphoinositide 3-kinase complex // inferred from physical interaction /// ENSMUST00000106490 // GO:0005942 // phosphoinositide 3-kinase complex // inferred …
6760680	2.31802	up	0.72091	-0.491985	Per2|9830107B12Rik	period homolog 2 (Drosophila) | RIKEN cDNA 9830107B12 gene	AF036893|BC116197	NM_011066	NM_011066 // GO:0000160 // two-component signal transduction system (phosphorelay) // inferred from electronic annotation /// NM_011066 // GO:0006350 // transcription // inferred from electronic annotation /// NM_011066 // GO:0006355 // regulation of transcription, DNA-dependent // inferred from electronic annotation /// NM_011066 // GO:0007165 // signal transduction // inferred from electronic a…	NM_011066 // GO:0000155 // two-component sensor activity // inferred from electronic annotation /// NM_011066 // GO:0004871 // signal transducer activity // inferred from electronic annotation /// NM_011066 // GO:0005515 // protein binding // inferred from physical interaction /// ENSMUST00000069620 // GO:0000155 // two-component sensor activity // inferred from electronic annotation /// ENSMUST0…	NM_011066 // GO:0005634 // nucleus // inferred from physical interaction /// NM_011066 // GO:0005737 // cytoplasm // inferred from direct assay /// ENSMUST00000069620 // GO:0005634 // nucleus // inferred from physical interaction /// ENSMUST00000069620 // GO:0005737 // cytoplasm // inferred from direct assay /// AF036893 // GO:0005634 // nucleus // inferred from physical interaction /// AF036893 …
6966284	2.31308	up	0.679592	-0.530223	Aplp1	amyloid beta (A4) precursor-like protein 1	BC021877	NM_007467	NM_007467 // GO:0006378 // mRNA polyadenylation // inferred from direct assay /// NM_007467 // GO:0006417 // regulation of translation // inferred from direct assay /// NM_007467 // GO:0006897 // endocytosis // inferred from electronic annotation /// NM_007467 // GO:0006915 // apoptosis // inferred from electronic annotation /// NM_007467 // GO:0007155 // cell adhesion // inferred from electronic…	NM_007467 // GO:0005488 // binding // inferred from electronic annotation /// NM_007467 // GO:0005507 // copper ion binding // inferred from electronic annotation /// NM_007467 // GO:0005515 // protein binding // inferred from physical interaction /// NM_007467 // GO:0008201 // heparin binding // inferred from electronic annotation /// NM_007467 // GO:0008270 // zinc ion binding // inferred from …	NM_007467 // GO:0005624 // membrane fraction // inferred from direct assay /// NM_007467 // GO:0005737 // cytoplasm // inferred from electronic annotation /// NM_007467 // GO:0005905 // coated pit // inferred from electronic annotation /// NM_007467 // GO:0016020 // membrane // inferred from electronic annotation /// NM_007467 // GO:0016021 // integral to membrane // inferred from reviewed comput…
6802098	2.29449	up	0.675524	-0.522652	Actn1	actinin, alpha 1	BC054830	NM_134156	NM_134156 // GO:0008150 // biological_process // no biological data available /// NM_134156 // GO:0030865 // cortical cytoskeleton organization and biogenesis // traceable author statement /// NM_134156 // GO:0051017 // actin filament bundle formation // inferred from direct assay /// ENSMUST00000021554 // GO:0008150 // biological_process // no biological data available /// ENSMUST00000021554 // …	NM_134156 // GO:0003779 // actin binding // not recorded /// NM_134156 // GO:0005509 // calcium ion binding // inferred from reviewed computational analysis /// NM_134156 // GO:0005515 // protein binding // inferred from physical interaction /// NM_134156 // GO:0042803 // protein homodimerization activity // traceable author statement /// NM_134156 // GO:0051015 // actin filament binding // infer…	NM_134156 // GO:0001725 // stress fiber // traceable author statement /// NM_134156 // GO:0005737 // cytoplasm // inferred from electronic annotation /// NM_134156 // GO:0005856 // cytoskeleton // inferred from electronic annotation /// NM_134156 // GO:0005925 // focal adhesion // traceable author statement /// NM_134156 // GO:0015629 // actin cytoskeleton // not recorded /// NM_134156 // GO:0030…
6861200	2.29416	up	0.6002	-0.597767	Slc12a2	solute carrier family 12, member 2	U13174	NM_009194	NM_009194 // GO:0006810 // transport // inferred from electronic annotation /// NM_009194 // GO:0006811 // ion transport // inferred from electronic annotation /// NM_009194 // GO:0006813 // potassium ion transport // inferred from electronic annotation /// NM_009194 // GO:0006814 // sodium ion transport // inferred from electronic annotation /// NM_009194 // GO:0006821 // chloride transport // i…	NM_009194 // GO:0005215 // transporter activity // inferred from electronic annotation /// NM_009194 // GO:0005515 // protein binding // inferred from physical interaction /// NM_009194 // GO:0015293 // symporter activity // inferred from electronic annotation /// NM_009194 // GO:0015377 // cation:chloride symporter activity // inferred from electronic annotation /// NM_009194 // GO:0022857 // tr…	NM_009194 // GO:0016020 // membrane // inferred from electronic annotation /// NM_009194 // GO:0016021 // integral to membrane // inferred from reviewed computational analysis /// NM_009194 // GO:0016323 // basolateral plasma membrane // inferred from direct assay /// NM_009194 // GO:0016324 // apical plasma membrane // inferred from direct assay /// ENSMUST00000115366 // GO:0016020 // membrane /…
6755237	2.29184	up	0.720846	-0.47566	Kcnj10	potassium inwardly-rectifying channel, subfamily J, member 10	AF322631	NM_001039484	NM_001039484 // GO:0006810 // transport // inferred from electronic annotation /// NM_001039484 // GO:0006811 // ion transport // inferred from electronic annotation /// NM_001039484 // GO:0006813 // potassium ion transport // inferred from direct assay /// ENSMUST00000056136 // GO:0006810 // transport // inferred from electronic annotation /// ENSMUST00000056136 // GO:0006811 // ion transport //…	NM_001039484 // GO:0000166 // nucleotide binding // inferred from electronic annotation /// NM_001039484 // GO:0005216 // ion channel activity // inferred from electronic annotation /// NM_001039484 // GO:0005242 // inward rectifier potassium channel activity // inferred from electronic annotation /// NM_001039484 // GO:0005244 // voltage-gated ion channel activity // inferred from electronic ann…	NM_001039484 // GO:0005887 // integral to plasma membrane // inferred by curator /// NM_001039484 // GO:0016020 // membrane // inferred from electronic annotation /// NM_001039484 // GO:0016021 // integral to membrane // inferred from reviewed computational analysis /// ENSMUST00000056136 // GO:0005887 // integral to plasma membrane // inferred by curator /// ENSMUST00000056136 // GO:0016020 // m…
6920754	2.28177	up	0.589697	-0.600455	Mobkl2b	MOB1, Mps One Binder kinase activator-like 2B (yeast)	BC020028	NM_178061		NM_178061 // GO:0005515 // protein binding // inferred from electronic annotation /// NM_178061 // GO:0008270 // zinc ion binding // inferred from electronic annotation /// NM_178061 // GO:0016301 // kinase activity // inferred from electronic annotation /// NM_178061 // GO:0046872 // metal ion binding // inferred from electronic annotation /// ENSMUST00000102975 // GO:0005515 // protein binding …
6777921	2.28152	up	0.775131	-0.414865	Kif5a	kinesin family member 5A	AK220479	NM_001039000|NM_008447	NM_001039000 // GO:0007017 // microtubule-based process // inferred from electronic annotation /// NM_001039000 // GO:0007018 // microtubule-based movement // inferred from electronic annotation /// NM_008447 // GO:0007017 // microtubule-based process // inferred from electronic annotation /// NM_008447 // GO:0007018 // microtubule-based movement // inferred from electronic annotation /// ENSMUST…	NM_001039000 // GO:0000166 // nucleotide binding // inferred from electronic annotation /// NM_001039000 // GO:0003774 // motor activity // inferred from electronic annotation /// NM_001039000 // GO:0003777 // microtubule motor activity // traceable author statement /// NM_001039000 // GO:0005515 // protein binding // inferred from physical interaction /// NM_001039000 // GO:0005524 // ATP bindin…	NM_001039000 // GO:0005737 // cytoplasm // inferred from direct assay /// NM_001039000 // GO:0005871 // kinesin complex // traceable author statement /// NM_001039000 // GO:0005874 // microtubule // inferred from electronic annotation /// NM_001039000 // GO:0005875 // microtubule associated complex // inferred from electronic annotation /// NM_001039000 // GO:0035253 // ciliary rootlet // inferre…
6968041	2.28058	up	0.68619	-0.503211	Dmn	desmuslin	BC026872	NM_201639|NM_207663|NM_183312	NM_201639 // GO:0008150 // biological_process // no biological data available /// NM_207663 // GO:0008150 // biological_process // no biological data available /// NM_183312 // GO:0008150 // biological_process // no biological data available /// ENSMUST00000074233 // GO:0008150 // biological_process // no biological data available /// ENSMUST00000051389 // GO:0008150 // biological_process // no b…	NM_201639 // GO:0005515 // protein binding // not recorded /// NM_201639 // GO:0030674 // protein binding, bridging // not recorded /// NM_207663 // GO:0005515 // protein binding // not recorded /// NM_207663 // GO:0030674 // protein binding, bridging // not recorded /// NM_183312 // GO:0005515 // protein binding // not recorded /// NM_183312 // GO:0030674 // protein binding, bridging // not reco…	NM_201639 // GO:0005624 // membrane fraction // inferred from direct assay /// NM_201639 // GO:0005882 // intermediate filament // not recorded /// NM_201639 // GO:0030018 // Z disc // not recorded /// NM_201639 // GO:0060053 // neurofilament cytoskeleton // inferred from direct assay /// NM_207663 // GO:0005624 // membrane fraction // inferred from direct assay /// NM_207663 // GO:0005882 // int…
6838303	2.2784	up	0.605252	-0.58277	Amigo2	adhesion molecule with Ig like domain 2	BC095990	NM_178114	NM_178114 // GO:0007155 // cell adhesion // inferred from sequence or structural similarity /// NM_178114 // GO:0007156 // homophilic cell adhesion // inferred from sequence or structural similarity /// NM_178114 // GO:0007157 // heterophilic cell adhesion // inferred from sequence or structural similarity /// NM_178114 // GO:0043069 // negative regulation of programmed cell death // inferred fro…	NM_178114 // GO:0005515 // protein binding // inferred from electronic annotation /// ENSMUST00000053106 // GO:0005515 // protein binding // inferred from electronic annotation /// BC095990 // GO:0005515 // protein binding // inferred from electronic annotation	NM_178114 // GO:0005615 // extracellular space // inferred from reviewed computational analysis /// NM_178114 // GO:0005634 // nucleus // inferred from electronic annotation /// NM_178114 // GO:0016020 // membrane // inferred from electronic annotation /// NM_178114 // GO:0016021 // integral to membrane // inferred from sequence or structural similarity /// ENSMUST00000053106 // GO:0005615 // ext…
6860211	2.2769	up	0.713649	-0.47342	Pcdhb22	protocadherin beta 22	BC094239	NM_053147	NM_053147 // GO:0007155 // cell adhesion // inferred from reviewed computational analysis /// NM_053147 // GO:0007156 // homophilic cell adhesion // inferred from reviewed computational analysis /// ENSMUST00000097609 // GO:0007155 // cell adhesion // inferred from reviewed computational analysis /// ENSMUST00000097609 // GO:0007156 // homophilic cell adhesion // inferred from reviewed computatio…	NM_053147 // GO:0005509 // calcium ion binding // inferred from electronic annotation /// NM_053147 // GO:0005515 // protein binding // inferred from reviewed computational analysis /// ENSMUST00000097609 // GO:0005509 // calcium ion binding // inferred from electronic annotation /// ENSMUST00000097609 // GO:0005515 // protein binding // inferred from reviewed computational analysis /// BC094239 …	NM_053147 // GO:0016020 // membrane // inferred from reviewed computational analysis /// NM_053147 // GO:0016021 // integral to membrane // inferred from electronic annotation /// ENSMUST00000097609 // GO:0016020 // membrane // inferred from reviewed computational analysis /// ENSMUST00000097609 // GO:0016021 // integral to membrane // inferred from electronic annotation /// BC094239 // GO:001602…
6818696	2.27241	up	0.704757	-0.479464	Lgals3	lectin, galactose binding, soluble 3	BC132328	NM_010705	NM_010705 // GO:0001501 // skeletal development // inferred from genetic interaction /// NM_010705 // GO:0030198 // extracellular matrix organization and biogenesis // inferred from genetic interaction /// ENSMUST00000022388 // GO:0001501 // skeletal development // inferred from genetic interaction /// ENSMUST00000022388 // GO:0030198 // extracellular matrix organization and biogenesis // inferre…	NM_010705 // GO:0005515 // protein binding // inferred from physical interaction /// NM_010705 // GO:0005529 // sugar binding // inferred from electronic annotation /// NM_010705 // GO:0019863 // IgE binding // inferred from electronic annotation /// ENSMUST00000022388 // GO:0005515 // protein binding // inferred from physical interaction /// ENSMUST00000022388 // GO:0005529 // sugar binding // i…	NM_010705 // GO:0005578 // proteinaceous extracellular matrix // inferred from direct assay /// NM_010705 // GO:0005634 // nucleus // inferred from direct assay /// NM_010705 // GO:0005634 // nucleus // not recorded /// NM_010705 // GO:0005737 // cytoplasm // inferred from direct assay /// NM_010705 // GO:0005737 // cytoplasm // not recorded /// ENSMUST00000022388 // GO:0005578 // proteinaceous e…
6948906	2.27121	up	0.540427	-0.643036	Itpr1	inositol 1,4,5-triphosphate receptor 1	BC003271	NM_010585	NM_010585 // GO:0006810 // transport // inferred from electronic annotation /// NM_010585 // GO:0006811 // ion transport // inferred from electronic annotation /// NM_010585 // GO:0006816 // calcium ion transport // inferred from direct assay /// NM_010585 // GO:0009791 // post-embryonic development // inferred from mutant phenotype /// NM_010585 // GO:0050882 // voluntary musculoskeletal movemen…	NM_010585 // GO:0004872 // receptor activity // inferred from electronic annotation /// NM_010585 // GO:0005216 // ion channel activity // inferred from electronic annotation /// NM_010585 // GO:0005220 // inositol 1,4,5-triphosphate-sensitive calcium-release channel activity // inferred from electronic annotation /// NM_010585 // GO:0005262 // calcium channel activity // inferred from electronic…	NM_010585 // GO:0005635 // nuclear envelope // inferred from direct assay /// NM_010585 // GO:0005637 // nuclear inner membrane // inferred from direct assay /// NM_010585 // GO:0005730 // nucleolus // inferred from direct assay /// NM_010585 // GO:0005737 // cytoplasm // inferred from direct assay /// NM_010585 // GO:0005783 // endoplasmic reticulum // traceable author statement /// NM_010585 //…
6878038	2.26959	up	0.559793	-0.622636	Rapgef4	Rap guanine nucleotide exchange factor (GEF) 4	AK220281	NM_019688	NM_019688 // GO:0006468 // protein amino acid phosphorylation // inferred from electronic annotation /// NM_019688 // GO:0006887 // exocytosis // inferred from electronic annotation /// NM_019688 // GO:0007165 // signal transduction // inferred from electronic annotation /// NM_019688 // GO:0007242 // intracellular signaling cascade // inferred from electronic annotation /// NM_019688 // GO:00072…	NM_019688 // GO:0000166 // nucleotide binding // inferred from electronic annotation /// NM_019688 // GO:0005085 // guanyl-nucleotide exchange factor activity // inferred from direct assay /// NM_019688 // GO:0005515 // protein binding // inferred from physical interaction /// NM_019688 // GO:0008603 // cAMP-dependent protein kinase regulator activity // inferred from electronic annotation /// NM…	NM_019688 // GO:0005622 // intracellular // inferred from electronic annotation /// NM_019688 // GO:0005737 // cytoplasm // inferred from electronic annotation /// NM_019688 // GO:0005829 // cytosol // inferred from direct assay /// NM_019688 // GO:0005952 // cAMP-dependent protein kinase complex // inferred from electronic annotation /// NM_019688 // GO:0016020 // membrane // inferred from elect…
6791139	2.25649	up	0.60922	-0.564858	Nfe2l1	nuclear factor, erythroid derived 2,-like 1	AK131183	NM_008686	NM_008686 // GO:0006355 // regulation of transcription, DNA-dependent // inferred from electronic annotation /// ENSMUST00000081775 // GO:0006355 // regulation of transcription, DNA-dependent // inferred from electronic annotation /// ENSMUST00000107658 // GO:0006355 // regulation of transcription, DNA-dependent // inferred from electronic annotation /// ENSMUST00000107657 // GO:0006355 // regula…	NM_008686 // GO:0003677 // DNA binding // inferred from electronic annotation /// NM_008686 // GO:0003700 // transcription factor activity // inferred from electronic annotation /// NM_008686 // GO:0005515 // protein binding // inferred from physical interaction /// NM_008686 // GO:0043565 // sequence-specific DNA binding // inferred from electronic annotation /// NM_008686 // GO:0046983 // prote…	NM_008686 // GO:0005615 // extracellular space // inferred from reviewed computational analysis /// NM_008686 // GO:0005634 // nucleus // inferred from electronic annotation /// ENSMUST00000081775 // GO:0005615 // extracellular space // inferred from reviewed computational analysis /// ENSMUST00000081775 // GO:0005634 // nucleus // inferred from electronic annotation /// ENSMUST00000107658 // GO:…
6806036	2.23588	up	0.532837	-0.628009	Serpinb9	serine (or cysteine) peptidase inhibitor, clade B, member 9	BC029900	NM_009256	NM_009256 // GO:0006916 // anti-apoptosis // inferred from direct assay /// ENSMUST00000063191 // GO:0006916 // anti-apoptosis // inferred from direct assay /// ENSMUST00000006391 // GO:0006916 // anti-apoptosis // inferred from direct assay /// BC029900 // GO:0006916 // anti-apoptosis // inferred from direct assay	NM_009256 // GO:0004867 // serine-type endopeptidase inhibitor activity // inferred from electronic annotation /// NM_009256 // GO:0005515 // protein binding // inferred from physical interaction /// NM_009256 // GO:0008233 // peptidase activity // inferred from electronic annotation /// ENSMUST00000063191 // GO:0004867 // serine-type endopeptidase inhibitor activity // inferred from electronic a…
6844653	2.23573	up	0.686252	-0.474494	Bcl6	B-cell leukemia/lymphoma 6	BC052315	NM_009744	NM_009744 // GO:0000122 // negative regulation of transcription from RNA polymerase II promoter // inferred from direct assay /// NM_009744 // GO:0000122 // negative regulation of transcription from RNA polymerase II promoter // inferred from genetic interaction /// NM_009744 // GO:0000122 // negative regulation of transcription from RNA polymerase II promoter // inferred from mutant phenotype //…	NM_009744 // GO:0003676 // nucleic acid binding // inferred from electronic annotation /// NM_009744 // GO:0003677 // DNA binding // inferred from direct assay /// NM_009744 // GO:0003682 // chromatin binding // inferred from direct assay /// NM_009744 // GO:0003682 // chromatin binding // not recorded /// NM_009744 // GO:0005515 // protein binding // inferred from physical interaction /// NM_009…	NM_009744 // GO:0005622 // intracellular // inferred from electronic annotation /// NM_009744 // GO:0005634 // nucleus // inferred from direct assay /// NM_009744 // GO:0005634 // nucleus // not recorded /// ENSMUST00000023151 // GO:0005622 // intracellular // inferred from electronic annotation /// ENSMUST00000023151 // GO:0005634 // nucleus // inferred from direct assay /// ENSMUST00000023151 /…
6843177	2.2342	up	0.659358	-0.500399	Ifnar2	interferon (alpha and beta) receptor 2	AF013274	NM_010509|NM_001110498	NM_010509 // GO:0006357 // regulation of transcription from RNA polymerase II promoter // inferred from direct assay /// NM_010509 // GO:0008283 // cell proliferation // inferred from direct assay /// NM_001110498 // GO:0006357 // regulation of transcription from RNA polymerase II promoter // inferred from direct assay /// NM_001110498 // GO:0008283 // cell proliferation // inferred from direct a…	NM_010509 // GO:0004872 // receptor activity // inferred from electronic annotation /// NM_010509 // GO:0004896 // hematopoietin/interferon-class (D200-domain) cytokine receptor activity // inferred from reviewed computational analysis /// NM_010509 // GO:0004905 // type I interferon receptor activity // inferred from direct assay /// NM_010509 // GO:0005515 // protein binding // inferred from ph…	NM_010509 // GO:0005615 // extracellular space // inferred from direct assay /// NM_010509 // GO:0005615 // extracellular space // inferred from reviewed computational analysis /// NM_010509 // GO:0016020 // membrane // inferred from reviewed computational analysis /// NM_010509 // GO:0016021 // integral to membrane // traceable author statement /// NM_001110498 // GO:0005615 // extracellular spa…
6978923	2.23191	up	0.549464	-0.608815	Cdh1	cadherin 1	BC098501	NM_009864	NM_009864 // GO:0007155 // cell adhesion // inferred from electronic annotation /// NM_009864 // GO:0007156 // homophilic cell adhesion // inferred from electronic annotation /// NM_009864 // GO:0016337 // cell-cell adhesion // inferred from mutant phenotype /// NM_009864 // GO:0019538 // protein metabolic process // inferred from direct assay /// NM_009864 // GO:0043281 // regulation of caspase …	NM_009864 // GO:0005509 // calcium ion binding // inferred from direct assay /// NM_009864 // GO:0005515 // protein binding // inferred from physical interaction /// NM_009864 // GO:0008013 // beta-catenin binding // inferred from physical interaction /// ENSMUST00000000312 // GO:0005509 // calcium ion binding // inferred from direct assay /// ENSMUST00000000312 // GO:0005515 // protein binding /…	NM_009864 // GO:0005615 // extracellular space // inferred from reviewed computational analysis /// NM_009864 // GO:0005886 // plasma membrane // inferred from direct assay /// NM_009864 // GO:0005911 // intercellular junction // inferred from direct assay /// NM_009864 // GO:0005912 // adherens junction // inferred from direct assay /// NM_009864 // GO:0005913 // cell-cell adherens junction // i…
6956297	2.2227	up	0.548688	-0.603624	Sumf1	sulfatase modifying factor 1	BC026981	NM_145937	NM_145937 // GO:0016567 // protein ubiquitination // inferred from mutant phenotype /// NM_145937 // GO:0030279 // negative regulation of ossification // inferred from mutant phenotype /// ENSMUST00000032191 // GO:0016567 // protein ubiquitination // inferred from mutant phenotype /// ENSMUST00000032191 // GO:0030279 // negative regulation of ossification // inferred from mutant phenotype /// BC0…	NM_145937 // GO:0005509 // calcium ion binding // inferred from electronic annotation /// NM_145937 // GO:0005515 // protein binding // inferred from physical interaction /// NM_145937 // GO:0042803 // protein homodimerization activity // inferred from physical interaction /// NM_145937 // GO:0046872 // metal ion binding // inferred from electronic annotation /// ENSMUST00000032191 // GO:0005509 …	NM_145937 // GO:0005783 // endoplasmic reticulum // inferred from direct assay /// ENSMUST00000032191 // GO:0005783 // endoplasmic reticulum // inferred from direct assay /// BC026981 // GO:0005783 // endoplasmic reticulum // inferred from direct assay
6785183	2.21236	up	0.651287	-0.494298	Itgb4	integrin beta 4	BC080751	NM_001005608|NM_133663	NM_001005608 // GO:0007155 // cell adhesion // inferred from mutant phenotype /// NM_001005608 // GO:0007155 // cell adhesion // inferred from reviewed computational analysis /// NM_001005608 // GO:0007160 // cell-matrix adhesion // inferred from reviewed computational analysis /// NM_001005608 // GO:0007229 // integrin-mediated signaling pathway // inferred from reviewed computational analysis /…	NM_001005608 // GO:0004872 // receptor activity // inferred from reviewed computational analysis /// NM_001005608 // GO:0005515 // protein binding // inferred from electronic annotation /// NM_133663 // GO:0004872 // receptor activity // inferred from reviewed computational analysis /// NM_133663 // GO:0005515 // protein binding // inferred from electronic annotation /// ENSMUST00000021107 // GO:…	NM_001005608 // GO:0008305 // integrin complex // inferred from direct assay /// NM_001005608 // GO:0008305 // integrin complex // inferred from reviewed computational analysis /// NM_001005608 // GO:0009925 // basal plasma membrane // inferred from direct assay /// NM_001005608 // GO:0016021 // integral to membrane // inferred from reviewed computational analysis /// NM_133663 // GO:0008305 // i…
6843178	2.2096	up	0.559691	-0.584091	Il10rb	interleukin 10 receptor, beta	AF440787	NM_008349	NM_008349 // GO:0007166 // cell surface receptor linked signal transduction // inferred from electronic annotation /// NM_008349 // GO:0007596 // blood coagulation // inferred from electronic annotation /// ENSMUST00000023691 // GO:0007166 // cell surface receptor linked signal transduction // inferred from electronic annotation /// ENSMUST00000023691 // GO:0007596 // blood coagulation // inferre…	NM_008349 // GO:0004872 // receptor activity // inferred from electronic annotation /// NM_008349 // GO:0004920 // interleukin-10 receptor activity // inferred from mutant phenotype /// NM_008349 // GO:0005515 // protein binding // inferred from physical interaction /// ENSMUST00000023691 // GO:0004872 // receptor activity // inferred from electronic annotation /// ENSMUST00000023691 // GO:000492…	NM_008349 // GO:0005887 // integral to plasma membrane // inferred from electronic annotation /// NM_008349 // GO:0016020 // membrane // inferred from electronic annotation /// NM_008349 // GO:0016021 // integral to membrane // inferred from electronic annotation /// ENSMUST00000023691 // GO:0005887 // integral to plasma membrane // inferred from electronic annotation /// ENSMUST00000023691 // GO…
6782422	2.20492	up	0.714435	-0.426292	Rtn4rl1	reticulon 4 receptor-like 1	BC030471	NM_177708	NM_177708 // GO:0031103 // axon regeneration // traceable author statement /// ENSMUST00000102514 // GO:0031103 // axon regeneration // traceable author statement /// BC030471 // GO:0031103 // axon regeneration // traceable author statement	NM_177708 // GO:0004872 // receptor activity // inferred from electronic annotation /// NM_177708 // GO:0005515 // protein binding // inferred from electronic annotation /// ENSMUST00000102514 // GO:0004872 // receptor activity // inferred from electronic annotation /// ENSMUST00000102514 // GO:0005515 // protein binding // inferred from electronic annotation /// BC030471 // GO:0004872 // recepto…	NM_177708 // GO:0016020 // membrane // inferred from electronic annotation /// NM_177708 // GO:0016021 // integral to membrane // inferred from electronic annotation /// NM_177708 // GO:0031225 // anchored to membrane // inferred from electronic annotation /// ENSMUST00000102514 // GO:0016020 // membrane // inferred from electronic annotation /// ENSMUST00000102514 // GO:0016021 // integral to me…
6873068	2.20425	up	0.545631	-0.594656	Sorbs1	sorbin and SH3 domain containing 1	AK122487	NM_178362|NM_009166|NM_001034962|NM_001034963|NM_001034964	NM_178362 // GO:0006810 // transport // inferred from electronic annotation /// NM_178362 // GO:0008286 // insulin receptor signaling pathway // inferred from direct assay /// NM_178362 // GO:0015758 // glucose transport // inferred from direct assay /// NM_178362 // GO:0043149 // stress fiber formation // inferred from direct assay /// NM_178362 // GO:0048041 // focal adhesion formation // infer…	NM_178362 // GO:0005158 // insulin receptor binding // inferred from direct assay /// NM_178362 // GO:0005515 // protein binding // inferred from physical interaction /// NM_178362 // GO:0019901 // protein kinase binding // inferred from direct assay /// NM_009166 // GO:0005158 // insulin receptor binding // inferred from direct assay /// NM_009166 // GO:0005515 // protein binding // inferred fro…	NM_178362 // GO:0001725 // stress fiber // inferred from direct assay /// NM_178362 // GO:0005634 // nucleus // inferred from electronic annotation /// NM_178362 // GO:0005737 // cytoplasm // inferred from electronic annotation /// NM_178362 // GO:0005856 // cytoskeleton // inferred from electronic annotation /// NM_178362 // GO:0005913 // cell-cell adherens junction // inferred from direct assay…
6773556	2.20378	up	0.698528	-0.44145	Nr2e1	nuclear receptor subfamily 2, group E, member 1	BC057104	NM_152229	NM_152229 // GO:0000122 // negative regulation of transcription from RNA polymerase II promoter // inferred from direct assay /// NM_152229 // GO:0006350 // transcription // inferred from electronic annotation /// NM_152229 // GO:0006355 // regulation of transcription, DNA-dependent // inferred from electronic annotation /// NM_152229 // GO:0007275 // multicellular organismal development // infer…	NM_152229 // GO:0003677 // DNA binding // inferred from direct assay /// NM_152229 // GO:0003700 // transcription factor activity // inferred from electronic annotation /// NM_152229 // GO:0003707 // steroid hormone receptor activity // inferred from electronic annotation /// NM_152229 // GO:0004872 // receptor activity // inferred from electronic annotation /// NM_152229 // GO:0004879 // ligand-…	NM_152229 // GO:0005634 // nucleus // inferred by curator /// ENSMUST00000019938 // GO:0005634 // nucleus // inferred by curator /// BC057104 // GO:0005634 // nucleus // inferred by curator /// ENSMUST00000105498 // GO:0005634 // nucleus // inferred by curator
6861627	2.19333	up	0.806194	-0.326926	Malt1	mucosa associated lymphoid tissue lymphoma translocation gene 1	BC110487	NM_172833	NM_172833 // GO:0001923 // B-1 B cell differentiation // inferred from mutant phenotype /// NM_172833 // GO:0002237 // response to molecule of bacterial origin // inferred from expression pattern /// NM_172833 // GO:0006508 // proteolysis // inferred from reviewed computational analysis /// NM_172833 // GO:0006512 // ubiquitin cycle // inferred from electronic annotation /// NM_172833 // GO:00069…	NM_172833 // GO:0005515 // protein binding // inferred from physical interaction /// NM_172833 // GO:0008233 // peptidase activity // inferred from electronic annotation /// NM_172833 // GO:0016787 // hydrolase activity // inferred from electronic annotation /// NM_172833 // GO:0030693 // caspase activity // inferred from reviewed computational analysis /// ENSMUST00000049248 // GO:0005515 // pro…	NM_172833 // GO:0005575 // cellular_component // no biological data available /// NM_172833 // GO:0005634 // nucleus // inferred from electronic annotation /// NM_172833 // GO:0005737 // cytoplasm // inferred from electronic annotation /// NM_172833 // GO:0005829 // cytosol // inferred from direct assay /// ENSMUST00000049248 // GO:0005575 // cellular_component // no biological data available ///…
6749734	2.18913	up	0.504624	-0.625737	Cflar|LOC100040853	CASP8 and FADD-like apoptosis regulator | CASP8 and FADD-like apoptosis regulator pseudogene	BC029223	NM_207653|NM_009805	NM_207653 // GO:0006508 // proteolysis // inferred from electronic annotation /// NM_207653 // GO:0006915 // apoptosis // inferred from electronic annotation /// NM_207653 // GO:0006915 // apoptosis // inferred from reviewed computational analysis /// NM_207653 // GO:0006917 // induction of apoptosis // inferred from electronic annotation /// NM_207653 // GO:0042981 // regulation of apoptosis // …	NM_207653 // GO:0005515 // protein binding // inferred from physical interaction /// NM_207653 // GO:0008234 // cysteine-type peptidase activity // inferred from electronic annotation /// NM_207653 // GO:0030693 // caspase activity // inferred from electronic annotation /// NM_009805 // GO:0005515 // protein binding // inferred from physical interaction /// NM_009805 // GO:0008234 // cysteine-typ…	NM_207653 // GO:0005737 // cytoplasm // inferred from direct assay /// NM_009805 // GO:0005737 // cytoplasm // inferred from direct assay /// ENSMUST00000069333 // GO:0005737 // cytoplasm // inferred from direct assay /// ENSMUST00000114313 // GO:0005737 // cytoplasm // inferred from direct assay /// BC029223 // GO:0005737 // cytoplasm // inferred from direct assay /// ENSMUST00000097723 // GO:00…
6990167	2.18266	up	0.487255	-0.63883	Rora	RAR-related orphan receptor alpha	Y08640	NM_013646	NM_013646 // GO:0006350 // transcription // inferred from electronic annotation /// NM_013646 // GO:0006355 // regulation of transcription, DNA-dependent // inferred from direct assay /// NM_013646 // GO:0006809 // nitric oxide biosynthetic process // inferred from mutant phenotype /// NM_013646 // GO:0021702 // cerebellar Purkinje cell differentiation // inferred from mutant phenotype /// NM_013…	NM_013646 // GO:0003677 // DNA binding // inferred from direct assay /// NM_013646 // GO:0003700 // transcription factor activity // inferred from direct assay /// NM_013646 // GO:0003700 // transcription factor activity // not recorded /// NM_013646 // GO:0003707 // steroid hormone receptor activity // inferred from electronic annotation /// NM_013646 // GO:0004872 // receptor activity // inferr…	NM_013646 // GO:0005634 // nucleus // inferred from electronic annotation /// ENSMUST00000034766 // GO:0005634 // nucleus // inferred from electronic annotation /// ENSMUST00000113624 // GO:0005634 // nucleus // inferred from electronic annotation /// ENSMUST00000064920 // GO:0005634 // nucleus // inferred from electronic annotation /// Y08640 // GO:0005634 // nucleus // inferred from electronic …
6791427	2.18226	up	0.515774	-0.610051	Klhl11	kelch-like 11 (Drosophila)	BC111873	NM_172565		NM_172565 // GO:0005515 // protein binding // inferred from electronic annotation /// ENSMUST00000056665 // GO:0005515 // protein binding // inferred from electronic annotation /// BC111873 // GO:0005515 // protein binding // inferred from electronic annotation	NM_172565 // GO:0005576 // extracellular region // inferred from electronic annotation /// ENSMUST00000056665 // GO:0005576 // extracellular region // inferred from electronic annotation /// BC111873 // GO:0005576 // extracellular region // inferred from electronic annotation
6954619	2.18106	up	0.529659	-0.595373	Vamp8	vesicle-associated membrane protein 8	BC012668	NM_016794	NM_016794 // GO:0016192 // vesicle-mediated transport // inferred from electronic annotation /// ENSMUST00000059983 // GO:0016192 // vesicle-mediated transport // inferred from electronic annotation /// BC012668 // GO:0016192 // vesicle-mediated transport // inferred from electronic annotation	NM_016794 // GO:0005515 // protein binding // inferred from physical interaction /// ENSMUST00000059983 // GO:0005515 // protein binding // inferred from physical interaction /// BC012668 // GO:0005515 // protein binding // inferred from physical interaction	NM_016794 // GO:0005769 // early endosome // traceable author statement /// NM_016794 // GO:0016020 // membrane // inferred from electronic annotation /// NM_016794 // GO:0016021 // integral to membrane // inferred from reviewed computational analysis /// ENSMUST00000059983 // GO:0005769 // early endosome // traceable author statement /// ENSMUST00000059983 // GO:0016020 // membrane // inferred f…
6950160	2.17353	up	0.541882	-0.578161	Gabarapl1	gamma-aminobutyric acid (GABA(A)) receptor-associated protein-like 1	AF180518	NM_020590		NM_020590 // GO:0004872 // receptor activity // inferred from electronic annotation /// NM_020590 // GO:0008092 // cytoskeletal protein binding // inferred from sequence or structural similarity /// ENSMUST00000032264 // GO:0004872 // receptor activity // inferred from electronic annotation /// ENSMUST00000032264 // GO:0008092 // cytoskeletal protein binding // inferred from sequence or structura…	NM_020590 // GO:0005776 // autophagic vacuole // inferred from sequence or structural similarity /// NM_020590 // GO:0005874 // microtubule // inferred from electronic annotation /// ENSMUST00000032264 // GO:0005776 // autophagic vacuole // inferred from sequence or structural similarity /// ENSMUST00000032264 // GO:0005874 // microtubule // inferred from electronic annotation /// AF180518 // GO:…
6985389	2.17121	up	0.590044	-0.528457	Ldhd	lactate dehydrogenase D	AY092768	NM_027570	NM_027570 // GO:0006754 // ATP biosynthetic process // non-traceable author statement /// ENSMUST00000070004 // GO:0006754 // ATP biosynthetic process // non-traceable author statement /// AY092768 // GO:0006754 // ATP biosynthetic process // non-traceable author statement /// ENSMUST00000093128 // GO:0006754 // ATP biosynthetic process // non-traceable author statement	NM_027570 // GO:0003824 // catalytic activity // inferred from electronic annotation /// NM_027570 // GO:0004458 // D-lactate dehydrogenase (cytochrome) activity // inferred from electronic annotation /// NM_027570 // GO:0005515 // protein binding // inferred from direct assay /// NM_027570 // GO:0005515 // protein binding // inferred from physical interaction /// NM_027570 // GO:0008720 // D-lac…	NM_027570 // GO:0005739 // mitochondrion // inferred from direct assay /// ENSMUST00000070004 // GO:0005739 // mitochondrion // inferred from direct assay /// AY092768 // GO:0005739 // mitochondrion // inferred from direct assay /// ENSMUST00000093128 // GO:0005739 // mitochondrion // inferred from direct assay
6916611	2.17087	up	0.670036	-0.448237	Hectd3	HECT domain containing 3	BC070411	NM_175244	NM_175244 // GO:0006464 // protein modification process // inferred from reviewed computational analysis /// NM_175244 // GO:0006512 // ubiquitin cycle // inferred from reviewed computational analysis /// NM_175244 // GO:0030071 // regulation of mitotic metaphase/anaphase transition // inferred from electronic annotation /// ENSMUST00000050067 // GO:0006464 // protein modification process // infe…	NM_175244 // GO:0004842 // ubiquitin-protein ligase activity // inferred from reviewed computational analysis /// NM_175244 // GO:0005515 // protein binding // inferred from electronic annotation /// NM_175244 // GO:0016874 // ligase activity // inferred from electronic annotation /// ENSMUST00000050067 // GO:0004842 // ubiquitin-protein ligase activity // inferred from reviewed computational ana…	NM_175244 // GO:0005622 // intracellular // inferred from reviewed computational analysis /// NM_175244 // GO:0005680 // anaphase-promoting complex // inferred from electronic annotation /// ENSMUST00000050067 // GO:0005622 // intracellular // inferred from reviewed computational analysis /// ENSMUST00000050067 // GO:0005680 // anaphase-promoting complex // inferred from electronic annotation ///…
6887196	2.16885	up	0.564873	-0.552055	Ifih1	interferon induced with helicase C domain 1	AF374384	NM_027835	NM_027835 // GO:0006955 // immune response // inferred from electronic annotation /// NM_027835 // GO:0009615 // response to virus // inferred from electronic annotation /// NM_027835 // GO:0042981 // regulation of apoptosis // inferred from electronic annotation /// NM_027835 // GO:0045087 // innate immune response // inferred from electronic annotation /// ENSMUST00000028259 // GO:0006955 // im…	NM_027835 // GO:0000166 // nucleotide binding // inferred from electronic annotation /// NM_027835 // GO:0003676 // nucleic acid binding // inferred from reviewed computational analysis /// NM_027835 // GO:0003677 // DNA binding // inferred from electronic annotation /// NM_027835 // GO:0003723 // RNA binding // inferred from electronic annotation /// NM_027835 // GO:0004386 // helicase activity …	NM_027835 // GO:0005622 // intracellular // inferred from electronic annotation /// NM_027835 // GO:0005634 // nucleus // inferred from electronic annotation /// NM_027835 // GO:0005737 // cytoplasm // inferred from electronic annotation /// ENSMUST00000028259 // GO:0005622 // intracellular // inferred from electronic annotation /// ENSMUST00000028259 // GO:0005634 // nucleus // inferred from ele…
6946953	2.16637	up	0.568985	-0.546295	Rpo1-4	RNA polymerase 1-4	BC053744	NM_009088	NM_009088 // GO:0006350 // transcription // inferred from electronic annotation /// ENSMUST00000055296 // GO:0006350 // transcription // inferred from electronic annotation /// BC053744 // GO:0006350 // transcription // inferred from electronic annotation /// ENSMUST00000070879 // GO:0006350 // transcription // inferred from electronic annotation	NM_009088 // GO:0000287 // magnesium ion binding // inferred from electronic annotation /// NM_009088 // GO:0003677 // DNA binding // inferred from electronic annotation /// NM_009088 // GO:0003899 // DNA-directed RNA polymerase activity // inferred from electronic annotation /// NM_009088 // GO:0005515 // protein binding // inferred from physical interaction /// NM_009088 // GO:0008270 // zinc i…	NM_009088 // GO:0005634 // nucleus // inferred from electronic annotation /// NM_009088 // GO:0005736 // DNA-directed RNA polymerase I complex // inferred from direct assay /// ENSMUST00000055296 // GO:0005634 // nucleus // inferred from electronic annotation /// ENSMUST00000055296 // GO:0005736 // DNA-directed RNA polymerase I complex // inferred from direct assay /// BC053744 // GO:0005634 // n…
6769139	2.16292	up	0.674684	-0.438297	Hcn2	hyperpolarization-activated, cyclic nucleotide-gated K+ 2		NM_008226	NM_008226 // GO:0006810 // transport // inferred from electronic annotation /// NM_008226 // GO:0006811 // ion transport // inferred from electronic annotation /// NM_008226 // GO:0006813 // potassium ion transport // inferred from electronic annotation /// NM_008226 // GO:0006814 // sodium ion transport // inferred from electronic annotation /// NM_008226 // GO:0042391 // regulation of membrane …	NM_008226 // GO:0000166 // nucleotide binding // inferred from electronic annotation /// NM_008226 // GO:0005216 // ion channel activity // inferred from electronic annotation /// NM_008226 // GO:0005244 // voltage-gated ion channel activity // inferred from electronic annotation /// NM_008226 // GO:0005249 // voltage-gated potassium channel activity // inferred from electronic annotation /// NM_…	NM_008226 // GO:0016020 // membrane // inferred from electronic annotation /// NM_008226 // GO:0016021 // integral to membrane // inferred from reviewed computational analysis /// ENSMUST00000099513 // GO:0016020 // membrane // inferred from electronic annotation /// ENSMUST00000099513 // GO:0016021 // integral to membrane // inferred from reviewed computational analysis /// ENSMUST00000020581 //…
6841410	2.16073	up	0.620755	-0.490762	Cd47	CD47 antigen (Rh-related antigen, integrin-associated signal transducer)	Z25524	NM_010581	NM_010581 // GO:0007155 // cell adhesion // inferred from electronic annotation /// NM_010581 // GO:0007229 // integrin-mediated signaling pathway // inferred from electronic annotation /// NM_010581 // GO:0008228 // opsonization // inferred from direct assay /// NM_010581 // GO:0050766 // positive regulation of phagocytosis // inferred from direct assay /// ENSMUST00000084838 // GO:0007155 // ce…	NM_010581 // GO:0005515 // protein binding // inferred from physical interaction /// ENSMUST00000084838 // GO:0005515 // protein binding // inferred from physical interaction /// Z25524 // GO:0005515 // protein binding // inferred from physical interaction /// ENSMUST00000073477 // GO:0005515 // protein binding // inferred from physical interaction	NM_010581 // GO:0005615 // extracellular space // inferred from reviewed computational analysis /// NM_010581 // GO:0005887 // integral to plasma membrane // inferred from direct assay /// NM_010581 // GO:0016020 // membrane // inferred from electronic annotation /// NM_010581 // GO:0016021 // integral to membrane // inferred from electronic annotation /// ENSMUST00000084838 // GO:0005615 // extr…
6908079	2.15865	up	0.534529	-0.575599	Gstm2	glutathione S-transferase, mu 2	J04696	NM_008183	NM_008183 // GO:0008152 // metabolic process // inferred from electronic annotation /// ENSMUST00000012348 // GO:0008152 // metabolic process // inferred from electronic annotation /// J04696 // GO:0008152 // metabolic process // inferred from electronic annotation	NM_008183 // GO:0004364 // glutathione transferase activity // inferred from electronic annotation /// NM_008183 // GO:0005515 // protein binding // inferred from physical interaction /// NM_008183 // GO:0016740 // transferase activity // inferred from electronic annotation /// ENSMUST00000012348 // GO:0004364 // glutathione transferase activity // inferred from electronic annotation /// ENSMUST0…	NM_008183 // GO:0005737 // cytoplasm // inferred from electronic annotation /// ENSMUST00000012348 // GO:0005737 // cytoplasm // inferred from electronic annotation /// J04696 // GO:0005737 // cytoplasm // inferred from electronic annotation
6995534	2.13506	up	0.68824	-0.406036	Snf1lk2	SNF1-like kinase 2	AB067780	NM_178710	NM_178710 // GO:0006468 // protein amino acid phosphorylation // inferred from direct assay /// NM_178710 // GO:0007243 // protein kinase cascade // inferred from direct assay /// NM_178710 // GO:0008286 // insulin receptor signaling pathway // inferred from direct assay /// NM_178710 // GO:0046626 // regulation of insulin receptor signaling pathway // inferred from direct assay /// ENSMUST000000…	NM_178710 // GO:0000166 // nucleotide binding // inferred from electronic annotation /// NM_178710 // GO:0000287 // magnesium ion binding // inferred from direct assay /// NM_178710 // GO:0004672 // protein kinase activity // inferred from electronic annotation /// NM_178710 // GO:0004674 // protein serine/threonine kinase activity // inferred from direct assay /// NM_178710 // GO:0005515 // prot…	NM_178710 // GO:0005634 // nucleus // inferred from direct assay /// NM_178710 // GO:0005737 // cytoplasm // inferred from direct assay /// ENSMUST00000041375 // GO:0005634 // nucleus // inferred from direct assay /// ENSMUST00000041375 // GO:0005737 // cytoplasm // inferred from direct assay /// AB067780 // GO:0005634 // nucleus // inferred from direct assay /// AB067780 // GO:0005737 // cytopla…
6912113	2.1319	up	0.717369	-0.374771	Fbxl4	F-box and leucine-rich repeat protein 4	BC033265	NM_172988	NM_172988 // GO:0006512 // ubiquitin cycle // inferred from electronic annotation /// ENSMUST00000039234 // GO:0006512 // ubiquitin cycle // inferred from electronic annotation /// BC033265 // GO:0006512 // ubiquitin cycle // inferred from electronic annotation /// ENSMUST00000098235 // GO:0006512 // ubiquitin cycle // inferred from electronic annotation	NM_172988 // GO:0005515 // protein binding // inferred from electronic annotation /// ENSMUST00000039234 // GO:0005515 // protein binding // inferred from electronic annotation /// BC033265 // GO:0005515 // protein binding // inferred from electronic annotation /// ENSMUST00000098235 // GO:0005515 // protein binding // inferred from electronic annotation	NM_172988 // GO:0005634 // nucleus // inferred from electronic annotation /// NM_172988 // GO:0005737 // cytoplasm // inferred from electronic annotation /// ENSMUST00000039234 // GO:0005634 // nucleus // inferred from electronic annotation /// ENSMUST00000039234 // GO:0005737 // cytoplasm // inferred from electronic annotation /// BC033265 // GO:0005634 // nucleus // inferred from electronic ann…
6906753	2.13187	up	0.534843	-0.557277	Lmna	lamin A	BC015302	NM_001002011|NM_001111102|NM_019390	NM_001002011 // GO:0006998 // nuclear membrane organization and biogenesis // inferred from genetic interaction /// NM_001111102 // GO:0006998 // nuclear membrane organization and biogenesis // inferred from genetic interaction /// NM_019390 // GO:0006998 // nuclear membrane organization and biogenesis // inferred from genetic interaction /// ENSMUST00000029699 // GO:0006998 // nuclear membrane o…	NM_001002011 // GO:0005198 // structural molecule activity // inferred from electronic annotation /// NM_001002011 // GO:0005515 // protein binding // inferred from physical interaction /// NM_001111102 // GO:0005198 // structural molecule activity // inferred from electronic annotation /// NM_001111102 // GO:0005515 // protein binding // inferred from physical interaction /// NM_019390 // GO:000…	NM_001002011 // GO:0005634 // nucleus // inferred from direct assay /// NM_001002011 // GO:0005638 // lamin filament // inferred from direct assay /// NM_001002011 // GO:0005882 // intermediate filament // inferred from electronic annotation /// NM_001111102 // GO:0005634 // nucleus // inferred from direct assay /// NM_001111102 // GO:0005638 // lamin filament // inferred from direct assay /// NM…
6966928	2.12512	up	0.499372	-0.588169	Prrg2	proline-rich Gla (G-carboxyglutamic acid) polypeptide 2	BC025098	NM_022999	NM_022999 // GO:0008150 // biological_process // no biological data available /// ENSMUST00000107833 // GO:0008150 // biological_process // no biological data available /// ENSMUST00000007981 // GO:0008150 // biological_process // no biological data available /// BC025098 // GO:0008150 // biological_process // no biological data available	NM_022999 // GO:0005509 // calcium ion binding // inferred from reviewed computational analysis /// NM_022999 // GO:0005515 // protein binding // inferred from physical interaction /// ENSMUST00000107833 // GO:0005509 // calcium ion binding // inferred from reviewed computational analysis /// ENSMUST00000107833 // GO:0005515 // protein binding // inferred from physical interaction /// ENSMUST0000…	NM_022999 // GO:0005576 // extracellular region // inferred from reviewed computational analysis /// NM_022999 // GO:0005615 // extracellular space // inferred from reviewed computational analysis /// NM_022999 // GO:0016020 // membrane // inferred from electronic annotation /// NM_022999 // GO:0016021 // integral to membrane // inferred from reviewed computational analysis /// NM_022999 // GO:00…
6829598	2.12119	up	0.582888	-0.501987	Sdc2	syndecan 2	U00674	NM_008304		NM_008304 // GO:0008092 // cytoskeletal protein binding // inferred from electronic annotation /// ENSMUST00000022871 // GO:0008092 // cytoskeletal protein binding // inferred from electronic annotation /// U00674 // GO:0008092 // cytoskeletal protein binding // inferred from electronic annotation	NM_008304 // GO:0016020 // membrane // inferred from electronic annotation /// NM_008304 // GO:0016021 // integral to membrane // inferred from electronic annotation /// ENSMUST00000022871 // GO:0016020 // membrane // inferred from electronic annotation /// ENSMUST00000022871 // GO:0016021 // integral to membrane // inferred from electronic annotation /// U00674 // GO:0016020 // membrane // infer…
6931001	2.1191	up	0.53266	-0.550794	Pcdh7	protocadherin 7	AB006758	NM_018764|NM_001122758	NM_018764 // GO:0007155 // cell adhesion // inferred from electronic annotation /// NM_018764 // GO:0007156 // homophilic cell adhesion // inferred from reviewed computational analysis /// NM_001122758 // GO:0007155 // cell adhesion // inferred from electronic annotation /// NM_001122758 // GO:0007156 // homophilic cell adhesion // inferred from reviewed computational analysis /// ENSMUST00000068…	NM_018764 // GO:0005509 // calcium ion binding // inferred from electronic annotation /// NM_018764 // GO:0005515 // protein binding // inferred from physical interaction /// NM_001122758 // GO:0005509 // calcium ion binding // inferred from electronic annotation /// NM_001122758 // GO:0005515 // protein binding // inferred from physical interaction /// ENSMUST00000068110 // GO:0005509 // calcium…	NM_018764 // GO:0005615 // extracellular space // inferred from reviewed computational analysis /// NM_018764 // GO:0005886 // plasma membrane // inferred from reviewed computational analysis /// NM_018764 // GO:0005887 // integral to plasma membrane // inferred from sequence or structural similarity /// NM_018764 // GO:0016020 // membrane // inferred from reviewed computational analysis /// NM_0…
6934323	2.11803	up	0.59528	-0.487443	Atp6v0a2	ATPase, H+ transporting, lysosomal V0 subunit A2	BC112905	NM_011596	NM_011596 // GO:0006810 // transport // inferred from electronic annotation /// NM_011596 // GO:0006811 // ion transport // inferred from electronic annotation /// NM_011596 // GO:0015992 // proton transport // inferred from electronic annotation /// ENSMUST00000037865 // GO:0006810 // transport // inferred from electronic annotation /// ENSMUST00000037865 // GO:0006811 // ion transport // inferr…	NM_011596 // GO:0005515 // protein binding // inferred from physical interaction /// NM_011596 // GO:0015078 // hydrogen ion transmembrane transporter activity // inferred from electronic annotation /// ENSMUST00000037865 // GO:0005515 // protein binding // inferred from physical interaction /// ENSMUST00000037865 // GO:0015078 // hydrogen ion transmembrane transporter activity // inferred from e…	NM_011596 // GO:0001669 // acrosome // inferred from direct assay /// NM_011596 // GO:0005615 // extracellular space // inferred from reviewed computational analysis /// NM_011596 // GO:0005768 // endosome // inferred from electronic annotation /// NM_011596 // GO:0016020 // membrane // inferred from electronic annotation /// NM_011596 // GO:0016021 // integral to membrane // inferred from review…
6950637	2.11578	up	0.574743	-0.506447	Pik3c2g	phosphatidylinositol 3-kinase, C2 domain containing, gamma polypeptide	AB008791	NM_011084|NM_207683	NM_011084 // GO:0007154 // cell communication // inferred from electronic annotation /// NM_011084 // GO:0046854 // phosphoinositide phosphorylation // inferred from electronic annotation /// NM_011084 // GO:0048015 // phosphoinositide-mediated signaling // inferred from electronic annotation /// NM_207683 // GO:0007154 // cell communication // inferred from electronic annotation /// NM_207683 //…	NM_011084 // GO:0004428 // inositol or phosphatidylinositol kinase activity // inferred from electronic annotation /// NM_011084 // GO:0005515 // protein binding // inferred from electronic annotation /// NM_011084 // GO:0016301 // kinase activity // inferred from electronic annotation /// NM_011084 // GO:0016303 // 1-phosphatidylinositol-3-kinase activity // inferred from electronic annotation /…	NM_011084 // GO:0005942 // phosphoinositide 3-kinase complex // inferred from electronic annotation /// NM_011084 // GO:0016020 // membrane // inferred from electronic annotation /// NM_207683 // GO:0005942 // phosphoinositide 3-kinase complex // inferred from electronic annotation /// NM_207683 // GO:0016020 // membrane // inferred from electronic annotation /// ENSMUST00000111868 // GO:0005942 …
6849432	2.11423	up	0.733877	-0.346257	Tmem8	transmembrane protein 8 (five membrane-spanning domains)	AB045293	NM_021793	NM_021793 // GO:0007155 // cell adhesion // inferred from electronic annotation /// NM_021793 // GO:0008150 // biological_process // no biological data available /// ENSMUST00000025010 // GO:0007155 // cell adhesion // inferred from electronic annotation /// ENSMUST00000025010 // GO:0008150 // biological_process // no biological data available /// AB045293 // GO:0007155 // cell adhesion // inferr…	NM_021793 // GO:0003674 // molecular_function // no biological data available /// NM_021793 // GO:0005515 // protein binding // inferred from electronic annotation /// ENSMUST00000025010 // GO:0003674 // molecular_function // no biological data available /// ENSMUST00000025010 // GO:0005515 // protein binding // inferred from electronic annotation /// AB045293 // GO:0003674 // molecular_function …	NM_021793 // GO:0005615 // extracellular space // inferred from reviewed computational analysis /// NM_021793 // GO:0005887 // integral to plasma membrane // non-traceable author statement /// NM_021793 // GO:0016020 // membrane // inferred from electronic annotation /// NM_021793 // GO:0016021 // integral to membrane // inferred from reviewed computational analysis /// ENSMUST00000025010 // GO:0…
6892905	2.10796	up	0.535461	-0.540384	Sdc4	syndecan 4	D89571	NM_011521		NM_011521 // GO:0008092 // cytoskeletal protein binding // inferred from electronic annotation /// ENSMUST00000017153 // GO:0008092 // cytoskeletal protein binding // inferred from electronic annotation /// D89571 // GO:0008092 // cytoskeletal protein binding // inferred from electronic annotation	NM_011521 // GO:0009986 // cell surface // inferred from direct assay /// NM_011521 // GO:0016020 // membrane // inferred from electronic annotation /// NM_011521 // GO:0016021 // integral to membrane // inferred from reviewed computational analysis /// ENSMUST00000017153 // GO:0009986 // cell surface // inferred from direct assay /// ENSMUST00000017153 // GO:0016020 // membrane // inferred from …
6782694	2.09763	up	0.56284	-0.505922	Aldoc	aldolase 3, C isoform	BC008184	NM_009657	NM_009657 // GO:0006096 // glycolysis // inferred from electronic annotation /// NM_009657 // GO:0008152 // metabolic process // inferred from electronic annotation /// ENSMUST00000102478 // GO:0006096 // glycolysis // inferred from electronic annotation /// ENSMUST00000102478 // GO:0008152 // metabolic process // inferred from electronic annotation /// ENSMUST00000017534 // GO:0006096 // glycoly…	NM_009657 // GO:0003824 // catalytic activity // inferred from electronic annotation /// NM_009657 // GO:0004332 // fructose-bisphosphate aldolase activity // non-traceable author statement /// NM_009657 // GO:0005515 // protein binding // inferred from physical interaction /// NM_009657 // GO:0016829 // lyase activity // inferred from electronic annotation /// ENSMUST00000102478 // GO:0003824 //…	NM_009657 // GO:0005739 // mitochondrion // inferred from direct assay /// ENSMUST00000102478 // GO:0005739 // mitochondrion // inferred from direct assay /// ENSMUST00000017534 // GO:0005739 // mitochondrion // inferred from direct assay /// BC008184 // GO:0005739 // mitochondrion // inferred from direct assay
6784008	2.0944	up	0.544453	-0.522083	Grb7	growth factor receptor bound protein 7	BC081547	NM_010346	NM_010346 // GO:0007165 // signal transduction // traceable author statement /// ENSMUST00000019456 // GO:0007165 // signal transduction // traceable author statement /// BC081547 // GO:0007165 // signal transduction // traceable author statement	NM_010346 // GO:0004872 // receptor activity // inferred from electronic annotation /// NM_010346 // GO:0005070 // SH3/SH2 adaptor activity // traceable author statement /// NM_010346 // GO:0005515 // protein binding // inferred from electronic annotation /// ENSMUST00000019456 // GO:0004872 // receptor activity // inferred from electronic annotation /// ENSMUST00000019456 // GO:0005070 // SH3/SH…	NM_010346 // GO:0005829 // cytosol // traceable author statement /// ENSMUST00000019456 // GO:0005829 // cytosol // traceable author statement /// BC081547 // GO:0005829 // cytosol // traceable author statement
6807480	2.08732	up	0.589716	-0.471937	Ntrk2	neurotrophic tyrosine kinase, receptor, type 2	BC052014	NM_001025074|NM_008745	NM_001025074 // GO:0001570 // vasculogenesis // inferred from mutant phenotype /// NM_001025074 // GO:0006468 // protein amino acid phosphorylation // inferred from electronic annotation /// NM_001025074 // GO:0007169 // transmembrane receptor protein tyrosine kinase signaling pathway // inferred from electronic annotation /// NM_001025074 // GO:0007275 // multicellular organismal development // …	NM_001025074 // GO:0000166 // nucleotide binding // inferred from electronic annotation /// NM_001025074 // GO:0004672 // protein kinase activity // inferred from electronic annotation /// NM_001025074 // GO:0004713 // protein tyrosine kinase activity // inferred from electronic annotation /// NM_001025074 // GO:0004714 // transmembrane receptor protein tyrosine kinase activity // inferred from e…	NM_001025074 // GO:0005829 // cytosol // inferred from direct assay /// NM_001025074 // GO:0005886 // plasma membrane // inferred from direct assay /// NM_001025074 // GO:0016020 // membrane // inferred from electronic annotation /// NM_001025074 // GO:0016021 // integral to membrane // inferred from electronic annotation /// NM_001025074 // GO:0043195 // terminal button // inferred from direct a…
6965944	2.08646	up	0.552476	-0.50858	Lipe|4933403G17Rik	lipase, hormone sensitive | RIKEN cDNA 4933403G17 gene	U08188	NM_010719|NM_001039507	NM_010719 // GO:0006361 // transcription initiation from RNA polymerase I promoter // inferred from sequence or structural similarity /// NM_010719 // GO:0006629 // lipid metabolic process // inferred from electronic annotation /// NM_010719 // GO:0008152 // metabolic process // inferred from electronic annotation /// NM_010719 // GO:0008202 // steroid metabolic process // inferred from electroni…	NM_010719 // GO:0003716 // RNA polymerase I transcription termination factor activity // inferred from sequence or structural similarity /// NM_010719 // GO:0004806 // triacylglycerol lipase activity // inferred from mutant phenotype /// NM_010719 // GO:0005515 // protein binding // inferred from sequence or structural similarity /// NM_010719 // GO:0016298 // lipase activity // inferred from ele…	NM_010719 // GO:0005634 // nucleus // inferred from sequence or structural similarity /// NM_010719 // GO:0005737 // cytoplasm // inferred from sequence or structural similarity /// NM_010719 // GO:0005739 // mitochondrion // inferred from sequence or structural similarity /// NM_010719 // GO:0005829 // cytosol // inferred from direct assay /// NM_010719 // GO:0005901 // caveola // inferred from …
6860188	2.08587	up	0.557303	-0.503349	Pcdhb14	protocadherin beta 14	BC059821	NM_053139	NM_053139 // GO:0007155 // cell adhesion // inferred from electronic annotation /// NM_053139 // GO:0007156 // homophilic cell adhesion // inferred from electronic annotation /// ENSMUST00000052387 // GO:0007155 // cell adhesion // inferred from electronic annotation /// ENSMUST00000052387 // GO:0007156 // homophilic cell adhesion // inferred from electronic annotation /// BC059821 // GO:0007155 …	NM_053139 // GO:0005509 // calcium ion binding // inferred from electronic annotation /// NM_053139 // GO:0005515 // protein binding // inferred from electronic annotation /// ENSMUST00000052387 // GO:0005509 // calcium ion binding // inferred from electronic annotation /// ENSMUST00000052387 // GO:0005515 // protein binding // inferred from electronic annotation /// BC059821 // GO:0005509 // cal…	NM_053139 // GO:0016020 // membrane // inferred from electronic annotation /// NM_053139 // GO:0016021 // integral to membrane // inferred from electronic annotation /// ENSMUST00000052387 // GO:0016020 // membrane // inferred from electronic annotation /// ENSMUST00000052387 // GO:0016021 // integral to membrane // inferred from electronic annotation /// BC059821 // GO:0016020 // membrane // inf…
6959807	2.07423	up	0.565189	-0.48739	Rhpn2	rhophilin, Rho GTPase binding protein 2	BC100314	NM_027897	NM_027897 // GO:0007165 // signal transduction // inferred from reviewed computational analysis /// NM_027897 // GO:0007242 // intracellular signaling cascade // inferred from reviewed computational analysis /// ENSMUST00000032705 // GO:0007165 // signal transduction // inferred from reviewed computational analysis /// ENSMUST00000032705 // GO:0007242 // intracellular signaling cascade // inferre…	NM_027897 // GO:0005515 // protein binding // inferred from electronic annotation /// ENSMUST00000032705 // GO:0005515 // protein binding // inferred from electronic annotation /// ENSMUST00000085556 // GO:0005515 // protein binding // inferred from electronic annotation /// BC100314 // GO:0005515 // protein binding // inferred from electronic annotation	NM_027897 // GO:0005622 // intracellular // inferred from reviewed computational analysis /// NM_027897 // GO:0005737 // cytoplasm // inferred from electronic annotation /// ENSMUST00000032705 // GO:0005622 // intracellular // inferred from reviewed computational analysis /// ENSMUST00000032705 // GO:0005737 // cytoplasm // inferred from electronic annotation /// ENSMUST00000085556 // GO:0005622 …
6792649	2.07251	up	0.532591	-0.518787	Timp2	tissue inhibitor of metalloproteinase 2	BC049126	NM_011594	NM_011594 // GO:0008285 // negative regulation of cell proliferation // inferred from direct assay /// NM_011594 // GO:0030814 // regulation of cAMP metabolic process // inferred from direct assay /// NM_011594 // GO:0043408 // regulation of MAPKKK cascade // inferred from direct assay /// NM_011594 // GO:0045664 // regulation of neuron differentiation // inferred from direct assay /// NM_011594 …	NM_011594 // GO:0004857 // enzyme inhibitor activity // inferred from electronic annotation /// NM_011594 // GO:0005178 // integrin binding // inferred from direct assay /// NM_011594 // GO:0005515 // protein binding // inferred from electronic annotation /// NM_011594 // GO:0008047 // enzyme activator activity // inferred from mutant phenotype /// NM_011594 // GO:0008191 // metalloendopeptidase …	NM_011594 // GO:0005576 // extracellular region // inferred from electronic annotation /// NM_011594 // GO:0005578 // proteinaceous extracellular matrix // inferred from electronic annotation /// NM_011594 // GO:0005604 // basement membrane // inferred from direct assay /// NM_011594 // GO:0005615 // extracellular space // inferred from reviewed computational analysis /// NM_011594 // GO:0009986 …
6992613	2.06475	up	0.551971	-0.493999	Clasp2	CLIP associating protein 2	BC117964	NM_001114347|NM_029633|NM_001081960	NM_001114347 // GO:0007026 // negative regulation of microtubule depolymerization // inferred from direct assay /// NM_001114347 // GO:0007049 // cell cycle // inferred from electronic annotation /// NM_001114347 // GO:0007067 // mitosis // inferred from electronic annotation /// NM_001114347 // GO:0007126 // meiosis // inferred from electronic annotation /// NM_001114347 // GO:0051301 // cell di…	NM_001114347 // GO:0005488 // binding // inferred from electronic annotation /// NM_001114347 // GO:0005515 // protein binding // inferred from physical interaction /// NM_001114347 // GO:0008017 // microtubule binding // inferred from direct assay /// NM_029633 // GO:0005488 // binding // inferred from electronic annotation /// NM_029633 // GO:0005515 // protein binding // inferred from physical…	NM_001114347 // GO:0005737 // cytoplasm // inferred from electronic annotation /// NM_001114347 // GO:0005794 // Golgi apparatus // inferred from direct assay /// NM_001114347 // GO:0005856 // cytoskeleton // inferred from electronic annotation /// NM_001114347 // GO:0005874 // microtubule // inferred from electronic annotation /// NM_001114347 // GO:0005881 // cytoplasmic microtubule // inferred…
6763240	2.0507	up	0.588284	-0.447829	Tor1aip1	torsin A interacting protein 1	AB251963	NM_144791		NM_144791 // GO:0005515 // protein binding // inferred from physical interaction /// NM_144791 // GO:0005521 // lamin binding // inferred from sequence or structural similarity /// ENSMUST00000027738 // GO:0005515 // protein binding // inferred from physical interaction /// ENSMUST00000027738 // GO:0005521 // lamin binding // inferred from sequence or structural similarity /// AB251963 // GO:0005…	NM_144791 // GO:0005634 // nucleus // inferred from electronic annotation /// NM_144791 // GO:0005635 // nuclear envelope // inferred from direct assay /// NM_144791 // GO:0005635 // nuclear envelope // inferred from sequence or structural similarity /// NM_144791 // GO:0016020 // membrane // inferred from electronic annotation /// NM_144791 // GO:0016021 // integral to membrane // inferred from …
6832132	2.05066	up	0.515206	-0.520881	Tef	thyrotroph embryonic factor	BC036982	NM_017376|NM_153484	NM_017376 // GO:0006350 // transcription // inferred from electronic annotation /// NM_017376 // GO:0006355 // regulation of transcription, DNA-dependent // inferred from electronic annotation /// NM_017376 // GO:0045944 // positive regulation of transcription from RNA polymerase II promoter // inferred from direct assay /// NM_017376 // GO:0048511 // rhythmic process // inferred from electronic …	NM_017376 // GO:0003677 // DNA binding // inferred from electronic annotation /// NM_017376 // GO:0003690 // double-stranded DNA binding // inferred from direct assay /// NM_017376 // GO:0003700 // transcription factor activity // inferred from electronic annotation /// NM_017376 // GO:0005515 // protein binding // inferred from physical interaction /// NM_017376 // GO:0016563 // transcription ac…	NM_017376 // GO:0005634 // nucleus // inferred by curator /// NM_153484 // GO:0005634 // nucleus // inferred by curator /// ENSMUST00000052561 // GO:0005634 // nucleus // inferred by curator /// ENSMUST00000023024 // GO:0005634 // nucleus // inferred by curator /// BC036982 // GO:0005634 // nucleus // inferred by curator /// ENSMUST00000109553 // GO:0005634 // nucleus // inferred by curator
6766301	2.04835	up	0.456072	-0.578389	Perp	PERP, TP53 apoptosis effector	AF249870	NM_022032	NM_022032 // GO:0006915 // apoptosis // inferred from electronic annotation /// NM_022032 // GO:0006917 // induction of apoptosis // inferred from direct assay /// NM_022032 // GO:0007155 // cell adhesion // inferred from electronic annotation /// ENSMUST00000019998 // GO:0006915 // apoptosis // inferred from electronic annotation /// ENSMUST00000019998 // GO:0006917 // induction of apoptosis // …	NM_022032 // GO:0005198 // structural molecule activity // inferred from electronic annotation /// NM_022032 // GO:0005515 // protein binding // inferred from electronic annotation /// ENSMUST00000019998 // GO:0005198 // structural molecule activity // inferred from electronic annotation /// ENSMUST00000019998 // GO:0005515 // protein binding // inferred from electronic annotation /// AF249870 //…	NM_022032 // GO:0005615 // extracellular space // inferred from reviewed computational analysis /// NM_022032 // GO:0005737 // cytoplasm // inferred from electronic annotation /// NM_022032 // GO:0005739 // mitochondrion // inferred from direct assay /// NM_022032 // GO:0005794 // Golgi apparatus // inferred from direct assay /// NM_022032 // GO:0005856 // cytoskeleton // inferred from electronic…
6824206	2.04575	up	0.536644	-0.495985	Ero1l	ERO1-like (S. cerevisiae)	AF144695	NM_015774	NM_015774 // GO:0006457 // protein folding // inferred from direct assay /// NM_015774 // GO:0006457 // protein folding // inferred from sequence or structural similarity /// NM_015774 // GO:0006467 // protein thiol-disulfide exchange // inferred from electronic annotation /// NM_015774 // GO:0006810 // transport // inferred from electronic annotation /// NM_015774 // GO:0030968 // unfolded prote…	NM_015774 // GO:0005515 // protein binding // inferred from electronic annotation /// NM_015774 // GO:0009055 // electron carrier activity // inferred from electronic annotation /// NM_015774 // GO:0016491 // oxidoreductase activity // inferred from direct assay /// NM_015774 // GO:0016671 // oxidoreductase activity, acting on sulfur group of donors, disulfide as acceptor // inferred from electro…	NM_015774 // GO:0005783 // endoplasmic reticulum // inferred from electronic annotation /// NM_015774 // GO:0005789 // endoplasmic reticulum membrane // inferred from electronic annotation /// NM_015774 // GO:0016020 // membrane // inferred from electronic annotation /// NM_015774 // GO:0030176 // integral to endoplasmic reticulum membrane // inferred from sequence or structural similarity /// EN…
6890308	2.03994	up	0.608029	-0.4205	Lrrc57	leucine rich repeat containing 57	BC034894	NM_025657		NM_025657 // GO:0005515 // protein binding // inferred from electronic annotation /// ENSMUST00000102497 // GO:0005515 // protein binding // inferred from electronic annotation /// ENSMUST00000102499 // GO:0005515 // protein binding // inferred from electronic annotation /// ENSMUST00000102496 // GO:0005515 // protein binding // inferred from electronic annotation /// ENSMUST00000102498 // GO:000…
7017609	2.03505	up	0.575111	-0.449954	Irak1	interleukin-1 receptor-associated kinase 1	BC004778	NM_008363	NM_008363 // GO:0006468 // protein amino acid phosphorylation // inferred from direct assay /// NM_008363 // GO:0007165 // signal transduction // inferred from direct assay /// NM_008363 // GO:0019221 // cytokine and chemokine mediated signaling pathway // inferred from direct assay /// NM_008363 // GO:0031663 // lipopolysaccharide-mediated signaling pathway // inferred from direct assay /// NM_0…	NM_008363 // GO:0000166 // nucleotide binding // inferred from electronic annotation /// NM_008363 // GO:0000287 // magnesium ion binding // inferred from electronic annotation /// NM_008363 // GO:0004672 // protein kinase activity // inferred from electronic annotation /// NM_008363 // GO:0004674 // protein serine/threonine kinase activity // inferred from electronic annotation /// NM_008363 // …	NM_008363 // GO:0005624 // membrane fraction // inferred from direct assay /// ENSMUST00000114352 // GO:0005624 // membrane fraction // inferred from direct assay /// ENSMUST00000068286 // GO:0005624 // membrane fraction // inferred from direct assay /// ENSMUST00000073369 // GO:0005624 // membrane fraction // inferred from direct assay /// BC004778 // GO:0005624 // membrane fraction // inferred …
6881252	2.03318	up	0.515799	-0.507942	D430028G21Rik	RIKEN cDNA D430028G21 gene	BC031352	NM_144888	NM_144888 // GO:0006955 // immune response // inferred from electronic annotation /// NM_144888 // GO:0009615 // response to virus // inferred from electronic annotation /// NM_144888 // GO:0042981 // regulation of apoptosis // inferred from electronic annotation /// NM_144888 // GO:0045087 // innate immune response // inferred from electronic annotation /// ENSMUST00000110199 // GO:0006955 // im…	NM_144888 // GO:0005515 // protein binding // inferred from electronic annotation /// ENSMUST00000110199 // GO:0005515 // protein binding // inferred from electronic annotation /// ENSMUST00000041362 // GO:0005515 // protein binding // inferred from electronic annotation /// BC031352 // GO:0005515 // protein binding // inferred from electronic annotation	NM_144888 // GO:0005622 // intracellular // inferred from electronic annotation /// NM_144888 // GO:0005739 // mitochondrion // inferred from electronic annotation /// NM_144888 // GO:0016020 // membrane // inferred from electronic annotation /// NM_144888 // GO:0016021 // integral to membrane // inferred from electronic annotation /// NM_144888 // GO:0019867 // outer membrane // inferred from el…
6882616	2.02813	up	0.451213	-0.56894	0610011L14Rik	RIKEN cDNA 0610011L14 gene	BC019988	NM_026661		BC019988 // GO:0005515 // protein binding // inferred from physical interaction /// NM_026661 // GO:0005515 // protein binding // inferred from physical interaction /// ENSMUST00000109570 // GO:0005515 // protein binding // inferred from physical interaction /// ENSMUST00000029158 // GO:0005515 // protein binding // inferred from physical interaction
6943310	2.0245	up	0.512189	-0.505379	Hsph1	heat shock 105kDa/110kDa protein 1	BC018378	NM_013559	NM_013559 // GO:0006950 // response to stress // inferred from electronic annotation /// NM_013559 // GO:0009408 // response to heat // inferred from electronic annotation /// NM_013559 // GO:0051085 // chaperone cofactor-dependent protein folding // inferred from direct assay /// ENSMUST00000074846 // GO:0006950 // response to stress // inferred from electronic annotation /// ENSMUST00000074846 …	NM_013559 // GO:0000166 // nucleotide binding // inferred from electronic annotation /// NM_013559 // GO:0005515 // protein binding // inferred from direct assay /// NM_013559 // GO:0005524 // ATP binding // inferred from electronic annotation /// ENSMUST00000074846 // GO:0000166 // nucleotide binding // inferred from electronic annotation /// ENSMUST00000074846 // GO:0005515 // protein binding /…	NM_013559 // GO:0005634 // nucleus // inferred from electronic annotation /// NM_013559 // GO:0005737 // cytoplasm // inferred from electronic annotation /// ENSMUST00000074846 // GO:0005634 // nucleus // inferred from electronic annotation /// ENSMUST00000074846 // GO:0005737 // cytoplasm // inferred from electronic annotation /// ENSMUST00000076410 // GO:0005634 // nucleus // inferred from elec…
6887450	2.0241	up	0.512523	-0.50476	Stk39	serine/threonine kinase 39, STE20/SPS1 homolog (yeast)	BC051964	NM_016866	NM_016866 // GO:0006468 // protein amino acid phosphorylation // inferred from electronic annotation /// ENSMUST00000102715 // GO:0006468 // protein amino acid phosphorylation // inferred from electronic annotation /// BC051964 // GO:0006468 // protein amino acid phosphorylation // inferred from electronic annotation	NM_016866 // GO:0000166 // nucleotide binding // inferred from electronic annotation /// NM_016866 // GO:0004672 // protein kinase activity // inferred from electronic annotation /// NM_016866 // GO:0004674 // protein serine/threonine kinase activity // inferred from electronic annotation /// NM_016866 // GO:0005515 // protein binding // inferred from physical interaction /// NM_016866 // GO:0005…	NM_016866 // GO:0005624 // membrane fraction // inferred from direct assay /// NM_016866 // GO:0005634 // nucleus // inferred from electronic annotation /// NM_016866 // GO:0005737 // cytoplasm // inferred from electronic annotation /// NM_016866 // GO:0016323 // basolateral plasma membrane // inferred from direct assay /// NM_016866 // GO:0016324 // apical plasma membrane // inferred from direct…
6892723	2.02096	up	0.57367	-0.441373	Zhx3	zinc fingers and homeoboxes 3	BC058111	NM_177263	NM_177263 // GO:0006350 // transcription // inferred from electronic annotation /// NM_177263 // GO:0006355 // regulation of transcription, DNA-dependent // inferred from reviewed computational analysis /// NM_177263 // GO:0008150 // biological_process // no biological data available /// NM_177263 // GO:0045449 // regulation of transcription // inferred from electronic annotation /// ENSMUST00000…	NM_177263 // GO:0003676 // nucleic acid binding // inferred from electronic annotation /// NM_177263 // GO:0003677 // DNA binding // inferred from electronic annotation /// NM_177263 // GO:0003700 // transcription factor activity // inferred from reviewed computational analysis /// NM_177263 // GO:0005515 // protein binding // inferred from physical interaction /// NM_177263 // GO:0008270 // zinc…	NM_177263 // GO:0005622 // intracellular // inferred from electronic annotation /// NM_177263 // GO:0005634 // nucleus // inferred from reviewed computational analysis /// NM_177263 // GO:0005938 // cell cortex // inferred from sequence or structural similarity /// ENSMUST00000103112 // GO:0005622 // intracellular // inferred from electronic annotation /// ENSMUST00000103112 // GO:0005634 // nucl…
6891322	2.01905	up	0.621903	-0.39177	Mkks	McKusick-Kaufman syndrome protein	BC080765	NM_021527	NM_021527 // GO:0007286 // spermatid development // inferred from mutant phenotype /// NM_021527 // GO:0007608 // sensory perception of smell // inferred from mutant phenotype /// NM_021527 // GO:0009296 // flagellum biogenesis // inferred from mutant phenotype /// NM_021527 // GO:0021756 // striatum development // inferred from mutant phenotype /// NM_021527 // GO:0021766 // hippocampus developm…	NM_021527 // GO:0000166 // nucleotide binding // inferred from electronic annotation /// NM_021527 // GO:0005515 // protein binding // inferred from electronic annotation /// NM_021527 // GO:0005524 // ATP binding // inferred from electronic annotation /// ENSMUST00000110089 // GO:0000166 // nucleotide binding // inferred from electronic annotation /// ENSMUST00000110089 // GO:0005515 // protein …
6949473	2.01371	up	0.51745	-0.492407	Fbxl14	F-box and leucine-rich repeat protein 14	BC021329	NM_133940	NM_133940 // GO:0006512 // ubiquitin cycle // inferred from electronic annotation /// ENSMUST00000032094 // GO:0006512 // ubiquitin cycle // inferred from electronic annotation /// BC021329 // GO:0006512 // ubiquitin cycle // inferred from electronic annotation	NM_133940 // GO:0005515 // protein binding // inferred from electronic annotation /// ENSMUST00000032094 // GO:0005515 // protein binding // inferred from electronic annotation /// BC021329 // GO:0005515 // protein binding // inferred from electronic annotation
6896850	2.0059	up	0.459276	-0.544977	Fgf2|Bbs12	fibroblast growth factor 2 | Bardet-Biedl syndrome 12 (human)	AY027557	NM_008006|NM_001008502	NM_008006 // GO:0000186 // activation of MAPKK activity // inferred from direct assay /// NM_008006 // GO:0001525 // angiogenesis // inferred from direct assay /// NM_008006 // GO:0001525 // angiogenesis // inferred from genetic interaction /// NM_008006 // GO:0001759 // induction of an organ // inferred from direct assay /// NM_008006 // GO:0001934 // positive regulation of protein amino acid ph…	NM_008006 // GO:0005104 // fibroblast growth factor receptor binding // inferred from electronic annotation /// NM_008006 // GO:0005515 // protein binding // inferred from physical interaction /// NM_008006 // GO:0008083 // growth factor activity // inferred from direct assay /// NM_008006 // GO:0008201 // heparin binding // inferred from electronic annotation /// ENSMUST00000038885 // GO:0005104…	NM_008006 // GO:0005615 // extracellular space // inferred from direct assay /// ENSMUST00000038885 // GO:0005615 // extracellular space // inferred from direct assay /// AY027557 // GO:0005615 // extracellular space // inferred from direct assay /// ENSMUST00000108120 // GO:0005615 // extracellular space // inferred from direct assay /// ENSMUST00000091203 // GO:0005615 // extracellular space //…
6822127	2.00541	up	0.467033	-0.536863	Dnajc3a|Ccdc58	DnaJ (Hsp40) homolog, subfamily C, member 3A | coiled-coil domain containing 58	BC013766|BC053690	NM_008929	NM_008929 // GO:0006469 // negative regulation of protein kinase activity // inferred from sequence or structural similarity /// NM_008929 // GO:0006986 // response to unfolded protein // inferred from electronic annotation /// ENSMUST00000022734 // GO:0006469 // negative regulation of protein kinase activity // inferred from sequence or structural similarity /// ENSMUST00000022734 // GO:0006986 …	NM_008929 // GO:0004860 // protein kinase inhibitor activity // inferred from sequence or structural similarity /// NM_008929 // GO:0005488 // binding // inferred from electronic annotation /// NM_008929 // GO:0031072 // heat shock protein binding // inferred from electronic annotation /// ENSMUST00000022734 // GO:0004860 // protein kinase inhibitor activity // inferred from sequence or structura…	NM_008929 // GO:0005615 // extracellular space // inferred from reviewed computational analysis /// NM_008929 // GO:0005737 // cytoplasm // inferred from direct assay /// NM_008929 // GO:0005783 // endoplasmic reticulum // inferred from electronic annotation /// ENSMUST00000022734 // GO:0005615 // extracellular space // inferred from reviewed computational analysis /// ENSMUST00000022734 // GO:00…
6978823	2.0037	up	0.572388	-0.430279	Elmo3	engulfment and cell motility 3, ced-12 homolog (C. elegans)	BC058752	NM_172760	NM_172760 // GO:0006909 // phagocytosis // inferred from electronic annotation /// NM_172760 // GO:0006915 // apoptosis // inferred from electronic annotation /// ENSMUST00000109375 // GO:0006909 // phagocytosis // inferred from electronic annotation /// ENSMUST00000109375 // GO:0006915 // apoptosis // inferred from electronic annotation /// BC058752 // GO:0006909 // phagocytosis // inferred from…	NM_172760 // GO:0005515 // protein binding // inferred from physical interaction /// ENSMUST00000109375 // GO:0005515 // protein binding // inferred from physical interaction /// BC058752 // GO:0005515 // protein binding // inferred from physical interaction /// ENSMUST00000093211 // GO:0005515 // protein binding // inferred from physical interaction	NM_172760 // GO:0005737 // cytoplasm // inferred from electronic annotation /// NM_172760 // GO:0005856 // cytoskeleton // inferred from electronic annotation /// ENSMUST00000109375 // GO:0005737 // cytoplasm // inferred from electronic annotation /// ENSMUST00000109375 // GO:0005856 // cytoskeleton // inferred from electronic annotation /// BC058752 // GO:0005737 // cytoplasm // inferred from el…
6893279	2.00354	up	0.480632	-0.521916	Nfatc2	nuclear factor of activated T-cells, cytoplasmic, calcineurin-dependent 2	U36575	NM_010899|NM_001037177|NM_001037178	NM_010899 // GO:0001816 // cytokine production // inferred from direct assay /// NM_010899 // GO:0006350 // transcription // inferred from electronic annotation /// NM_010899 // GO:0006355 // regulation of transcription, DNA-dependent // inferred from direct assay /// NM_010899 // GO:0006355 // regulation of transcription, DNA-dependent // inferred from mutant phenotype /// NM_010899 // GO:004544…	NM_010899 // GO:0003677 // DNA binding // inferred from direct assay /// NM_010899 // GO:0003700 // transcription factor activity // inferred from direct assay /// NM_010899 // GO:0005515 // protein binding // inferred from physical interaction /// NM_010899 // GO:0016563 // transcription activator activity // inferred from direct assay /// NM_010899 // GO:0016563 // transcription activator activ…	NM_010899 // GO:0005634 // nucleus // inferred from direct assay /// NM_010899 // GO:0005737 // cytoplasm // inferred from direct assay /// NM_001037177 // GO:0005634 // nucleus // inferred from direct assay /// NM_001037177 // GO:0005737 // cytoplasm // inferred from direct assay /// NM_001037178 // GO:0005634 // nucleus // inferred from direct assay /// NM_001037178 // GO:0005737 // cytoplasm /…
6878655	2.00221	up	0.581153	-0.420442	Itgav	integrin alpha V	U14135	NM_008402	NM_008402 // GO:0001525 // angiogenesis // inferred from electronic annotation /// NM_008402 // GO:0001568 // blood vessel development // inferred from mutant phenotype /// NM_008402 // GO:0007155 // cell adhesion // inferred from electronic annotation /// NM_008402 // GO:0007229 // integrin-mediated signaling pathway // inferred from electronic annotation /// NM_008402 // GO:0007275 // multicell…	NM_008402 // GO:0004872 // receptor activity // inferred from electronic annotation /// NM_008402 // GO:0005509 // calcium ion binding // inferred from electronic annotation /// NM_008402 // GO:0005515 // protein binding // inferred from electronic annotation /// ENSMUST00000028499 // GO:0004872 // receptor activity // inferred from electronic annotation /// ENSMUST00000028499 // GO:0005509 // ca…	NM_008402 // GO:0005886 // plasma membrane // inferred from direct assay /// NM_008402 // GO:0008305 // integrin complex // inferred from electronic annotation /// NM_008402 // GO:0009897 // external side of plasma membrane // inferred from direct assay /// NM_008402 // GO:0016020 // membrane // inferred from electronic annotation /// NM_008402 // GO:0016021 // integral to membrane // inferred fr…
6924832	2.00066	up	0.583987	-0.416488	Plk3	polo-like kinase 3 (Drosophila)	BC031180	NM_013807	NM_013807 // GO:0006468 // protein amino acid phosphorylation // inferred from electronic annotation /// ENSMUST00000076859 // GO:0006468 // protein amino acid phosphorylation // inferred from electronic annotation /// BC031180 // GO:0006468 // protein amino acid phosphorylation // inferred from electronic annotation	NM_013807 // GO:0000166 // nucleotide binding // inferred from electronic annotation /// NM_013807 // GO:0004672 // protein kinase activity // inferred from electronic annotation /// NM_013807 // GO:0004674 // protein serine/threonine kinase activity // inferred from electronic annotation /// NM_013807 // GO:0005515 // protein binding // inferred from electronic annotation /// NM_013807 // GO:000…	NM_013807 // GO:0016020 // membrane // inferred from electronic annotation /// ENSMUST00000076859 // GO:0016020 // membrane // inferred from electronic annotation /// BC031180 // GO:0016020 // membrane // inferred from electronic annotation
6896524	2.00024	down	-0.353659	0.646514	Cldn11	claudin 11	BC021659	NM_008770	NM_008770 // GO:0007155 // cell adhesion // inferred from mutant phenotype /// NM_008770 // GO:0007283 // spermatogenesis // inferred from mutant phenotype /// NM_008770 // GO:0008366 // axon ensheathment // inferred from mutant phenotype /// ENSMUST00000046174 // GO:0007155 // cell adhesion // inferred from mutant phenotype /// ENSMUST00000046174 // GO:0007283 // spermatogenesis // inferred from…	NM_008770 // GO:0005198 // structural molecule activity // inferred from electronic annotation /// NM_008770 // GO:0005515 // protein binding // inferred from physical interaction /// ENSMUST00000046174 // GO:0005198 // structural molecule activity // inferred from electronic annotation /// ENSMUST00000046174 // GO:0005515 // protein binding // inferred from physical interaction /// BC021659 // G…	NM_008770 // GO:0005887 // integral to plasma membrane // traceable author statement /// NM_008770 // GO:0005923 // tight junction // traceable author statement /// NM_008770 // GO:0016020 // membrane // inferred from electronic annotation /// NM_008770 // GO:0016021 // integral to membrane // inferred from reviewed computational analysis /// NM_008770 // GO:0030054 // cell junction // inferred f…
6751698	2.00101	down	-0.558178	0.44255	Sept2	septin 2	D49382	NM_010891	NM_010891 // GO:0000910 // cytokinesis // non-traceable author statement /// NM_010891 // GO:0007049 // cell cycle // inferred from electronic annotation /// NM_010891 // GO:0051301 // cell division // inferred from electronic annotation /// ENSMUST00000027495 // GO:0000910 // cytokinesis // non-traceable author statement /// ENSMUST00000027495 // GO:0007049 // cell cycle // inferred from electro…	NM_010891 // GO:0000166 // nucleotide binding // inferred from electronic annotation /// NM_010891 // GO:0003924 // GTPase activity // non-traceable author statement /// NM_010891 // GO:0005515 // protein binding // inferred from physical interaction /// NM_010891 // GO:0005525 // GTP binding // inferred from electronic annotation /// ENSMUST00000027495 // GO:0000166 // nucleotide binding // infe…	NM_010891 // GO:0005826 // contractile ring // non-traceable author statement /// NM_010891 // GO:0019717 // synaptosome // inferred from direct assay /// NM_010891 // GO:0031105 // septin complex // inferred from electronic annotation /// ENSMUST00000027495 // GO:0005826 // contractile ring // non-traceable author statement /// ENSMUST00000027495 // GO:0019717 // synaptosome // inferred from dir…
6993722	2.00283	down	-0.428459	0.573584	Dnmt1	DNA methyltransferase (cytosine-5) 1	BC048148	NM_010066	NM_010066 // GO:0006306 // DNA methylation // inferred from direct assay /// NM_010066 // GO:0006350 // transcription // inferred from electronic annotation /// NM_010066 // GO:0006355 // regulation of transcription, DNA-dependent // inferred from electronic annotation /// NM_010066 // GO:0016458 // gene silencing // inferred from direct assay /// NM_010066 // GO:0045892 // negative regulation of…	NM_010066 // GO:0003677 // DNA binding // inferred from direct assay /// NM_010066 // GO:0003824 // catalytic activity // inferred from electronic annotation /// NM_010066 // GO:0003886 // DNA (cytosine-5-)-methyltransferase activity // inferred from direct assay /// NM_010066 // GO:0005515 // protein binding // inferred from physical interaction /// NM_010066 // GO:0008134 // transcription facto…	NM_010066 // GO:0000792 // heterochromatin // inferred from direct assay /// NM_010066 // GO:0005634 // nucleus // inferred from direct assay /// NM_010066 // GO:0005657 // replication fork // inferred from direct assay /// NM_010066 // GO:0005737 // cytoplasm // inferred from electronic annotation /// ENSMUST00000004202 // GO:0000792 // heterochromatin // inferred from direct assay /// ENSMUST00…
6979504	2.00728	down	-0.45193	0.553315	Lrrc50	leucine rich repeat containing 50	BC050751	NM_026648		NM_026648 // GO:0005515 // protein binding // inferred from electronic annotation /// ENSMUST00000093100 // GO:0005515 // protein binding // inferred from electronic annotation /// BC050751 // GO:0005515 // protein binding // inferred from electronic annotation
7016078	2.01841	down	-0.555948	0.457273	Klhl13	kelch-like 13 (Drosophila)	BC100393	NM_026167	NM_026167 // GO:0006512 // ubiquitin cycle // inferred from electronic annotation /// ENSMUST00000115313 // GO:0006512 // ubiquitin cycle // inferred from electronic annotation /// ENSMUST00000035973 // GO:0006512 // ubiquitin cycle // inferred from electronic annotation /// BC100393 // GO:0006512 // ubiquitin cycle // inferred from electronic annotation /// ENSMUST00000115317 // GO:0006512 // ub…	NM_026167 // GO:0005515 // protein binding // inferred from electronic annotation /// ENSMUST00000115313 // GO:0005515 // protein binding // inferred from electronic annotation /// ENSMUST00000035973 // GO:0005515 // protein binding // inferred from electronic annotation /// BC100393 // GO:0005515 // protein binding // inferred from electronic annotation /// ENSMUST00000115317 // GO:0005515 // pr…
6967914	2.02025	down	-0.442588	0.571947	Tjp1	tight junction protein 1	D14340	NM_009386		NM_009386 // GO:0005515 // protein binding // inferred from electronic annotation /// NM_009386 // GO:0019904 // protein domain specific binding // inferred from physical interaction /// ENSMUST00000102592 // GO:0005515 // protein binding // inferred from electronic annotation /// ENSMUST00000102592 // GO:0019904 // protein domain specific binding // inferred from physical interaction /// D14340 …	NM_009386 // GO:0005634 // nucleus // inferred from direct assay /// NM_009386 // GO:0005737 // cytoplasm // inferred from direct assay /// NM_009386 // GO:0005886 // plasma membrane // inferred from direct assay /// NM_009386 // GO:0005912 // adherens junction // inferred from direct assay /// NM_009386 // GO:0005913 // cell-cell adherens junction // inferred from direct assay /// NM_009386 // G…
6775373	2.02661	down	-0.461902	0.557164	Tcfe2a	transcription factor E2a	BC006860	NM_011548	NM_011548 // GO:0006350 // transcription // inferred from electronic annotation /// NM_011548 // GO:0006355 // regulation of transcription, DNA-dependent // inferred from direct assay /// NM_011548 // GO:0045449 // regulation of transcription // inferred from direct assay /// ENSMUST00000105345 // GO:0006350 // transcription // inferred from electronic annotation /// ENSMUST00000105345 // GO:0006…	NM_011548 // GO:0003677 // DNA binding // inferred from direct assay /// NM_011548 // GO:0003700 // transcription factor activity // traceable author statement /// NM_011548 // GO:0005515 // protein binding // inferred from physical interaction /// NM_011548 // GO:0030528 // transcription regulator activity // inferred from direct assay /// NM_011548 // GO:0042803 // protein homodimerization acti…	NM_011548 // GO:0005634 // nucleus // inferred from direct assay /// NM_011548 // GO:0005667 // transcription factor complex // inferred from direct assay /// ENSMUST00000105345 // GO:0005634 // nucleus // inferred from direct assay /// ENSMUST00000105345 // GO:0005667 // transcription factor complex // inferred from direct assay /// BC006860 // GO:0005634 // nucleus // inferred from direct assay…
6956501	2.02901	down	-0.479427	0.541353	Rad18	RAD18 homolog (S. cerevisiae)	AF205278	NM_021385	NM_021385 // GO:0006281 // DNA repair // inferred from electronic annotation /// NM_021385 // GO:0006512 // ubiquitin cycle // inferred from electronic annotation /// NM_021385 // GO:0006974 // response to DNA damage stimulus // inferred from electronic annotation /// ENSMUST00000077088 // GO:0006281 // DNA repair // inferred from electronic annotation /// ENSMUST00000077088 // GO:0006512 // ubiq…	NM_021385 // GO:0003676 // nucleic acid binding // inferred from electronic annotation /// NM_021385 // GO:0003677 // DNA binding // inferred from electronic annotation /// NM_021385 // GO:0005515 // protein binding // inferred from electronic annotation /// NM_021385 // GO:0008270 // zinc ion binding // inferred from electronic annotation /// NM_021385 // GO:0016874 // ligase activity // inferre…	NM_021385 // GO:0000785 // chromatin // inferred from direct assay /// NM_021385 // GO:0005634 // nucleus // inferred from direct assay /// ENSMUST00000077088 // GO:0000785 // chromatin // inferred from direct assay /// ENSMUST00000077088 // GO:0005634 // nucleus // inferred from direct assay /// AF205278 // GO:0000785 // chromatin // inferred from direct assay /// AF205278 // GO:0005634 // nucle…
6771636	2.041	down	-0.482885	0.546392	Timeless	timeless homolog (Drosophila)	AB019001	NM_011589	NM_011589 // GO:0002009 // morphogenesis of an epithelium // inferred from expression pattern /// NM_011589 // GO:0006350 // transcription // inferred from electronic annotation /// NM_011589 // GO:0006355 // regulation of transcription, DNA-dependent // inferred from electronic annotation /// NM_011589 // GO:0006974 // response to DNA damage stimulus // inferred from electronic annotation /// NM…	NM_011589 // GO:0003677 // DNA binding // inferred from reviewed computational analysis /// NM_011589 // GO:0005515 // protein binding // inferred from physical interaction /// NM_011589 // GO:0042803 // protein homodimerization activity // inferred from direct assay /// NM_011589 // GO:0046982 // protein heterodimerization activity // inferred from direct assay /// ENSMUST00000055539 // GO:00036…	NM_011589 // GO:0005634 // nucleus // inferred from direct assay /// ENSMUST00000055539 // GO:0005634 // nucleus // inferred from direct assay /// ENSMUST00000105245 // GO:0005634 // nucleus // inferred from direct assay /// AB019001 // GO:0005634 // nucleus // inferred from direct assay /// ENSMUST00000105242 // GO:0005634 // nucleus // inferred from direct assay /// ENSMUST00000105244 // GO:000…
6789397	2.0511	down	-0.508457	0.527938	Bcl6b	B-cell CLL/lymphoma 6, member B	AB011665	NM_007528	NM_007528 // GO:0000122 // negative regulation of transcription from RNA polymerase II promoter // inferred from direct assay /// ENSMUST00000000326 // GO:0000122 // negative regulation of transcription from RNA polymerase II promoter // inferred from direct assay /// AB011665 // GO:0000122 // negative regulation of transcription from RNA polymerase II promoter // inferred from direct assay	NM_007528 // GO:0003676 // nucleic acid binding // inferred from electronic annotation /// NM_007528 // GO:0003677 // DNA binding // inferred from direct assay /// NM_007528 // GO:0005515 // protein binding // inferred from physical interaction /// NM_007528 // GO:0008270 // zinc ion binding // inferred from electronic annotation /// NM_007528 // GO:0016564 // transcription repressor activity // …	NM_007528 // GO:0005622 // intracellular // inferred from electronic annotation /// NM_007528 // GO:0005634 // nucleus // inferred from direct assay /// ENSMUST00000000326 // GO:0005622 // intracellular // inferred from electronic annotation /// ENSMUST00000000326 // GO:0005634 // nucleus // inferred from direct assay /// AB011665 // GO:0005622 // intracellular // inferred from electronic annotat…
6942487	2.05484	down	-0.561978	0.477049	Lrwd1	leucine-rich repeats and WD repeat domain containing 1	BC048397	NM_027891		NM_027891 // GO:0005515 // protein binding // inferred from electronic annotation /// ENSMUST00000006301 // GO:0005515 // protein binding // inferred from electronic annotation /// BC048397 // GO:0005515 // protein binding // inferred from electronic annotation
6897166	2.05506	down	-0.448299	0.590885	Pcdh10	protocadherin 10	BC065695	NM_001098171|NM_001098170|NM_001098172|NM_011043	NM_001098171 // GO:0007155 // cell adhesion // inferred from direct assay /// NM_001098171 // GO:0007156 // homophilic cell adhesion // inferred from direct assay /// NM_001098170 // GO:0007155 // cell adhesion // inferred from direct assay /// NM_001098170 // GO:0007156 // homophilic cell adhesion // inferred from direct assay /// NM_001098172 // GO:0007155 // cell adhesion // inferred from dire…	NM_001098171 // GO:0005509 // calcium ion binding // inferred from electronic annotation /// NM_001098171 // GO:0005515 // protein binding // inferred from electronic annotation /// NM_001098170 // GO:0005509 // calcium ion binding // inferred from electronic annotation /// NM_001098170 // GO:0005515 // protein binding // inferred from electronic annotation /// NM_001098172 // GO:0005509 // calci…	NM_001098171 // GO:0005615 // extracellular space // inferred from reviewed computational analysis /// NM_001098171 // GO:0005887 // integral to plasma membrane // inferred from sequence or structural similarity /// NM_001098171 // GO:0016020 // membrane // inferred from reviewed computational analysis /// NM_001098171 // GO:0016021 // integral to membrane // inferred from reviewed computational …
6775182	2.06364	down	-0.575481	0.46971	Col6a2	collagen, type VI, alpha 2	BC034414	NM_146007	NM_146007 // GO:0006817 // phosphate transport // inferred from electronic annotation /// NM_146007 // GO:0007155 // cell adhesion // inferred from electronic annotation /// ENSMUST00000001181 // GO:0006817 // phosphate transport // inferred from electronic annotation /// ENSMUST00000001181 // GO:0007155 // cell adhesion // inferred from electronic annotation /// BC034414 // GO:0006817 // phospha…	NM_146007 // GO:0005198 // structural molecule activity // inferred from electronic annotation /// NM_146007 // GO:0005515 // protein binding // inferred from electronic annotation /// NM_146007 // GO:0030020 // extracellular matrix structural constituent conferring tensile strength // inferred from electronic annotation /// ENSMUST00000001181 // GO:0005198 // structural molecule activity // infe…	NM_146007 // GO:0005576 // extracellular region // inferred from electronic annotation /// NM_146007 // GO:0005578 // proteinaceous extracellular matrix // inferred from electronic annotation /// NM_146007 // GO:0005581 // collagen // inferred from electronic annotation /// NM_146007 // GO:0005615 // extracellular space // inferred from reviewed computational analysis /// NM_146007 // GO:0005737 …
6787967	2.06576	down	-0.576915	0.469757	Cnot6|LOC100046343	CCR4-NOT transcription complex, subunit 6 | similar to CCR4-NOT transcription complex, subunit 6	BC062950	NM_212484	NM_212484 // GO:0006350 // transcription // inferred from electronic annotation /// NM_212484 // GO:0006355 // regulation of transcription, DNA-dependent // inferred from electronic annotation /// BC062950 // GO:0006350 // transcription // inferred from electronic annotation /// BC062950 // GO:0006355 // regulation of transcription, DNA-dependent // inferred from electronic annotation /// ENSMUST…	NM_212484 // GO:0000287 // magnesium ion binding // inferred from electronic annotation /// NM_212484 // GO:0003723 // RNA binding // inferred from electronic annotation /// NM_212484 // GO:0004518 // nuclease activity // inferred from electronic annotation /// NM_212484 // GO:0004527 // exonuclease activity // inferred from electronic annotation /// NM_212484 // GO:0005515 // protein binding // …	NM_212484 // GO:0005634 // nucleus // inferred from electronic annotation /// NM_212484 // GO:0005737 // cytoplasm // inferred from electronic annotation /// BC062950 // GO:0005634 // nucleus // inferred from electronic annotation /// BC062950 // GO:0005737 // cytoplasm // inferred from electronic annotation /// ENSMUST00000109183 // GO:0005634 // nucleus // inferred from electronic annotation //…
6933491	2.07147	down	-0.562086	0.488571	C130026L21Rik|Slc8a1	RIKEN cDNA C130026L21 gene | solute carrier family 8 (sodium/calcium exchanger), member 1	BC094571		ENSMUST00000064930 // GO:0002026 // regulation of the force of heart contraction // inferred from mutant phenotype /// ENSMUST00000064930 // GO:0006810 // transport // inferred from electronic annotation /// ENSMUST00000064930 // GO:0006811 // ion transport // inferred from electronic annotation /// ENSMUST00000064930 // GO:0006814 // sodium ion transport // inferred from direct assay /// ENSMUST…	ENSMUST00000064930 // GO:0005432 // calcium:sodium antiporter activity // inferred from direct assay /// ENSMUST00000064930 // GO:0005509 // calcium ion binding // inferred from electronic annotation /// ENSMUST00000064930 // GO:0005515 // protein binding // inferred from physical interaction /// ENSMUST00000064930 // GO:0005516 // calmodulin binding // inferred from electronic annotation /// ENS…	ENSMUST00000064930 // GO:0005886 // plasma membrane // inferred from direct assay /// ENSMUST00000064930 // GO:0016020 // membrane // inferred from electronic annotation /// ENSMUST00000064930 // GO:0016021 // integral to membrane // traceable author statement /// ENSMUST00000064930 // GO:0030315 // T-tubule // inferred from direct assay /// ENSMUST00000064930 // GO:0042383 // sarcolemma // infer…
6781525	2.08438	down	-0.382861	0.676756	Grap	GRB2-related adaptor protein	BC120674	NM_027817	NM_027817 // GO:0007265 // Ras protein signal transduction // inferred from reviewed computational analysis /// NM_027817 // GO:0007267 // cell-cell signaling // inferred from reviewed computational analysis /// ENSMUST00000004959 // GO:0007265 // Ras protein signal transduction // inferred from reviewed computational analysis /// ENSMUST00000004959 // GO:0007267 // cell-cell signaling // inferre…	NM_027817 // GO:0005070 // SH3/SH2 adaptor activity // inferred from reviewed computational analysis /// NM_027817 // GO:0005515 // protein binding // inferred from electronic annotation /// ENSMUST00000004959 // GO:0005070 // SH3/SH2 adaptor activity // inferred from reviewed computational analysis /// ENSMUST00000004959 // GO:0005515 // protein binding // inferred from electronic annotation ///…	NM_027817 // GO:0005737 // cytoplasm // inferred from reviewed computational analysis /// ENSMUST00000004959 // GO:0005737 // cytoplasm // inferred from reviewed computational analysis /// BC120674 // GO:0005737 // cytoplasm // inferred from reviewed computational analysis
6783674	2.08671	down	-0.631945	0.429284	Lrrc59	leucine rich repeat containing 59	BC006877|AK201089	NM_133807		NM_133807 // GO:0005515 // protein binding // inferred from electronic annotation /// ENSMUST00000021239 // GO:0005515 // protein binding // inferred from electronic annotation /// BC006877 // GO:0005515 // protein binding // inferred from electronic annotation /// ENSMUST00000107767 // GO:0005515 // protein binding // inferred from electronic annotation /// ENSMUST00000107767 // GO:0005515 // pr…	NM_133807 // GO:0005783 // endoplasmic reticulum // inferred from electronic annotation /// NM_133807 // GO:0005792 // microsome // inferred from electronic annotation /// NM_133807 // GO:0016020 // membrane // inferred from electronic annotation /// NM_133807 // GO:0016021 // integral to membrane // inferred from reviewed computational analysis /// ENSMUST00000021239 // GO:0005783 // endoplasmic…
6959236	2.08764	down	-0.439474	0.622402	Tgfb1	transforming growth factor, beta 1	BC013738	NM_011577	NM_011577 // GO:0001501 // skeletal development // traceable author statement /// NM_011577 // GO:0002513 // tolerance induction to self antigen // inferred from mutant phenotype /// NM_011577 // GO:0006468 // protein amino acid phosphorylation // inferred from direct assay /// NM_011577 // GO:0006952 // defense response // traceable author statement /// NM_011577 // GO:0006954 // inflammatory re…	NM_011577 // GO:0005160 // transforming growth factor beta receptor binding // traceable author statement /// NM_011577 // GO:0005515 // protein binding // inferred from physical interaction /// NM_011577 // GO:0005515 // protein binding // traceable author statement /// NM_011577 // GO:0008083 // growth factor activity // inferred from electronic annotation /// NM_011577 // GO:0016563 // transcr…	NM_011577 // GO:0005576 // extracellular region // inferred from electronic annotation /// NM_011577 // GO:0005578 // proteinaceous extracellular matrix // inferred from direct assay /// NM_011577 // GO:0005615 // extracellular space // inferred from reviewed computational analysis /// ENSMUST00000002678 // GO:0005576 // extracellular region // inferred from electronic annotation /// ENSMUST00000…
6885488	2.08891	down	-0.481936	0.580817	Notch1	Notch gene homolog 1 (Drosophila)	AF508809	NM_008714	NM_008714 // GO:0001708 // cell fate specification // inferred from mutant phenotype /// NM_008714 // GO:0001837 // epithelial to mesenchymal transition // inferred from mutant phenotype /// NM_008714 // GO:0002040 // sprouting angiogenesis // inferred from mutant phenotype /// NM_008714 // GO:0006350 // transcription // inferred from electronic annotation /// NM_008714 // GO:0006355 // regulatio…	NM_008714 // GO:0003682 // chromatin binding // inferred from direct assay /// NM_008714 // GO:0003700 // transcription factor activity // inferred from direct assay /// NM_008714 // GO:0004872 // receptor activity // inferred from electronic annotation /// NM_008714 // GO:0005509 // calcium ion binding // inferred from electronic annotation /// NM_008714 // GO:0005515 // protein binding // infer…	NM_008714 // GO:0005615 // extracellular space // inferred from reviewed computational analysis /// NM_008714 // GO:0005634 // nucleus // inferred from direct assay /// NM_008714 // GO:0005737 // cytoplasm // inferred from direct assay /// NM_008714 // GO:0005886 // plasma membrane // inferred from direct assay /// NM_008714 // GO:0005887 // integral to plasma membrane // inferred by curator /// …
6844177	2.0899	down	-0.479055	0.584381	Mcm4	minichromosome maintenance deficient 4 homolog (S. cerevisiae)	D26089	NM_008565	NM_008565 // GO:0006260 // DNA replication // inferred from electronic annotation /// NM_008565 // GO:0006268 // DNA unwinding during replication // inferred from physical interaction /// NM_008565 // GO:0006270 // DNA replication initiation // inferred from electronic annotation /// NM_008565 // GO:0006350 // transcription // inferred from electronic annotation /// NM_008565 // GO:0006355 // reg…	NM_008565 // GO:0000166 // nucleotide binding // inferred from electronic annotation /// NM_008565 // GO:0003677 // DNA binding // inferred from electronic annotation /// NM_008565 // GO:0003678 // DNA helicase activity // inferred from physical interaction /// NM_008565 // GO:0003697 // single-stranded DNA binding // inferred from physical interaction /// NM_008565 // GO:0005515 // protein bindi…	NM_008565 // GO:0005634 // nucleus // inferred from electronic annotation /// ENSMUST00000023353 // GO:0005634 // nucleus // inferred from electronic annotation /// D26089 // GO:0005634 // nucleus // inferred from electronic annotation
6805359	2.09621	down	-0.481088	0.586697	Hist1h1d	histone cluster 1, H1d	BC117045	NM_145713	NM_145713 // GO:0006334 // nucleosome assembly // inferred from electronic annotation /// NM_145713 // GO:0016584 // nucleosome positioning // inferred from mutant phenotype /// ENSMUST00000045301 // GO:0006334 // nucleosome assembly // inferred from electronic annotation /// ENSMUST00000045301 // GO:0016584 // nucleosome positioning // inferred from mutant phenotype /// BC117045 // GO:0006334 //…	NM_145713 // GO:0003677 // DNA binding // inferred from direct assay /// NM_145713 // GO:0005515 // protein binding // inferred from physical interaction /// ENSMUST00000045301 // GO:0003677 // DNA binding // inferred from direct assay /// ENSMUST00000045301 // GO:0005515 // protein binding // inferred from physical interaction /// BC117045 // GO:0003677 // DNA binding // inferred from direct ass…	NM_145713 // GO:0000786 // nucleosome // inferred from electronic annotation /// NM_145713 // GO:0005634 // nucleus // inferred from electronic annotation /// NM_145713 // GO:0005694 // chromosome // inferred from electronic annotation /// ENSMUST00000045301 // GO:0000786 // nucleosome // inferred from electronic annotation /// ENSMUST00000045301 // GO:0005634 // nucleus // inferred from electron…
6854314	2.0985	down	-0.506725	0.562634	Kctd5	potassium channel tetramerisation domain containing 5	BC021777	NM_027008	NM_027008 // GO:0006813 // potassium ion transport // inferred from reviewed computational analysis /// ENSMUST00000017090 // GO:0006813 // potassium ion transport // inferred from reviewed computational analysis /// BC021777 // GO:0006813 // potassium ion transport // inferred from reviewed computational analysis	NM_027008 // GO:0005216 // ion channel activity // inferred from electronic annotation /// NM_027008 // GO:0005249 // voltage-gated potassium channel activity // inferred from reviewed computational analysis /// NM_027008 // GO:0005515 // protein binding // inferred from reviewed computational analysis /// ENSMUST00000017090 // GO:0005216 // ion channel activity // inferred from electronic annota…	NM_027008 // GO:0008076 // voltage-gated potassium channel complex // inferred from reviewed computational analysis /// NM_027008 // GO:0016020 // membrane // inferred from reviewed computational analysis /// ENSMUST00000017090 // GO:0008076 // voltage-gated potassium channel complex // inferred from reviewed computational analysis /// ENSMUST00000017090 // GO:0016020 // membrane // inferred from…
6824902	2.10057	down	-0.633977	0.436807	Pspc1	paraspeckle protein 1	BC026772	NM_025682	NM_025682 // GO:0006350 // transcription // inferred from electronic annotation /// NM_025682 // GO:0006355 // regulation of transcription, DNA-dependent // inferred from electronic annotation /// ENSMUST00000022507 // GO:0006350 // transcription // inferred from electronic annotation /// ENSMUST00000022507 // GO:0006355 // regulation of transcription, DNA-dependent // inferred from electronic an…	NM_025682 // GO:0000166 // nucleotide binding // inferred from electronic annotation /// NM_025682 // GO:0003676 // nucleic acid binding // inferred from electronic annotation /// NM_025682 // GO:0003723 // RNA binding // inferred from electronic annotation /// NM_025682 // GO:0005515 // protein binding // inferred from physical interaction /// ENSMUST00000022507 // GO:0000166 // nucleotide bindi…	NM_025682 // GO:0005634 // nucleus // inferred from electronic annotation /// NM_025682 // GO:0005737 // cytoplasm // inferred from electronic annotation /// ENSMUST00000022507 // GO:0005634 // nucleus // inferred from electronic annotation /// ENSMUST00000022507 // GO:0005737 // cytoplasm // inferred from electronic annotation /// BC026772 // GO:0005634 // nucleus // inferred from electronic ann…
6842940	2.10262	down	-0.528816	0.543371	Bach1	BTB and CNC homology 1	D86603	NM_007520	NM_007520 // GO:0006350 // transcription // inferred from electronic annotation /// NM_007520 // GO:0006355 // regulation of transcription, DNA-dependent // inferred from direct assay /// ENSMUST00000026703 // GO:0006350 // transcription // inferred from electronic annotation /// ENSMUST00000026703 // GO:0006355 // regulation of transcription, DNA-dependent // inferred from direct assay /// D8660…	NM_007520 // GO:0003677 // DNA binding // inferred from direct assay /// NM_007520 // GO:0003700 // transcription factor activity // inferred from direct assay /// NM_007520 // GO:0005515 // protein binding // inferred from physical interaction /// NM_007520 // GO:0043565 // sequence-specific DNA binding // inferred from electronic annotation /// NM_007520 // GO:0046983 // protein dimerization ac…	NM_007520 // GO:0005634 // nucleus // inferred from direct assay /// ENSMUST00000026703 // GO:0005634 // nucleus // inferred from direct assay /// D86603 // GO:0005634 // nucleus // inferred from direct assay
6935312	2.1127	down	-0.564871	0.514217	Sdk1	sidekick homolog 1 (chicken)	AY353236	NM_177879	NM_177879 // GO:0007155 // cell adhesion // inferred from electronic annotation /// ENSMUST00000085774 // GO:0007155 // cell adhesion // inferred from electronic annotation /// AY353236 // GO:0007155 // cell adhesion // inferred from electronic annotation /// ENSMUST00000110794 // GO:0007155 // cell adhesion // inferred from electronic annotation /// ENSMUST00000074546 // GO:0007155 // cell adhes…	NM_177879 // GO:0005515 // protein binding // inferred from electronic annotation /// ENSMUST00000085774 // GO:0005515 // protein binding // inferred from electronic annotation /// AY353236 // GO:0005515 // protein binding // inferred from electronic annotation /// ENSMUST00000110794 // GO:0005515 // protein binding // inferred from electronic annotation /// ENSMUST00000074546 // GO:0005515 // pr…	NM_177879 // GO:0016020 // membrane // inferred from electronic annotation /// NM_177879 // GO:0016021 // integral to membrane // inferred from electronic annotation /// ENSMUST00000085774 // GO:0016020 // membrane // inferred from electronic annotation /// ENSMUST00000085774 // GO:0016021 // integral to membrane // inferred from electronic annotation /// AY353236 // GO:0016020 // membrane // inf…
6825410	2.11327	down	-0.500699	0.578779	Fzd3	frizzled homolog 3 (Drosophila)	U43205	NM_021458	NM_021458 // GO:0001736 // establishment of planar polarity // inferred from genetic interaction /// NM_021458 // GO:0001843 // neural tube closure // inferred from genetic interaction /// NM_021458 // GO:0007165 // signal transduction // inferred from electronic annotation /// NM_021458 // GO:0007166 // cell surface receptor linked signal transduction // inferred from electronic annotation /// N…	NM_021458 // GO:0004871 // signal transducer activity // inferred from electronic annotation /// NM_021458 // GO:0004872 // receptor activity // inferred from electronic annotation /// NM_021458 // GO:0004926 // non-G-protein coupled 7TM receptor activity // inferred from electronic annotation /// NM_021458 // GO:0004930 // G-protein coupled receptor activity // inferred from electronic annotatio…	NM_021458 // GO:0005615 // extracellular space // inferred from reviewed computational analysis /// NM_021458 // GO:0016020 // membrane // inferred from electronic annotation /// NM_021458 // GO:0016021 // integral to membrane // inferred from reviewed computational analysis /// NM_021458 // GO:0045177 // apical part of cell // inferred from direct assay /// ENSMUST00000072741 // GO:0005615 // ex…
6797978	2.13603	down	-0.44956	0.645374	Dlk1	delta-like 1 homolog (Drosophila)	BC052159	NM_010052		NM_010052 // GO:0005509 // calcium ion binding // inferred from electronic annotation /// NM_010052 // GO:0005515 // protein binding // inferred from physical interaction /// ENSMUST00000056110 // GO:0005509 // calcium ion binding // inferred from electronic annotation /// ENSMUST00000056110 // GO:0005515 // protein binding // inferred from physical interaction /// ENSMUST00000109844 // GO:000550…	NM_010052 // GO:0005615 // extracellular space // inferred from reviewed computational analysis /// NM_010052 // GO:0016020 // membrane // inferred from electronic annotation /// NM_010052 // GO:0016021 // integral to membrane // inferred from reviewed computational analysis /// ENSMUST00000056110 // GO:0005615 // extracellular space // inferred from reviewed computational analysis /// ENSMUST000…
6882397	2.14157	down	-0.546707	0.551961	Dnmt3b	DNA methyltransferase 3B	AF068626	NM_001003961|NM_001003960|NM_001122997|NM_010068|NM_001003963	NM_001003961 // GO:0006306 // DNA methylation // inferred from genetic interaction /// NM_001003961 // GO:0006346 // methylation-dependent chromatin silencing // inferred from genetic interaction /// NM_001003961 // GO:0006349 // genetic imprinting // inferred from mutant phenotype /// NM_001003961 // GO:0031503 // protein complex localization // inferred from direct assay /// NM_001003960 // GO:…	NM_001003961 // GO:0003677 // DNA binding // inferred from electronic annotation /// NM_001003961 // GO:0003886 // DNA (cytosine-5-)-methyltransferase activity // inferred from direct assay /// NM_001003961 // GO:0003886 // DNA (cytosine-5-)-methyltransferase activity // inferred from genetic interaction /// NM_001003961 // GO:0003886 // DNA (cytosine-5-)-methyltransferase activity // not recorde…	NM_001003961 // GO:0000792 // heterochromatin // inferred from direct assay /// NM_001003961 // GO:0005634 // nucleus // inferred from direct assay /// NM_001003961 // GO:0005720 // nuclear heterochromatin // inferred from direct assay /// NM_001003960 // GO:0000792 // heterochromatin // inferred from direct assay /// NM_001003960 // GO:0005634 // nucleus // inferred from direct assay /// NM_0010…
6982690	2.14993	down	-0.612847	0.491442	Sap30	sin3 associated polypeptide	AF075136	NM_021788	NM_021788 // GO:0000122 // negative regulation of transcription from RNA polymerase II promoter // inferred from direct assay /// ENSMUST00000034022 // GO:0000122 // negative regulation of transcription from RNA polymerase II promoter // inferred from direct assay /// AF075136 // GO:0000122 // negative regulation of transcription from RNA polymerase II promoter // inferred from direct assay	NM_021788 // GO:0005515 // protein binding // inferred from physical interaction /// ENSMUST00000034022 // GO:0005515 // protein binding // inferred from physical interaction /// AF075136 // GO:0005515 // protein binding // inferred from physical interaction	NM_021788 // GO:0016580 // Sin3 complex // inferred from sequence or structural similarity /// ENSMUST00000034022 // GO:0016580 // Sin3 complex // inferred from sequence or structural similarity /// AF075136 // GO:0016580 // Sin3 complex // inferred from sequence or structural similarity
6961201	2.15904	down	-0.748449	0.361939	Snrpa1	small nuclear ribonucleoprotein polypeptide A'	BC029642	NM_021336	NM_021336 // GO:0006397 // mRNA processing // inferred from electronic annotation /// NM_021336 // GO:0008380 // RNA splicing // inferred from electronic annotation /// ENSMUST00000032723 // GO:0006397 // mRNA processing // inferred from electronic annotation /// ENSMUST00000032723 // GO:0008380 // RNA splicing // inferred from electronic annotation /// BC029642 // GO:0006397 // mRNA processing /…	NM_021336 // GO:0003723 // RNA binding // inferred from electronic annotation /// NM_021336 // GO:0005515 // protein binding // inferred from electronic annotation /// ENSMUST00000032723 // GO:0003723 // RNA binding // inferred from electronic annotation /// ENSMUST00000032723 // GO:0005515 // protein binding // inferred from electronic annotation /// BC029642 // GO:0003723 // RNA binding // infe…	NM_021336 // GO:0005634 // nucleus // inferred from electronic annotation /// NM_021336 // GO:0005681 // spliceosome // inferred from electronic annotation /// NM_021336 // GO:0030529 // ribonucleoprotein complex // inferred from electronic annotation /// ENSMUST00000032723 // GO:0005634 // nucleus // inferred from electronic annotation /// ENSMUST00000032723 // GO:0005681 // spliceosome // infer…
6789197	2.16184	down	-0.568842	0.543416	Ntn1|LOC672215	netrin 1 | similar to Netrin-1 precursor	AF128865	NM_008744	NM_008744 // GO:0001764 // neuron migration // inferred from mutant phenotype /// NM_008744 // GO:0006915 // apoptosis // inferred from electronic annotation /// NM_008744 // GO:0007409 // axonogenesis // inferred from direct assay /// NM_008744 // GO:0007411 // axon guidance // inferred from direct assay /// NM_008744 // GO:0007411 // axon guidance // inferred from mutant phenotype /// NM_008744…	NM_008744 // GO:0005198 // structural molecule activity // inferred from reviewed computational analysis /// NM_008744 // GO:0005515 // protein binding // inferred from physical interaction /// AF128865 // GO:0005198 // structural molecule activity // inferred from reviewed computational analysis /// AF128865 // GO:0005515 // protein binding // inferred from physical interaction /// ENSMUST000001…	NM_008744 // GO:0005576 // extracellular region // inferred from electronic annotation /// NM_008744 // GO:0005578 // proteinaceous extracellular matrix // inferred from electronic annotation /// NM_008744 // GO:0005615 // extracellular space // inferred from reviewed computational analysis /// AF128865 // GO:0005576 // extracellular region // inferred from electronic annotation /// AF128865 // G…
6880393	2.16526	down	-0.544823	0.569719	Thbs1	thrombospondin 1	M87276	NM_011580	NM_011580 // GO:0006954 // inflammatory response // inferred from mutant phenotype /// NM_011580 // GO:0007155 // cell adhesion // inferred from electronic annotation /// NM_011580 // GO:0016525 // negative regulation of angiogenesis // inferred from direct assay /// ENSMUST00000039559 // GO:0006954 // inflammatory response // inferred from mutant phenotype /// ENSMUST00000039559 // GO:0007155 //…	NM_011580 // GO:0005198 // structural molecule activity // inferred from electronic annotation /// NM_011580 // GO:0005509 // calcium ion binding // inferred from electronic annotation /// NM_011580 // GO:0005515 // protein binding // inferred from electronic annotation /// NM_011580 // GO:0008201 // heparin binding // inferred from electronic annotation /// ENSMUST00000039559 // GO:0005198 // st…	NM_011580 // GO:0005576 // extracellular region // inferred from electronic annotation /// NM_011580 // GO:0005615 // extracellular space // inferred from direct assay /// NM_011580 // GO:0005615 // extracellular space // inferred from reviewed computational analysis /// ENSMUST00000039559 // GO:0005576 // extracellular region // inferred from electronic annotation /// ENSMUST00000039559 // GO:00…
6896860	2.16592	down	-0.425674	0.689305	Spry1|LOC100046643	sprouty homolog 1 (Drosophila) | similar to sprouty 1	AF176903	NM_011896	NM_011896 // GO:0001656 // metanephros development // inferred from genetic interaction /// NM_011896 // GO:0001657 // ureteric bud development // inferred from genetic interaction /// NM_011896 // GO:0001657 // ureteric bud development // inferred from mutant phenotype /// NM_011896 // GO:0001759 // induction of an organ // inferred from mutant phenotype /// NM_011896 // GO:0007275 // multicellu…	NM_011896 // GO:0005515 // protein binding // inferred from physical interaction /// AF176903 // GO:0005515 // protein binding // inferred from physical interaction /// ENSMUST00000094301 // GO:0005515 // protein binding // inferred from physical interaction /// ENSMUST00000108107 // GO:0005515 // protein binding // inferred from physical interaction /// ENSMUST00000038569 // GO:0005515 // protei…	NM_011896 // GO:0005737 // cytoplasm // inferred from electronic annotation /// NM_011896 // GO:0016020 // membrane // inferred from electronic annotation /// AF176903 // GO:0005737 // cytoplasm // inferred from electronic annotation /// AF176903 // GO:0016020 // membrane // inferred from electronic annotation /// ENSMUST00000094301 // GO:0005737 // cytoplasm // inferred from electronic annotatio…
6884027	2.17109	down	-0.492568	0.625852	Cdh26	cadherin-like 26	BC053928	NM_198656	NM_198656 // GO:0007155 // cell adhesion // inferred from electronic annotation /// NM_198656 // GO:0007156 // homophilic cell adhesion // inferred from electronic annotation /// ENSMUST00000042092 // GO:0007155 // cell adhesion // inferred from electronic annotation /// ENSMUST00000042092 // GO:0007156 // homophilic cell adhesion // inferred from electronic annotation /// BC053928 // GO:0007155 …	NM_198656 // GO:0005509 // calcium ion binding // inferred from electronic annotation /// NM_198656 // GO:0005515 // protein binding // inferred from electronic annotation /// ENSMUST00000042092 // GO:0005509 // calcium ion binding // inferred from electronic annotation /// ENSMUST00000042092 // GO:0005515 // protein binding // inferred from electronic annotation /// BC053928 // GO:0005509 // cal…	NM_198656 // GO:0016020 // membrane // inferred from electronic annotation /// NM_198656 // GO:0016021 // integral to membrane // inferred from electronic annotation /// ENSMUST00000042092 // GO:0016020 // membrane // inferred from electronic annotation /// ENSMUST00000042092 // GO:0016021 // integral to membrane // inferred from electronic annotation /// BC053928 // GO:0016020 // membrane // inf…
6764118	2.17758	down	-0.508169	0.614557	Vangl2	vang-like 2 (van gogh, Drosophila)	BC075636	NM_033509	NM_033509 // GO:0001736 // establishment of planar polarity // inferred from mutant phenotype /// NM_033509 // GO:0001843 // neural tube closure // inferred from genetic interaction /// NM_033509 // GO:0001843 // neural tube closure // inferred from mutant phenotype /// NM_033509 // GO:0001947 // heart looping // inferred from mutant phenotype /// NM_033509 // GO:0007275 // multicellular organism…	NM_033509 // GO:0005515 // protein binding // inferred from physical interaction /// ENSMUST00000027837 // GO:0005515 // protein binding // inferred from physical interaction /// BC075636 // GO:0005515 // protein binding // inferred from physical interaction	NM_033509 // GO:0016020 // membrane // inferred from electronic annotation /// NM_033509 // GO:0016021 // integral to membrane // inferred from sequence or structural similarity /// NM_033509 // GO:0016021 // integral to membrane // inferred from reviewed computational analysis /// NM_033509 // GO:0016324 // apical plasma membrane // inferred from direct assay /// ENSMUST00000027837 // GO:0016020…
6890402	2.18229	down	-0.531998	0.593843	Frmd5	FERM domain containing 5	BC062889	NM_172673		NM_172673 // GO:0003743 // translation initiation factor activity // inferred from electronic annotation /// NM_172673 // GO:0005488 // binding // inferred from electronic annotation /// NM_172673 // GO:0008092 // cytoskeletal protein binding // inferred from electronic annotation /// ENSMUST00000110593 // GO:0003743 // translation initiation factor activity // inferred from electronic annotation…	NM_172673 // GO:0005737 // cytoplasm // inferred from electronic annotation /// NM_172673 // GO:0005856 // cytoskeleton // inferred from reviewed computational analysis /// NM_172673 // GO:0019898 // extrinsic to membrane // inferred from electronic annotation /// ENSMUST00000110593 // GO:0005737 // cytoplasm // inferred from electronic annotation /// ENSMUST00000110593 // GO:0005856 // cytoskele…
6964199	2.18546	down	-0.452565	0.675374	Sbk1	SH3-binding kinase 1	BC031759	NM_145587	NM_145587 // GO:0006468 // protein amino acid phosphorylation // inferred from reviewed computational analysis /// ENSMUST00000056028 // GO:0006468 // protein amino acid phosphorylation // inferred from reviewed computational analysis /// BC031759 // GO:0006468 // protein amino acid phosphorylation // inferred from reviewed computational analysis	NM_145587 // GO:0000166 // nucleotide binding // inferred from electronic annotation /// NM_145587 // GO:0004672 // protein kinase activity // inferred from reviewed computational analysis /// NM_145587 // GO:0004674 // protein serine/threonine kinase activity // inferred from sequence or structural similarity /// NM_145587 // GO:0004674 // protein serine/threonine kinase activity // inferred fro…	NM_145587 // GO:0005575 // cellular_component // no biological data available /// NM_145587 // GO:0005737 // cytoplasm // inferred from electronic annotation /// ENSMUST00000056028 // GO:0005575 // cellular_component // no biological data available /// ENSMUST00000056028 // GO:0005737 // cytoplasm // inferred from electronic annotation /// BC031759 // GO:0005575 // cellular_component // no biolog…
6788410	2.19503	down	-0.846576	0.287663	Sparc	secreted acidic cysteine rich glycoprotein	BC004638	NM_009242	NM_009242 // GO:0007169 // transmembrane receptor protein tyrosine kinase signaling pathway // non-traceable author statement /// ENSMUST00000018737 // GO:0007169 // transmembrane receptor protein tyrosine kinase signaling pathway // non-traceable author statement /// BC004638 // GO:0007169 // transmembrane receptor protein tyrosine kinase signaling pathway // non-traceable author statement /// E…	NM_009242 // GO:0005507 // copper ion binding // inferred from electronic annotation /// NM_009242 // GO:0005509 // calcium ion binding // inferred from electronic annotation /// ENSMUST00000018737 // GO:0005507 // copper ion binding // inferred from electronic annotation /// ENSMUST00000018737 // GO:0005509 // calcium ion binding // inferred from electronic annotation /// BC004638 // GO:0005507 …	NM_009242 // GO:0005576 // extracellular region // inferred from electronic annotation /// NM_009242 // GO:0005578 // proteinaceous extracellular matrix // inferred from electronic annotation /// NM_009242 // GO:0005604 // basement membrane // inferred from electronic annotation /// NM_009242 // GO:0005615 // extracellular space // inferred from reviewed computational analysis /// ENSMUST00000018…
6828522	2.20329	down	-0.752852	0.38681	Lifr	leukemia inhibitory factor receptor	D26177	NM_013584|NM_001113386	NM_013584 // GO:0008284 // positive regulation of cell proliferation // inferred from genetic interaction /// NM_013584 // GO:0008284 // positive regulation of cell proliferation // not recorded /// NM_013584 // GO:0019221 // cytokine and chemokine mediated signaling pathway // not recorded /// NM_001113386 // GO:0008284 // positive regulation of cell proliferation // inferred from genetic intera…	NM_013584 // GO:0004872 // receptor activity // inferred from electronic annotation /// NM_013584 // GO:0004896 // hematopoietin/interferon-class (D200-domain) cytokine receptor activity // inferred from electronic annotation /// NM_013584 // GO:0004923 // leukemia inhibitory factor receptor activity // not recorded /// NM_013584 // GO:0005515 // protein binding // inferred from physical interact…	NM_013584 // GO:0005576 // extracellular region // inferred from electronic annotation /// NM_013584 // GO:0016020 // membrane // inferred from electronic annotation /// NM_013584 // GO:0016021 // integral to membrane // inferred from reviewed computational analysis /// NM_001113386 // GO:0005576 // extracellular region // inferred from electronic annotation /// NM_001113386 // GO:0016020 // memb…
6864763	2.21332	down	-0.479466	0.666748	Centd3	centaurin, delta 3	AF469622	NM_139206	NM_139206 // GO:0007165 // signal transduction // inferred from electronic annotation /// NM_139206 // GO:0008360 // regulation of cell shape // inferred from direct assay /// NM_139206 // GO:0030336 // negative regulation of cell migration // inferred from direct assay /// NM_139206 // GO:0032312 // regulation of ARF GTPase activity // inferred from electronic annotation /// NM_139206 // GO:0035…	NM_139206 // GO:0005096 // GTPase activator activity // inferred from electronic annotation /// NM_139206 // GO:0005100 // Rho GTPase activator activity // inferred from direct assay /// NM_139206 // GO:0005515 // protein binding // inferred from physical interaction /// NM_139206 // GO:0008060 // ARF GTPase activator activity // inferred from direct assay /// NM_139206 // GO:0008270 // zinc ion …	NM_139206 // GO:0001726 // ruffle // inferred from direct assay /// NM_139206 // GO:0005622 // intracellular // inferred from electronic annotation /// NM_139206 // GO:0005737 // cytoplasm // inferred from direct assay /// NM_139206 // GO:0005856 // cytoskeleton // inferred from electronic annotation /// NM_139206 // GO:0016020 // membrane // inferred from electronic annotation /// NM_139206 // G…
6799524	2.22698	down	-0.588028	0.567062	Rnf144a	ring finger protein 144A	BC030187	NM_001081977|NM_080563	NM_001081977 // GO:0006512 // ubiquitin cycle // inferred from electronic annotation /// NM_080563 // GO:0006512 // ubiquitin cycle // inferred from electronic annotation /// ENSMUST00000020971 // GO:0006512 // ubiquitin cycle // inferred from electronic annotation /// ENSMUST00000062149 // GO:0006512 // ubiquitin cycle // inferred from electronic annotation /// BC030187 // GO:0006512 // ubiquiti…	NM_001081977 // GO:0005515 // protein binding // inferred from electronic annotation /// NM_001081977 // GO:0008270 // zinc ion binding // inferred from electronic annotation /// NM_001081977 // GO:0016874 // ligase activity // inferred from electronic annotation /// NM_001081977 // GO:0046872 // metal ion binding // inferred from electronic annotation /// NM_080563 // GO:0005515 // protein bindi…	NM_001081977 // GO:0016020 // membrane // inferred from electronic annotation /// NM_001081977 // GO:0016021 // integral to membrane // inferred from reviewed computational analysis /// NM_080563 // GO:0016020 // membrane // inferred from electronic annotation /// NM_080563 // GO:0016021 // integral to membrane // inferred from reviewed computational analysis /// ENSMUST00000020971 // GO:0016020 …
6791504	2.22911	down	-0.480389	0.67608	Brca1	breast cancer 1	U36475	NM_009764	NM_009764 // GO:0006260 // DNA replication // inferred from mutant phenotype /// NM_009764 // GO:0006281 // DNA repair // inferred from electronic annotation /// NM_009764 // GO:0006633 // fatty acid biosynthetic process // inferred from electronic annotation /// NM_009764 // GO:0006974 // response to DNA damage stimulus // inferred from electronic annotation /// NM_009764 // GO:0007049 // cell c…	NM_009764 // GO:0003677 // DNA binding // inferred from electronic annotation /// NM_009764 // GO:0003684 // damaged DNA binding // inferred from direct assay /// NM_009764 // GO:0003723 // RNA binding // inferred from sequence or structural similarity /// NM_009764 // GO:0005515 // protein binding // inferred from sequence or structural similarity /// NM_009764 // GO:0008270 // zinc ion binding …	NM_009764 // GO:0000793 // condensed chromosome // inferred from direct assay /// NM_009764 // GO:0005622 // intracellular // inferred from electronic annotation /// NM_009764 // GO:0005634 // nucleus // inferred from electronic annotation /// NM_009764 // GO:0005737 // cytoplasm // inferred from direct assay /// NM_009764 // GO:0005813 // centrosome // traceable author statement /// ENSMUST00000…
6771620	2.22986	down	-0.432801	0.724155	Prim1	DNA primase, p49 subunit	J04620	NM_008921	NM_008921 // GO:0006260 // DNA replication // inferred from electronic annotation /// NM_008921 // GO:0006269 // DNA replication, synthesis of RNA primer // inferred from electronic annotation /// NM_008921 // GO:0006350 // transcription // inferred from electronic annotation /// ENSMUST00000026461 // GO:0006260 // DNA replication // inferred from electronic annotation /// ENSMUST00000026461 // G…	NM_008921 // GO:0003896 // DNA primase activity // inferred from electronic annotation /// NM_008921 // GO:0003899 // DNA-directed RNA polymerase activity // inferred from electronic annotation /// NM_008921 // GO:0005515 // protein binding // inferred from physical interaction /// NM_008921 // GO:0008270 // zinc ion binding // inferred from electronic annotation /// NM_008921 // GO:0016740 // tr…	NM_008921 // GO:0005658 // alpha DNA polymerase:primase complex // inferred from electronic annotation /// ENSMUST00000026461 // GO:0005658 // alpha DNA polymerase:primase complex // inferred from electronic annotation /// J04620 // GO:0005658 // alpha DNA polymerase:primase complex // inferred from electronic annotation
6793226	2.23325	down	-0.587531	0.571612	Sdc1	syndecan 1	BC010560	NM_011519		NM_011519 // GO:0008092 // cytoskeletal protein binding // inferred from electronic annotation /// ENSMUST00000020911 // GO:0008092 // cytoskeletal protein binding // inferred from electronic annotation /// BC010560 // GO:0008092 // cytoskeletal protein binding // inferred from electronic annotation	NM_011519 // GO:0009986 // cell surface // inferred from direct assay /// NM_011519 // GO:0016020 // membrane // inferred from electronic annotation /// NM_011519 // GO:0016021 // integral to membrane // inferred from reviewed computational analysis /// ENSMUST00000020911 // GO:0009986 // cell surface // inferred from direct assay /// ENSMUST00000020911 // GO:0016020 // membrane // inferred from …
6762326	2.2343	down	-0.50598	0.653844	Optc	opticin	AF333980	NM_054076		NM_054076 // GO:0005515 // protein binding // inferred from electronic annotation /// ENSMUST00000010455 // GO:0005515 // protein binding // inferred from electronic annotation /// AF333980 // GO:0005515 // protein binding // inferred from electronic annotation /// ENSMUST00000097571 // GO:0005515 // protein binding // inferred from electronic annotation	NM_054076 // GO:0005576 // extracellular region // inferred from electronic annotation /// NM_054076 // GO:0005578 // proteinaceous extracellular matrix // inferred from electronic annotation /// NM_054076 // GO:0005615 // extracellular space // inferred from reviewed computational analysis /// ENSMUST00000010455 // GO:0005576 // extracellular region // inferred from electronic annotation /// ENS…
6908684	2.23827	down	-0.736593	0.425789	Ptbp2	polypyrimidine tract binding protein 2	AF095718	NM_019550	NM_019550 // GO:0006376 // mRNA splice site selection // inferred from direct assay /// NM_019550 // GO:0006397 // mRNA processing // inferred from electronic annotation /// NM_019550 // GO:0008380 // RNA splicing // inferred from electronic annotation /// ENSMUST00000029780 // GO:0006376 // mRNA splice site selection // inferred from direct assay /// ENSMUST00000029780 // GO:0006397 // mRNA proc…	NM_019550 // GO:0000166 // nucleotide binding // inferred from electronic annotation /// NM_019550 // GO:0003676 // nucleic acid binding // inferred from electronic annotation /// NM_019550 // GO:0003723 // RNA binding // inferred from electronic annotation /// NM_019550 // GO:0003729 // mRNA binding // inferred from direct assay /// NM_019550 // GO:0005515 // protein binding // inferred from phy…	NM_019550 // GO:0005634 // nucleus // inferred from electronic annotation /// NM_019550 // GO:0005681 // spliceosome // inferred from direct assay /// ENSMUST00000029780 // GO:0005634 // nucleus // inferred from electronic annotation /// ENSMUST00000029780 // GO:0005681 // spliceosome // inferred from direct assay /// AF095718 // GO:0005634 // nucleus // inferred from electronic annotation /// AF…
6782656	2.24029	down	-0.649449	0.514235	Flot2	flotillin 2	BC070423	NM_008028|NM_001040403	NM_008028 // GO:0007155 // cell adhesion // inferred from electronic annotation /// NM_001040403 // GO:0007155 // cell adhesion // inferred from electronic annotation /// ENSMUST00000100784 // GO:0007155 // cell adhesion // inferred from electronic annotation /// ENSMUST00000072289 // GO:0007155 // cell adhesion // inferred from electronic annotation /// BC070423 // GO:0007155 // cell adhesion //…	NM_008028 // GO:0005515 // protein binding // inferred from electronic annotation /// NM_001040403 // GO:0005515 // protein binding // inferred from electronic annotation /// ENSMUST00000100784 // GO:0005515 // protein binding // inferred from electronic annotation /// ENSMUST00000072289 // GO:0005515 // protein binding // inferred from electronic annotation /// BC070423 // GO:0005515 // protein …	NM_008028 // GO:0005624 // membrane fraction // inferred from direct assay /// NM_008028 // GO:0016020 // membrane // inferred from electronic annotation /// NM_008028 // GO:0016021 // integral to membrane // inferred from electronic annotation /// NM_008028 // GO:0016600 // flotillin complex // inferred from electronic annotation /// NM_008028 // GO:0045121 // membrane raft // inferred from dire…
7020771	2.24287	down	-0.573417	0.591926	A630018P17Rik	RIKEN cDNA A630018P17 gene	BC067008	NM_001007577	NM_001007577 // GO:0006350 // transcription // inferred from electronic annotation /// NM_001007577 // GO:0006357 // regulation of transcription from RNA polymerase II promoter // inferred from electronic annotation /// ENSMUST00000112188 // GO:0006350 // transcription // inferred from electronic annotation /// ENSMUST00000112188 // GO:0006357 // regulation of transcription from RNA polymerase II…	NM_001007577 // GO:0003677 // DNA binding // inferred from electronic annotation /// NM_001007577 // GO:0003711 // transcription elongation regulator activity // inferred from electronic annotation /// NM_001007577 // GO:0005515 // protein binding // inferred from electronic annotation /// NM_001007577 // GO:0030528 // transcription regulator activity // inferred from electronic annotation /// EN…	NM_001007577 // GO:0005634 // nucleus // inferred from electronic annotation /// ENSMUST00000112188 // GO:0005634 // nucleus // inferred from electronic annotation /// ENSMUST00000055455 // GO:0005634 // nucleus // inferred from electronic annotation /// BC067008 // GO:0005634 // nucleus // inferred from electronic annotation
6771092	2.24346	down	-0.579191	0.586532	Grip1	glutamate receptor interacting protein 1	BC072632	NM_028736|NM_133442|NM_130891	NM_028736 // GO:0007242 // intracellular signaling cascade // inferred from reviewed computational analysis /// NM_028736 // GO:0008104 // protein localization // inferred from mutant phenotype /// NM_133442 // GO:0007242 // intracellular signaling cascade // inferred from reviewed computational analysis /// NM_133442 // GO:0008104 // protein localization // inferred from mutant phenotype /// NM_…	NM_028736 // GO:0004872 // receptor activity // inferred from electronic annotation /// NM_028736 // GO:0005515 // protein binding // inferred from physical interaction /// NM_133442 // GO:0004872 // receptor activity // inferred from electronic annotation /// NM_133442 // GO:0005515 // protein binding // inferred from physical interaction /// NM_130891 // GO:0004872 // receptor activity // infer…	NM_028736 // GO:0005783 // endoplasmic reticulum // inferred from electronic annotation /// NM_028736 // GO:0016020 // membrane // inferred from electronic annotation /// NM_028736 // GO:0030054 // cell junction // inferred from electronic annotation /// NM_028736 // GO:0031410 // cytoplasmic vesicle // inferred from electronic annotation /// NM_028736 // GO:0045121 // membrane raft // inferred f…
6800894	2.25486	down	-0.565195	0.60784	Snx6	sorting nexin 6	BC061028	NM_026998	NM_026998 // GO:0006810 // transport // inferred from reviewed computational analysis /// NM_026998 // GO:0006886 // intracellular protein transport // inferred from reviewed computational analysis /// NM_026998 // GO:0007154 // cell communication // inferred from electronic annotation /// NM_026998 // GO:0015031 // protein transport // inferred from reviewed computational analysis /// ENSMUST000…	NM_026998 // GO:0005515 // protein binding // inferred from electronic annotation /// NM_026998 // GO:0008565 // protein transporter activity // inferred from reviewed computational analysis /// NM_026998 // GO:0035091 // phosphoinositide binding // inferred from electronic annotation /// ENSMUST00000005798 // GO:0005515 // protein binding // inferred from electronic annotation /// ENSMUST0000000…
6899760	2.26644	down	-0.666541	0.513885	Txnip	thioredoxin interacting protein	BC011212	NM_001009935|NM_023719	NM_001009935 // GO:0006350 // transcription // inferred from electronic annotation /// NM_001009935 // GO:0006355 // regulation of transcription, DNA-dependent // inferred from electronic annotation /// NM_001009935 // GO:0006979 // response to oxidative stress // inferred from direct assay /// NM_001009935 // GO:0007049 // cell cycle // inferred from electronic annotation /// NM_023719 // GO:000…	NM_001009935 // GO:0004857 // enzyme inhibitor activity // inferred from direct assay /// NM_001009935 // GO:0005515 // protein binding // inferred from physical interaction /// NM_023719 // GO:0004857 // enzyme inhibitor activity // inferred from direct assay /// NM_023719 // GO:0005515 // protein binding // inferred from physical interaction /// ENSMUST00000074519 // GO:0004857 // enzyme inhibi…	NM_001009935 // GO:0005737 // cytoplasm // inferred from direct assay /// NM_023719 // GO:0005737 // cytoplasm // inferred from direct assay /// ENSMUST00000074519 // GO:0005737 // cytoplasm // inferred from direct assay /// BC011212 // GO:0005737 // cytoplasm // inferred from direct assay /// ENSMUST00000049093 // GO:0005737 // cytoplasm // inferred from direct assay /// ENSMUST00000090771 // GO…
7014268	2.27411	down	-0.596064	0.589241	Pak3	p21 (CDKN1A)-activated kinase 3	U39738	NM_008778	NM_008778 // GO:0006468 // protein amino acid phosphorylation // inferred from electronic annotation /// NM_008778 // GO:0007275 // multicellular organismal development // inferred from electronic annotation /// ENSMUST00000112864 // GO:0006468 // protein amino acid phosphorylation // inferred from electronic annotation /// ENSMUST00000112864 // GO:0007275 // multicellular organismal development …	NM_008778 // GO:0000166 // nucleotide binding // inferred from electronic annotation /// NM_008778 // GO:0000287 // magnesium ion binding // inferred from electronic annotation /// NM_008778 // GO:0003824 // catalytic activity // inferred from electronic annotation /// NM_008778 // GO:0004672 // protein kinase activity // inferred from electronic annotation /// NM_008778 // GO:0004674 // protein …
6869070	2.27647	down	-0.767122	0.419675	Uhrf2	ubiquitin-like, containing PHD and RING finger domains 2	AF274047	NM_144873	NM_144873 // GO:0006464 // protein modification process // inferred from electronic annotation /// NM_144873 // GO:0006511 // ubiquitin-dependent protein catabolic process // inferred from sequence or structural similarity /// NM_144873 // GO:0006512 // ubiquitin cycle // inferred from electronic annotation /// NM_144873 // GO:0007049 // cell cycle // inferred from electronic annotation /// NM_14…	NM_144873 // GO:0003677 // DNA binding // inferred from electronic annotation /// NM_144873 // GO:0004842 // ubiquitin-protein ligase activity // inferred from sequence or structural similarity /// NM_144873 // GO:0005515 // protein binding // inferred from sequence or structural similarity /// NM_144873 // GO:0008270 // zinc ion binding // inferred from electronic annotation /// NM_144873 // GO:…	NM_144873 // GO:0005634 // nucleus // inferred from sequence or structural similarity /// ENSMUST00000025739 // GO:0005634 // nucleus // inferred from sequence or structural similarity /// AF274047 // GO:0005634 // nucleus // inferred from sequence or structural similarity /// ENSMUST00000112552 // GO:0005634 // nucleus // inferred from sequence or structural similarity
6970735	2.27769	down	-0.639991	0.547583	Sox6	SRY-box containing gene 6	BC067407	NM_011445|NM_001025560|NM_001025559	NM_011445 // GO:0006350 // transcription // inferred from electronic annotation /// NM_011445 // GO:0006355 // regulation of transcription, DNA-dependent // inferred from direct assay /// NM_011445 // GO:0007275 // multicellular organismal development // inferred from electronic annotation /// NM_011445 // GO:0035051 // cardiac cell differentiation // inferred from direct assay /// NM_011445 // G…	NM_011445 // GO:0003677 // DNA binding // inferred from direct assay /// NM_011445 // GO:0003700 // transcription factor activity // inferred from direct assay /// NM_011445 // GO:0005515 // protein binding // inferred from physical interaction /// NM_001025560 // GO:0003677 // DNA binding // inferred from direct assay /// NM_001025560 // GO:0003700 // transcription factor activity // inferred fr…	NM_011445 // GO:0005634 // nucleus // inferred by curator /// NM_011445 // GO:0005667 // transcription factor complex // inferred by curator /// NM_001025560 // GO:0005634 // nucleus // inferred by curator /// NM_001025560 // GO:0005667 // transcription factor complex // inferred by curator /// NM_001025559 // GO:0005634 // nucleus // inferred by curator /// NM_001025559 // GO:0005667 // transcri…
6949841	2.2777	down	-0.672397	0.515179	Ing4	inhibitor of growth family, member 4	BC009127	NM_133345	NM_133345 // GO:0007049 // cell cycle // inferred from electronic annotation /// NM_133345 // GO:0045786 // negative regulation of cell cycle // inferred from electronic annotation /// ENSMUST00000112417 // GO:0007049 // cell cycle // inferred from electronic annotation /// ENSMUST00000112417 // GO:0045786 // negative regulation of cell cycle // inferred from electronic annotation /// BC009127 //…	NM_133345 // GO:0005515 // protein binding // inferred from electronic annotation /// NM_133345 // GO:0008270 // zinc ion binding // inferred from electronic annotation /// NM_133345 // GO:0046872 // metal ion binding // inferred from electronic annotation /// ENSMUST00000112417 // GO:0005515 // protein binding // inferred from electronic annotation /// ENSMUST00000112417 // GO:0008270 // zinc io…	NM_133345 // GO:0005634 // nucleus // inferred from electronic annotation /// ENSMUST00000112417 // GO:0005634 // nucleus // inferred from electronic annotation /// BC009127 // GO:0005634 // nucleus // inferred from electronic annotation /// ENSMUST00000032480 // GO:0005634 // nucleus // inferred from electronic annotation
6800082	2.27893	down	-0.479944	0.708412	Bzw2	basic leucine zipper and W2 domains 2	BC013060	NM_025840	NM_025840 // GO:0006446 // regulation of translational initiation // inferred from reviewed computational analysis /// NM_025840 // GO:0007275 // multicellular organismal development // inferred from electronic annotation /// NM_025840 // GO:0007399 // nervous system development // inferred from electronic annotation /// NM_025840 // GO:0030154 // cell differentiation // inferred from electronic …	NM_025840 // GO:0003743 // translation initiation factor activity // inferred from reviewed computational analysis /// NM_025840 // GO:0005515 // protein binding // inferred from physical interaction /// ENSMUST00000020856 // GO:0003743 // translation initiation factor activity // inferred from reviewed computational analysis /// ENSMUST00000020856 // GO:0005515 // protein binding // inferred fro…
6944372	2.2803	down	-0.468128	0.721093	Cav1	caveolin, caveolae protein 1	BC038280	NM_007616	NM_007616 // GO:0000165 // MAPKKK cascade // inferred from mutant phenotype /// NM_007616 // GO:0000188 // inactivation of MAPK activity // inferred from mutant phenotype /// NM_007616 // GO:0001570 // vasculogenesis // inferred from mutant phenotype /// NM_007616 // GO:0001666 // response to hypoxia // inferred from mutant phenotype /// NM_007616 // GO:0001937 // negative regulation of endotheli…	NM_007616 // GO:0005515 // protein binding // inferred from physical interaction /// NM_007616 // GO:0016504 // protease activator activity // inferred from mutant phenotype /// ENSMUST00000007799 // GO:0005515 // protein binding // inferred from physical interaction /// ENSMUST00000007799 // GO:0016504 // protease activator activity // inferred from mutant phenotype /// ENSMUST00000115456 // GO:…	NM_007616 // GO:0000299 // integral to membrane of membrane fraction // inferred from direct assay /// NM_007616 // GO:0005794 // Golgi apparatus // inferred from electronic annotation /// NM_007616 // GO:0005886 // plasma membrane // inferred from direct assay /// NM_007616 // GO:0005887 // integral to plasma membrane // inferred from direct assay /// NM_007616 // GO:0005901 // caveola // inferr…
6994266	2.28774	down	-0.372972	0.820948	Hnt	neurotrimin	AF282980	NM_172290	NM_172290 // GO:0007155 // cell adhesion // inferred from electronic annotation /// ENSMUST00000075069 // GO:0007155 // cell adhesion // inferred from electronic annotation /// AF282980 // GO:0007155 // cell adhesion // inferred from electronic annotation /// ENSMUST00000115237 // GO:0007155 // cell adhesion // inferred from electronic annotation	NM_172290 // GO:0005515 // protein binding // inferred from electronic annotation /// ENSMUST00000075069 // GO:0005515 // protein binding // inferred from electronic annotation /// AF282980 // GO:0005515 // protein binding // inferred from electronic annotation /// ENSMUST00000115237 // GO:0005515 // protein binding // inferred from electronic annotation	NM_172290 // GO:0016020 // membrane // inferred from electronic annotation /// NM_172290 // GO:0031225 // anchored to membrane // inferred from electronic annotation /// ENSMUST00000075069 // GO:0016020 // membrane // inferred from electronic annotation /// ENSMUST00000075069 // GO:0031225 // anchored to membrane // inferred from electronic annotation /// AF282980 // GO:0016020 // membrane // inf…
6847090	2.28851	down	-0.710827	0.483581	Robo2	roundabout homolog 2 (Drosophila)	DQ533875	NM_175549	NM_175549 // GO:0001656 // metanephros development // inferred from mutant phenotype /// NM_175549 // GO:0006935 // chemotaxis // inferred from electronic annotation /// NM_175549 // GO:0007275 // multicellular organismal development // inferred from electronic annotation /// NM_175549 // GO:0007399 // nervous system development // inferred from electronic annotation /// NM_175549 // GO:0007411 /…	NM_175549 // GO:0005515 // protein binding // inferred from physical interaction /// NM_175549 // GO:0046982 // protein heterodimerization activity // inferred from physical interaction /// ENSMUST00000114262 // GO:0005515 // protein binding // inferred from physical interaction /// ENSMUST00000114262 // GO:0046982 // protein heterodimerization activity // inferred from physical interaction /// D…	NM_175549 // GO:0005615 // extracellular space // inferred from reviewed computational analysis /// NM_175549 // GO:0016020 // membrane // inferred from electronic annotation /// NM_175549 // GO:0016021 // integral to membrane // inferred from electronic annotation /// NM_175549 // GO:0030673 // axolemma // inferred from direct assay /// ENSMUST00000114262 // GO:0005615 // extracellular space // …
6763014	2.29933	down	-0.641001	0.560211	Rnf2	ring finger protein 2	BC020122	NM_011277	NM_011277 // GO:0000122 // negative regulation of transcription from RNA polymerase II promoter // inferred from mutant phenotype /// NM_011277 // GO:0000278 // mitotic cell cycle // inferred from mutant phenotype /// NM_011277 // GO:0001702 // gastrulation with mouth forming second // inferred from mutant phenotype /// NM_011277 // GO:0006350 // transcription // inferred from electronic annotati…	NM_011277 // GO:0003682 // chromatin binding // inferred from direct assay /// NM_011277 // GO:0004842 // ubiquitin-protein ligase activity // inferred from direct assay /// NM_011277 // GO:0005515 // protein binding // inferred from physical interaction /// NM_011277 // GO:0008270 // zinc ion binding // inferred from electronic annotation /// NM_011277 // GO:0016564 // transcription repressor ac…	NM_011277 // GO:0000151 // ubiquitin ligase complex // inferred from direct assay /// NM_011277 // GO:0001739 // sex chromatin // inferred from direct assay /// NM_011277 // GO:0005634 // nucleus // inferred from direct assay /// NM_011277 // GO:0005694 // chromosome // inferred from electronic annotation /// NM_011277 // GO:0016604 // nuclear body // inferred from direct assay /// NM_011277 // G…
6962107	2.30489	down	-0.655381	0.549316	Sh3gl3	SH3-domain GRB2-like 3	U58887	NM_017400	NM_017400 // GO:0006897 // endocytosis // inferred from electronic annotation /// ENSMUST00000116299 // GO:0006897 // endocytosis // inferred from electronic annotation /// U58887 // GO:0006897 // endocytosis // inferred from electronic annotation /// ENSMUST00000032874 // GO:0006897 // endocytosis // inferred from electronic annotation	NM_017400 // GO:0005515 // protein binding // inferred from direct assay /// NM_017400 // GO:0005515 // protein binding // inferred from physical interaction /// NM_017400 // GO:0008289 // lipid binding // inferred from electronic annotation /// ENSMUST00000116299 // GO:0005515 // protein binding // inferred from direct assay /// ENSMUST00000116299 // GO:0005515 // protein binding // inferred fro…	NM_017400 // GO:0005737 // cytoplasm // inferred from direct assay /// NM_017400 // GO:0005768 // endosome // inferred from electronic annotation /// NM_017400 // GO:0016020 // membrane // inferred from electronic annotation /// ENSMUST00000116299 // GO:0005737 // cytoplasm // inferred from direct assay /// ENSMUST00000116299 // GO:0005768 // endosome // inferred from electronic annotation /// EN…
6780443	2.31917	down	-0.762231	0.451377	Ebf1	early B-cell factor 1	L12147	NM_007897	NM_007897 // GO:0006350 // transcription // inferred from electronic annotation /// NM_007897 // GO:0006355 // regulation of transcription, DNA-dependent // inferred from direct assay /// NM_007897 // GO:0007275 // multicellular organismal development // inferred from electronic annotation /// NM_007897 // GO:0045449 // regulation of transcription // inferred from electronic annotation /// NM_007…	NM_007897 // GO:0003677 // DNA binding // inferred from direct assay /// NM_007897 // GO:0003700 // transcription factor activity // inferred from direct assay /// NM_007897 // GO:0005515 // protein binding // inferred from physical interaction /// NM_007897 // GO:0005515 // protein binding // inferred from sequence or structural similarity /// NM_007897 // GO:0008270 // zinc ion binding // infer…	NM_007897 // GO:0005634 // nucleus // inferred from direct assay /// ENSMUST00000081265 // GO:0005634 // nucleus // inferred from direct assay /// L12147 // GO:0005634 // nucleus // inferred from direct assay /// ENSMUST00000101326 // GO:0005634 // nucleus // inferred from direct assay /// ENSMUST00000109268 // GO:0005634 // nucleus // inferred from direct assay
6888151	2.32412	down	-0.585482	0.631204	Frzb	frizzled-related protein	U88568	NM_011356	NM_011356 // GO:0007275 // multicellular organismal development // inferred from electronic annotation /// NM_011356 // GO:0016055 // Wnt receptor signaling pathway // inferred from electronic annotation /// NM_011356 // GO:0030154 // cell differentiation // inferred from electronic annotation /// NM_011356 // GO:0030178 // negative regulation of Wnt receptor signaling pathway // inferred from di…	NM_011356 // GO:0005515 // protein binding // inferred from electronic annotation /// NM_011356 // GO:0017147 // Wnt-protein binding // inferred from direct assay /// ENSMUST00000028389 // GO:0005515 // protein binding // inferred from electronic annotation /// ENSMUST00000028389 // GO:0017147 // Wnt-protein binding // inferred from direct assay /// U88568 // GO:0005515 // protein binding // infe…	NM_011356 // GO:0005576 // extracellular region // non-traceable author statement /// NM_011356 // GO:0005615 // extracellular space // inferred from reviewed computational analysis /// ENSMUST00000028389 // GO:0005576 // extracellular region // non-traceable author statement /// ENSMUST00000028389 // GO:0005615 // extracellular space // inferred from reviewed computational analysis /// U88568 //…
6973624	2.33299	down	-0.575694	0.646489	Trim28	tripartite motif-containing 28	U67303	NM_011588	NM_011588 // GO:0000122 // negative regulation of transcription from RNA polymerase II promoter // inferred from direct assay /// NM_011588 // GO:0001837 // epithelial to mesenchymal transition // inferred from direct assay /// NM_011588 // GO:0006350 // transcription // inferred from electronic annotation /// NM_011588 // GO:0006355 // regulation of transcription, DNA-dependent // inferred from …	NM_011588 // GO:0003700 // transcription factor activity // inferred from direct assay /// NM_011588 // GO:0003713 // transcription coactivator activity // inferred from direct assay /// NM_011588 // GO:0005515 // protein binding // inferred from physical interaction /// NM_011588 // GO:0008270 // zinc ion binding // inferred from electronic annotation /// NM_011588 // GO:0016564 // transcription…	NM_011588 // GO:0000785 // chromatin // inferred from direct assay /// NM_011588 // GO:0005622 // intracellular // inferred from electronic annotation /// NM_011588 // GO:0005634 // nucleus // inferred from direct assay /// ENSMUST00000005705 // GO:0000785 // chromatin // inferred from direct assay /// ENSMUST00000005705 // GO:0005622 // intracellular // inferred from electronic annotation /// EN…
6806960	2.33626	down	-0.562989	0.661214	Ogn	osteoglycin	D31951	NM_008760		NM_008760 // GO:0005515 // protein binding // inferred from electronic annotation /// NM_008760 // GO:0008083 // growth factor activity // inferred from reviewed computational analysis /// ENSMUST00000021822 // GO:0005515 // protein binding // inferred from electronic annotation /// ENSMUST00000021822 // GO:0008083 // growth factor activity // inferred from reviewed computational analysis /// D31…	NM_008760 // GO:0005576 // extracellular region // inferred from electronic annotation /// NM_008760 // GO:0005578 // proteinaceous extracellular matrix // inferred from electronic annotation /// ENSMUST00000021822 // GO:0005576 // extracellular region // inferred from electronic annotation /// ENSMUST00000021822 // GO:0005578 // proteinaceous extracellular matrix // inferred from electronic anno…
6929644	2.34883	down	-0.614426	0.617517	Dpysl5	dihydropyrimidinase-like 5	AF249295	NM_023047	NM_023047 // GO:0007411 // axon guidance // traceable author statement /// ENSMUST00000114729 // GO:0007411 // axon guidance // traceable author statement /// ENSMUST00000088081 // GO:0007411 // axon guidance // traceable author statement /// AF249295 // GO:0007411 // axon guidance // traceable author statement /// ENSMUST00000101442 // GO:0007411 // axon guidance // traceable author statement	NM_023047 // GO:0005515 // protein binding // inferred from physical interaction /// NM_023047 // GO:0016787 // hydrolase activity // inferred from electronic annotation /// ENSMUST00000114729 // GO:0005515 // protein binding // inferred from physical interaction /// ENSMUST00000114729 // GO:0016787 // hydrolase activity // inferred from electronic annotation /// ENSMUST00000088081 // GO:0005515 …	NM_023047 // GO:0005737 // cytoplasm // inferred from physical interaction /// NM_023047 // GO:0030425 // dendrite // inferred from direct assay /// NM_023047 // GO:0043025 // cell soma // inferred from direct assay /// ENSMUST00000114729 // GO:0005737 // cytoplasm // inferred from physical interaction /// ENSMUST00000114729 // GO:0030425 // dendrite // inferred from direct assay /// ENSMUST00000…
6957763	2.35518	down	-0.825429	0.410407	Arhgdib	Rho, GDP dissociation inhibitor (GDI) beta	L07918	NM_007486		NM_007486 // GO:0005094 // Rho GDP-dissociation inhibitor activity // inferred from electronic annotation /// NM_007486 // GO:0005096 // GTPase activator activity // inferred from electronic annotation /// NM_007486 // GO:0005515 // protein binding // inferred from physical interaction /// ENSMUST00000111892 // GO:0005094 // Rho GDP-dissociation inhibitor activity // inferred from electronic anno…	NM_007486 // GO:0005737 // cytoplasm // inferred from electronic annotation /// ENSMUST00000111892 // GO:0005737 // cytoplasm // inferred from electronic annotation /// ENSMUST00000032344 // GO:0005737 // cytoplasm // inferred from electronic annotation /// ENSMUST00000111891 // GO:0005737 // cytoplasm // inferred from electronic annotation /// L07918 // GO:0005737 // cytoplasm // inferred from e…
6845569	2.36395	down	-0.776333	0.464865	Cdgap	Cdc42 GTPase-activating protein	AF151363	NM_020260	NM_020260 // GO:0007165 // signal transduction // inferred from electronic annotation /// NM_020260 // GO:0007264 // small GTPase mediated signal transduction // inferred from direct assay /// ENSMUST00000023487 // GO:0007165 // signal transduction // inferred from electronic annotation /// ENSMUST00000023487 // GO:0007264 // small GTPase mediated signal transduction // inferred from direct assay…	NM_020260 // GO:0005096 // GTPase activator activity // inferred from direct assay /// NM_020260 // GO:0005515 // protein binding // inferred from physical interaction /// NM_020260 // GO:0017124 // SH3 domain binding // inferred from direct assay /// ENSMUST00000023487 // GO:0005096 // GTPase activator activity // inferred from direct assay /// ENSMUST00000023487 // GO:0005515 // protein binding…	NM_020260 // GO:0005622 // intracellular // inferred from electronic annotation /// NM_020260 // GO:0030027 // lamellipodium // inferred from direct assay /// NM_020260 // GO:0030054 // cell junction // inferred from electronic annotation /// NM_020260 // GO:0042995 // cell projection // inferred from electronic annotation /// ENSMUST00000023487 // GO:0005622 // intracellular // inferred from ele…
6799054	2.36711	down	-0.584682	0.658443	Mycn	v-myc myelocytomatosis viral related oncogene, neuroblastoma derived (avian)	BC005453	NM_008709	NM_008709 // GO:0006355 // regulation of transcription, DNA-dependent // inferred from electronic annotation /// NM_008709 // GO:0008284 // positive regulation of cell proliferation // inferred from mutant phenotype /// NM_008709 // GO:0009987 // cellular process // inferred from electronic annotation /// NM_008709 // GO:0030324 // lung development // inferred from mutant phenotype /// NM_008709 …	NM_008709 // GO:0003677 // DNA binding // inferred from electronic annotation /// NM_008709 // GO:0003700 // transcription factor activity // inferred from electronic annotation /// NM_008709 // GO:0005515 // protein binding // inferred from physical interaction /// NM_008709 // GO:0030528 // transcription regulator activity // inferred from electronic annotation /// ENSMUST00000043396 // GO:0003…	NM_008709 // GO:0005622 // intracellular // inferred from electronic annotation /// NM_008709 // GO:0005634 // nucleus // inferred from direct assay /// ENSMUST00000043396 // GO:0005622 // intracellular // inferred from electronic annotation /// ENSMUST00000043396 // GO:0005634 // nucleus // inferred from direct assay /// BC005453 // GO:0005622 // intracellular // inferred from electronic annotat…
6933697	2.3689	down	-0.601604	0.642613	Cit	citron	AF086824	NM_007708	NM_007708 // GO:0000070 // mitotic sister chromatid segregation // inferred from mutant phenotype /// NM_007708 // GO:0000910 // cytokinesis // inferred from mutant phenotype /// NM_007708 // GO:0006468 // protein amino acid phosphorylation // inferred from electronic annotation /// NM_007708 // GO:0007049 // cell cycle // inferred from electronic annotation /// NM_007708 // GO:0007067 // mitosis…	NM_007708 // GO:0000166 // nucleotide binding // inferred from electronic annotation /// NM_007708 // GO:0004672 // protein kinase activity // inferred from electronic annotation /// NM_007708 // GO:0004674 // protein serine/threonine kinase activity // inferred from direct assay /// NM_007708 // GO:0005083 // small GTPase regulator activity // inferred from electronic annotation /// NM_007708 //…	NM_007708 // GO:0001726 // ruffle // inferred from direct assay /// NM_007708 // GO:0005737 // cytoplasm // inferred from direct assay /// NM_007708 // GO:0015629 // actin cytoskeleton // inferred from direct assay /// ENSMUST00000051704 // GO:0001726 // ruffle // inferred from direct assay /// ENSMUST00000051704 // GO:0005737 // cytoplasm // inferred from direct assay /// ENSMUST00000051704 // G…
6790294	2.37007	down	-0.748886	0.496046	Ccl3	chemokine (C-C motif) ligand 3	M23447	NM_011337	NM_011337 // GO:0006935 // chemotaxis // inferred from electronic annotation /// NM_011337 // GO:0006954 // inflammatory response // inferred from electronic annotation /// NM_011337 // GO:0006955 // immune response // inferred from electronic annotation /// NM_011337 // GO:0007165 // signal transduction // inferred from electronic annotation /// ENSMUST00000001008 // GO:0006935 // chemotaxis // …	NM_011337 // GO:0005125 // cytokine activity // inferred from electronic annotation /// NM_011337 // GO:0005515 // protein binding // inferred from physical interaction /// NM_011337 // GO:0008009 // chemokine activity // inferred from direct assay /// ENSMUST00000001008 // GO:0005125 // cytokine activity // inferred from electronic annotation /// ENSMUST00000001008 // GO:0005515 // protein bindi…	NM_011337 // GO:0005576 // extracellular region // inferred from electronic annotation /// NM_011337 // GO:0005615 // extracellular space // inferred from reviewed computational analysis /// ENSMUST00000001008 // GO:0005576 // extracellular region // inferred from electronic annotation /// ENSMUST00000001008 // GO:0005615 // extracellular space // inferred from reviewed computational analysis ///…
6942604	2.37019	down	-0.583041	0.661963	Mcm7	minichromosome maintenance deficient 7 (S. cerevisiae)	D26091	NM_008568	NM_008568 // GO:0006260 // DNA replication // inferred from electronic annotation /// NM_008568 // GO:0006268 // DNA unwinding during replication // inferred from physical interaction /// NM_008568 // GO:0006270 // DNA replication initiation // inferred from electronic annotation /// NM_008568 // GO:0006350 // transcription // inferred from electronic annotation /// NM_008568 // GO:0006355 // reg…	NM_008568 // GO:0000166 // nucleotide binding // inferred from electronic annotation /// NM_008568 // GO:0003677 // DNA binding // inferred from electronic annotation /// NM_008568 // GO:0003678 // DNA helicase activity // inferred from physical interaction /// NM_008568 // GO:0003697 // single-stranded DNA binding // inferred from physical interaction /// NM_008568 // GO:0005515 // protein bindi…	NM_008568 // GO:0005634 // nucleus // inferred from direct assay /// ENSMUST00000000505 // GO:0005634 // nucleus // inferred from direct assay /// D26091 // GO:0005634 // nucleus // inferred from direct assay
6965620	2.38095	down	-0.678926	0.572612	Sae1	SUMO1 activating enzyme subunit 1	BC068164	NM_019748	NM_019748 // GO:0006464 // protein modification process // inferred from electronic annotation /// NM_019748 // GO:0006512 // ubiquitin cycle // inferred from electronic annotation /// NM_019748 // GO:0008152 // metabolic process // inferred from electronic annotation /// NM_019748 // GO:0016567 // protein ubiquitination // inferred from reviewed computational analysis /// ENSMUST00000094815 // G…	NM_019748 // GO:0003824 // catalytic activity // inferred from reviewed computational analysis /// NM_019748 // GO:0004839 // ubiquitin activating enzyme activity // inferred from reviewed computational analysis /// NM_019748 // GO:0005488 // binding // inferred from electronic annotation /// NM_019748 // GO:0005515 // protein binding // inferred from reviewed computational analysis /// NM_019748…	NM_019748 // GO:0005634 // nucleus // inferred from reviewed computational analysis /// ENSMUST00000094815 // GO:0005634 // nucleus // inferred from reviewed computational analysis /// BC068164 // GO:0005634 // nucleus // inferred from reviewed computational analysis /// ENSMUST00000108501 // GO:0005634 // nucleus // inferred from reviewed computational analysis
6789939	2.38369	down	-0.700573	0.552627	Traf4	Tnf receptor associated factor 4	AF233449	NM_009423	NM_009423 // GO:0006915 // apoptosis // inferred from electronic annotation /// NM_009423 // GO:0007165 // signal transduction // inferred from electronic annotation /// NM_009423 // GO:0007275 // multicellular organismal development // inferred from electronic annotation /// NM_009423 // GO:0007585 // respiratory gaseous exchange // inferred from mutant phenotype /// NM_009423 // GO:0030323 // r…	NM_009423 // GO:0004872 // receptor activity // inferred from electronic annotation /// NM_009423 // GO:0005515 // protein binding // inferred from electronic annotation /// NM_009423 // GO:0008270 // zinc ion binding // inferred from electronic annotation /// NM_009423 // GO:0046872 // metal ion binding // inferred from electronic annotation /// ENSMUST00000017530 // GO:0004872 // receptor activ…	NM_009423 // GO:0005634 // nucleus // inferred from electronic annotation /// NM_009423 // GO:0005737 // cytoplasm // inferred from electronic annotation /// ENSMUST00000017530 // GO:0005634 // nucleus // inferred from electronic annotation /// ENSMUST00000017530 // GO:0005737 // cytoplasm // inferred from electronic annotation /// AF233449 // GO:0005634 // nucleus // inferred from electronic ann…
6924801	2.38939	down	-0.531673	0.724969	Nasp	nuclear autoantigenic sperm protein (histone-binding)	AF034610	NM_016777|NM_001081475	NM_016777 // GO:0001824 // blastocyst development // inferred from mutant phenotype /// NM_016777 // GO:0006260 // DNA replication // inferred from direct assay /// NM_016777 // GO:0006810 // transport // inferred from electronic annotation /// NM_016777 // GO:0007049 // cell cycle // inferred from direct assay /// NM_016777 // GO:0008283 // cell proliferation // inferred from direct assay /// NM…	NM_016777 // GO:0005515 // protein binding // inferred from physical interaction /// NM_016777 // GO:0042393 // histone binding // inferred from direct assay /// NM_016777 // GO:0051879 // Hsp90 protein binding // inferred from direct assay /// NM_001081475 // GO:0005515 // protein binding // inferred from physical interaction /// NM_001081475 // GO:0042393 // histone binding // inferred from dir…	NM_016777 // GO:0005634 // nucleus // inferred from direct assay /// NM_016777 // GO:0005737 // cytoplasm // inferred from electronic annotation /// NM_001081475 // GO:0005634 // nucleus // inferred from direct assay /// NM_001081475 // GO:0005737 // cytoplasm // inferred from electronic annotation /// ENSMUST00000030456 // GO:0005634 // nucleus // inferred from direct assay /// ENSMUST0000003045…
6755672	2.39025	down	-0.670059	0.587105	Parp1	poly (ADP-ribose) polymerase family, member 1	BC012041	NM_007415	NM_007415 // GO:0000723 // telomere maintenance // inferred from mutant phenotype /// NM_007415 // GO:0006259 // DNA metabolic process // inferred from mutant phenotype /// NM_007415 // GO:0006281 // DNA repair // traceable author statement /// NM_007415 // GO:0006284 // base-excision repair // inferred from mutant phenotype /// NM_007415 // GO:0006471 // protein amino acid ADP-ribosylation // in…	NM_007415 // GO:0003677 // DNA binding // inferred from electronic annotation /// NM_007415 // GO:0003950 // NAD+ ADP-ribosyltransferase activity // inferred from electronic annotation /// NM_007415 // GO:0005515 // protein binding // inferred from physical interaction /// NM_007415 // GO:0008270 // zinc ion binding // inferred from electronic annotation /// NM_007415 // GO:0016740 // transferase…	NM_007415 // GO:0005622 // intracellular // inferred from electronic annotation /// NM_007415 // GO:0005634 // nucleus // traceable author statement /// ENSMUST00000027777 // GO:0005622 // intracellular // inferred from electronic annotation /// ENSMUST00000027777 // GO:0005634 // nucleus // traceable author statement /// BC012041 // GO:0005622 // intracellular // inferred from electronic annotat…
7012774	2.39148	down	-0.657755	0.600151	Efnb1	ephrin B1	BC006797	NM_010110	NM_010110 // GO:0001755 // neural crest cell migration // inferred from mutant phenotype /// NM_010110 // GO:0007275 // multicellular organismal development // inferred from electronic annotation /// NM_010110 // GO:0007399 // nervous system development // inferred from electronic annotation /// NM_010110 // GO:0007411 // axon guidance // inferred from mutant phenotype /// NM_010110 // GO:0009880…	NM_010110 // GO:0005515 // protein binding // inferred from physical interaction /// NM_010110 // GO:0046875 // ephrin receptor binding // inferred from physical interaction /// ENSMUST00000052839 // GO:0005515 // protein binding // inferred from physical interaction /// ENSMUST00000052839 // GO:0046875 // ephrin receptor binding // inferred from physical interaction /// BC006797 // GO:0005515 //…	NM_010110 // GO:0005615 // extracellular space // inferred from reviewed computational analysis /// NM_010110 // GO:0016020 // membrane // inferred from electronic annotation /// NM_010110 // GO:0016021 // integral to membrane // inferred from reviewed computational analysis /// NM_010110 // GO:0045121 // membrane raft // inferred from direct assay /// ENSMUST00000052839 // GO:0005615 // extracel…
6892505	2.40143	down	-0.558616	0.705279	Rbl1	retinoblastoma-like 1 (p107)	BC060124	NM_011249	NM_011249 // GO:0000122 // negative regulation of transcription from RNA polymerase II promoter // inferred from mutant phenotype /// NM_011249 // GO:0006350 // transcription // inferred from electronic annotation /// NM_011249 // GO:0006355 // regulation of transcription, DNA-dependent // inferred from electronic annotation /// NM_011249 // GO:0007049 // cell cycle // inferred from electronic an…	NM_011249 // GO:0005515 // protein binding // inferred from physical interaction /// ENSMUST00000029170 // GO:0005515 // protein binding // inferred from physical interaction /// BC060124 // GO:0005515 // protein binding // inferred from physical interaction	NM_011249 // GO:0005634 // nucleus // inferred from direct assay /// NM_011249 // GO:0005667 // transcription factor complex // inferred from direct assay /// ENSMUST00000029170 // GO:0005634 // nucleus // inferred from direct assay /// ENSMUST00000029170 // GO:0005667 // transcription factor complex // inferred from direct assay /// BC060124 // GO:0005634 // nucleus // inferred from direct assay…
6774495	2.40305	down	-0.715696	0.549173	Lrrtm3	leucine rich repeat transmembrane neuronal 3	BC113178	NM_178678	NM_178678 // GO:0008150 // biological_process // no biological data available /// ENSMUST00000105439 // GO:0008150 // biological_process // no biological data available /// BC113178 // GO:0008150 // biological_process // no biological data available	NM_178678 // GO:0003674 // molecular_function // no biological data available /// NM_178678 // GO:0005515 // protein binding // inferred from electronic annotation /// ENSMUST00000105439 // GO:0003674 // molecular_function // no biological data available /// ENSMUST00000105439 // GO:0005515 // protein binding // inferred from electronic annotation /// BC113178 // GO:0003674 // molecular_function …	NM_178678 // GO:0016020 // membrane // inferred from electronic annotation /// NM_178678 // GO:0016021 // integral to membrane // inferred from sequence or structural similarity /// NM_178678 // GO:0016021 // integral to membrane // inferred from reviewed computational analysis /// ENSMUST00000105439 // GO:0016020 // membrane // inferred from electronic annotation /// ENSMUST00000105439 // GO:001…
6948759	2.41072	down	-0.760069	0.509393	Chl1	cell adhesion molecule with homology to L1CAM	BC131670	NM_007697	NM_007697 // GO:0001764 // neuron migration // inferred from mutant phenotype /// NM_007697 // GO:0007155 // cell adhesion // inferred from electronic annotation /// NM_007697 // GO:0007156 // homophilic cell adhesion // inferred from direct assay /// NM_007697 // GO:0007275 // multicellular organismal development // inferred from electronic annotation /// NM_007697 // GO:0007399 // nervous syste…	NM_007697 // GO:0005515 // protein binding // inferred from electronic annotation /// ENSMUST00000066905 // GO:0005515 // protein binding // inferred from electronic annotation /// BC131670 // GO:0005515 // protein binding // inferred from electronic annotation /// ENSMUST00000089225 // GO:0005515 // protein binding // inferred from electronic annotation /// ENSMUST00000032163 // GO:0005515 // pr…	NM_007697 // GO:0005576 // extracellular region // inferred from electronic annotation /// NM_007697 // GO:0005578 // proteinaceous extracellular matrix // inferred from electronic annotation /// NM_007697 // GO:0016020 // membrane // inferred from electronic annotation /// NM_007697 // GO:0016021 // integral to membrane // inferred from electronic annotation /// NM_007697 // GO:0030425 // dendri…
6978866	2.41088	down	-0.673508	0.596053	Tsnaxip1	translin-associated factor X (Tsnax) interacting protein 1	BC100431	NM_024445	NM_024445 // GO:0007275 // multicellular organismal development // inferred from electronic annotation /// NM_024445 // GO:0007283 // spermatogenesis // inferred from electronic annotation /// NM_024445 // GO:0030154 // cell differentiation // inferred from electronic annotation /// ENSMUST00000034365 // GO:0007275 // multicellular organismal development // inferred from electronic annotation ///…	NM_024445 // GO:0005515 // protein binding // inferred from physical interaction /// ENSMUST00000034365 // GO:0005515 // protein binding // inferred from physical interaction /// BC100431 // GO:0005515 // protein binding // inferred from physical interaction	NM_024445 // GO:0005737 // cytoplasm // inferred from direct assay /// ENSMUST00000034365 // GO:0005737 // cytoplasm // inferred from direct assay /// BC100431 // GO:0005737 // cytoplasm // inferred from direct assay
6945778	2.42657	down	-0.61429	0.664631	Casp2	caspase 2	BC034262	NM_007610	NM_007610 // GO:0006508 // proteolysis // inferred from reviewed computational analysis /// NM_007610 // GO:0006915 // apoptosis // inferred from mutant phenotype /// NM_007610 // GO:0006917 // induction of apoptosis // inferred from direct assay /// NM_007610 // GO:0006917 // induction of apoptosis // inferred from sequence or structural similarity /// NM_007610 // GO:0006917 // induction of apo…	NM_007610 // GO:0005515 // protein binding // inferred from physical interaction /// NM_007610 // GO:0008233 // peptidase activity // inferred from electronic annotation /// NM_007610 // GO:0008234 // cysteine-type peptidase activity // inferred from electronic annotation /// NM_007610 // GO:0016787 // hydrolase activity // inferred from electronic annotation /// NM_007610 // GO:0030693 // caspas…	NM_007610 // GO:0005622 // intracellular // inferred from electronic annotation /// NM_007610 // GO:0005634 // nucleus // inferred from direct assay /// ENSMUST00000031895 // GO:0005622 // intracellular // inferred from electronic annotation /// ENSMUST00000031895 // GO:0005634 // nucleus // inferred from direct assay /// BC034262 // GO:0005622 // intracellular // inferred from electronic annotat…
6997764	2.42904	down	-0.626992	0.653394	Zic1|LOC100044533	zinc finger protein of the cerebellum 1 | similar to Zic protein	BC063247	NM_009573	NM_009573 // GO:0001501 // skeletal development // non-traceable author statement /// NM_009573 // GO:0007275 // multicellular organismal development // inferred from electronic annotation /// NM_009573 // GO:0007389 // pattern specification process // inferred from direct assay /// NM_009573 // GO:0007399 // nervous system development // inferred from electronic annotation /// NM_009573 // GO:00…	NM_009573 // GO:0003676 // nucleic acid binding // inferred from electronic annotation /// NM_009573 // GO:0003677 // DNA binding // inferred from electronic annotation /// NM_009573 // GO:0005515 // protein binding // inferred from physical interaction /// NM_009573 // GO:0008270 // zinc ion binding // inferred from electronic annotation /// NM_009573 // GO:0046872 // metal ion binding // inferr…	NM_009573 // GO:0005622 // intracellular // inferred from electronic annotation /// NM_009573 // GO:0005634 // nucleus // inferred from electronic annotation /// BC063247 // GO:0005622 // intracellular // inferred from electronic annotation /// BC063247 // GO:0005634 // nucleus // inferred from electronic annotation /// ENSMUST00000034927 // GO:0005622 // intracellular // inferred from electronic…
6990569	2.4584	down	-0.772376	0.525343	Bmp5	bone morphogenetic protein 5	L41145	NM_007555	NM_007555 // GO:0001501 // skeletal development // inferred from mutant phenotype /// NM_007555 // GO:0001503 // ossification // inferred from electronic annotation /// NM_007555 // GO:0007179 // transforming growth factor beta receptor signaling pathway // inferred from electronic annotation /// NM_007555 // GO:0007275 // multicellular organismal development // inferred from electronic annotatio…	NM_007555 // GO:0005125 // cytokine activity // inferred from electronic annotation /// NM_007555 // GO:0005515 // protein binding // inferred from physical interaction /// NM_007555 // GO:0008083 // growth factor activity // inferred from electronic annotation /// ENSMUST00000012281 // GO:0005125 // cytokine activity // inferred from electronic annotation /// ENSMUST00000012281 // GO:0005515 // …	NM_007555 // GO:0005576 // extracellular region // inferred from electronic annotation /// NM_007555 // GO:0005615 // extracellular space // inferred from reviewed computational analysis /// ENSMUST00000012281 // GO:0005576 // extracellular region // inferred from electronic annotation /// ENSMUST00000012281 // GO:0005615 // extracellular space // inferred from reviewed computational analysis ///…
6980270	2.45992	down	-0.513401	0.785212	Efnb2	ephrin B2	L38847	NM_010111	NM_010111 // GO:0001945 // lymph vessel development // inferred from mutant phenotype /// NM_010111 // GO:0007275 // multicellular organismal development // inferred from electronic annotation /// NM_010111 // GO:0007399 // nervous system development // inferred from electronic annotation /// NM_010111 // GO:0009887 // organ morphogenesis // inferred from mutant phenotype /// NM_010111 // GO:0030…	NM_010111 // GO:0005515 // protein binding // inferred from physical interaction /// ENSMUST00000001319 // GO:0005515 // protein binding // inferred from physical interaction /// L38847 // GO:0005515 // protein binding // inferred from physical interaction /// ENSMUST00000098947 // GO:0005515 // protein binding // inferred from physical interaction	NM_010111 // GO:0005886 // plasma membrane // inferred from direct assay /// NM_010111 // GO:0016020 // membrane // inferred from electronic annotation /// NM_010111 // GO:0016021 // integral to membrane // inferred from reviewed computational analysis /// ENSMUST00000001319 // GO:0005886 // plasma membrane // inferred from direct assay /// ENSMUST00000001319 // GO:0016020 // membrane // inferred…
7015549	2.46119	down	-0.661574	0.637783	Rpgr|Srpx	retinitis pigmentosa GTPase regulator | sushi-repeat-containing protein	BC022572|AJ238396	NM_011285|NM_016911	NM_011285 // GO:0007601 // visual perception // inferred from mutant phenotype /// NM_011285 // GO:0042462 // eye photoreceptor cell development // inferred from mutant phenotype /// NM_011285 // GO:0050896 // response to stimulus // inferred from electronic annotation /// NM_016911 // GO:0008150 // biological_process // no biological data available /// ENSMUST00000073392 // GO:0007601 // visual …	NM_011285 // GO:0005085 // guanyl-nucleotide exchange factor activity // inferred from electronic annotation /// NM_011285 // GO:0005515 // protein binding // inferred from physical interaction /// NM_016911 // GO:0003674 // molecular_function // no biological data available /// ENSMUST00000073392 // GO:0005085 // guanyl-nucleotide exchange factor activity // inferred from electronic annotation /…	NM_011285 // GO:0005737 // cytoplasm // inferred from direct assay /// NM_011285 // GO:0005794 // Golgi apparatus // inferred from direct assay /// NM_011285 // GO:0005929 // cilium // inferred from direct assay /// NM_016911 // GO:0005615 // extracellular space // inferred from reviewed computational analysis /// ENSMUST00000073392 // GO:0005737 // cytoplasm // inferred from direct assay /// ENS…
6902746	2.47056	down	-0.764103	0.540733	Negr1	neuronal growth regulator 1	BC146005	NM_001039094|NM_177274	NM_001039094 // GO:0007155 // cell adhesion // inferred from electronic annotation /// NM_177274 // GO:0007155 // cell adhesion // inferred from electronic annotation /// ENSMUST00000074015 // GO:0007155 // cell adhesion // inferred from electronic annotation /// ENSMUST00000041425 // GO:0007155 // cell adhesion // inferred from electronic annotation /// BC146005 // GO:0007155 // cell adhesion //…	NM_001039094 // GO:0005515 // protein binding // inferred from electronic annotation /// NM_177274 // GO:0005515 // protein binding // inferred from electronic annotation /// ENSMUST00000074015 // GO:0005515 // protein binding // inferred from electronic annotation /// ENSMUST00000041425 // GO:0005515 // protein binding // inferred from electronic annotation /// BC146005 // GO:0005515 // protein …	NM_001039094 // GO:0005615 // extracellular space // inferred from reviewed computational analysis /// NM_001039094 // GO:0016020 // membrane // inferred from electronic annotation /// NM_001039094 // GO:0031225 // anchored to membrane // inferred from electronic annotation /// NM_177274 // GO:0005615 // extracellular space // inferred from reviewed computational analysis /// NM_177274 // GO:0016…
6775201	2.47231	down	-0.600979	0.70488	Col18a1	collagen, type XVIII, alpha 1	BC064817	NM_001109991|NM_009929	NM_001109991 // GO:0001525 // angiogenesis // inferred from direct assay /// NM_001109991 // GO:0001525 // angiogenesis // inferred from mutant phenotype /// NM_001109991 // GO:0001886 // endothelial cell morphogenesis // inferred from direct assay /// NM_001109991 // GO:0006817 // phosphate transport // inferred from electronic annotation /// NM_001109991 // GO:0007155 // cell adhesion // inferr…	NM_001109991 // GO:0005198 // structural molecule activity // inferred from electronic annotation /// NM_001109991 // GO:0005201 // extracellular matrix structural constituent // inferred from electronic annotation /// NM_001109991 // GO:0005488 // binding // inferred from electronic annotation /// NM_001109991 // GO:0005515 // protein binding // inferred from electronic annotation /// NM_0011099…	NM_001109991 // GO:0005576 // extracellular region // inferred from electronic annotation /// NM_001109991 // GO:0005578 // proteinaceous extracellular matrix // inferred from electronic annotation /// NM_001109991 // GO:0005581 // collagen // inferred from electronic annotation /// NM_001109991 // GO:0005604 // basement membrane // inferred from direct assay /// NM_001109991 // GO:0005615 // ext…
6940330	2.4748	down	-0.815045	0.492269	Hnrnpd	heterogeneous nuclear ribonucleoprotein D	BC011172	NM_001077265|NM_001077266|NM_007516|NM_001077267	NM_001077265 // GO:0006350 // transcription // inferred from electronic annotation /// NM_001077265 // GO:0006355 // regulation of transcription, DNA-dependent // inferred from electronic annotation /// NM_001077265 // GO:0043488 // regulation of mRNA stability // inferred from mutant phenotype /// NM_001077266 // GO:0006350 // transcription // inferred from electronic annotation /// NM_001077266…	NM_001077265 // GO:0000166 // nucleotide binding // inferred from electronic annotation /// NM_001077265 // GO:0003676 // nucleic acid binding // inferred from reviewed computational analysis /// NM_001077265 // GO:0003677 // DNA binding // inferred from electronic annotation /// NM_001077265 // GO:0003723 // RNA binding // inferred from electronic annotation /// NM_001077265 // GO:0005515 // pro…	NM_001077265 // GO:0000781 // chromosome, telomeric region // inferred from electronic annotation /// NM_001077265 // GO:0005634 // nucleus // inferred from reviewed computational analysis /// NM_001077265 // GO:0005694 // chromosome // inferred from electronic annotation /// NM_001077265 // GO:0030529 // ribonucleoprotein complex // inferred from electronic annotation /// NM_001077266 // GO:0000…
6850638	2.47665	down	-0.688014	0.620373	Tcte1	t-complex-associated testis expressed 1	M28821	NM_013688	NM_013688 // GO:0008150 // biological_process // no biological data available /// ENSMUST00000113547 // GO:0008150 // biological_process // no biological data available /// M28821 // GO:0008150 // biological_process // no biological data available /// ENSMUST00000024745 // GO:0008150 // biological_process // no biological data available	NM_013688 // GO:0003674 // molecular_function // no biological data available /// NM_013688 // GO:0005515 // protein binding // inferred from electronic annotation /// ENSMUST00000113547 // GO:0003674 // molecular_function // no biological data available /// ENSMUST00000113547 // GO:0005515 // protein binding // inferred from electronic annotation /// M28821 // GO:0003674 // molecular_function //…	NM_013688 // GO:0005575 // cellular_component // no biological data available /// ENSMUST00000113547 // GO:0005575 // cellular_component // no biological data available /// M28821 // GO:0005575 // cellular_component // no biological data available /// ENSMUST00000024745 // GO:0005575 // cellular_component // no biological data available
6791170	2.4863	down	-0.598811	0.71519	Lrrc46	leucine rich repeat containing 46	BC022723	NM_027026		NM_027026 // GO:0005515 // protein binding // inferred from electronic annotation /// ENSMUST00000021251 // GO:0005515 // protein binding // inferred from electronic annotation /// BC022723 // GO:0005515 // protein binding // inferred from electronic annotation
6799173	2.4966	down	-0.816199	0.503768	Trib2	tribbles homolog 2 (Drosophila)	BC037387	NM_144551	NM_144551 // GO:0006468 // protein amino acid phosphorylation // inferred from electronic annotation /// ENSMUST00000020922 // GO:0006468 // protein amino acid phosphorylation // inferred from electronic annotation /// BC037387 // GO:0006468 // protein amino acid phosphorylation // inferred from electronic annotation	NM_144551 // GO:0004672 // protein kinase activity // inferred from electronic annotation /// NM_144551 // GO:0004860 // protein kinase inhibitor activity // inferred from electronic annotation /// NM_144551 // GO:0005515 // protein binding // inferred from physical interaction /// NM_144551 // GO:0005524 // ATP binding // inferred from electronic annotation /// ENSMUST00000020922 // GO:0004672 /…	NM_144551 // GO:0005737 // cytoplasm // inferred from electronic annotation /// NM_144551 // GO:0005856 // cytoskeleton // inferred from electronic annotation /// ENSMUST00000020922 // GO:0005737 // cytoplasm // inferred from electronic annotation /// ENSMUST00000020922 // GO:0005856 // cytoskeleton // inferred from electronic annotation /// BC037387 // GO:0005737 // cytoplasm // inferred from el…
6838450	2.5011	down	-0.691203	0.631359	Fmnl3	formin-like 3	BC131961	NM_011711	NM_011711 // GO:0008150 // biological_process // no biological data available /// NM_011711 // GO:0016043 // cellular component organization and biogenesis // inferred from electronic annotation /// NM_011711 // GO:0030036 // actin cytoskeleton organization and biogenesis // inferred from electronic annotation /// ENSMUST00000088233 // GO:0008150 // biological_process // no biological data availa…	NM_011711 // GO:0003779 // actin binding // inferred from electronic annotation /// NM_011711 // GO:0005488 // binding // inferred from electronic annotation /// NM_011711 // GO:0005515 // protein binding // inferred from physical interaction /// NM_011711 // GO:0017048 // Rho GTPase binding // inferred from electronic annotation /// ENSMUST00000088233 // GO:0003779 // actin binding // inferred f…	NM_011711 // GO:0005575 // cellular_component // no biological data available /// ENSMUST00000088233 // GO:0005575 // cellular_component // no biological data available /// BC131961 // GO:0005575 // cellular_component // no biological data available /// ENSMUST00000100213 // GO:0005575 // cellular_component // no biological data available /// ENSMUST00000081224 // GO:0005575 // cellular_component…
6827452	2.50135	down	-0.641359	0.681345	Slitrk6	SLIT and NTRK-like family, member 6	BC145927	NM_175499	NM_175499 // GO:0007409 // axonogenesis // inferred from direct assay /// ENSMUST00000078386 // GO:0007409 // axonogenesis // inferred from direct assay /// BC145927 // GO:0007409 // axonogenesis // inferred from direct assay	NM_175499 // GO:0003674 // molecular_function // no biological data available /// NM_175499 // GO:0005515 // protein binding // inferred from electronic annotation /// ENSMUST00000078386 // GO:0003674 // molecular_function // no biological data available /// ENSMUST00000078386 // GO:0005515 // protein binding // inferred from electronic annotation /// BC145927 // GO:0003674 // molecular_function …	NM_175499 // GO:0016020 // membrane // inferred from electronic annotation /// NM_175499 // GO:0016021 // integral to membrane // inferred from sequence or structural similarity /// NM_175499 // GO:0016021 // integral to membrane // inferred from reviewed computational analysis /// ENSMUST00000078386 // GO:0016020 // membrane // inferred from electronic annotation /// ENSMUST00000078386 // GO:001…
6801917	2.51129	down	-0.725135	0.603294	Rab15	RAB15, member RAS oncogene family	BC027769	NM_134050	NM_134050 // GO:0006810 // transport // inferred from electronic annotation /// NM_134050 // GO:0007264 // small GTPase mediated signal transduction // inferred from electronic annotation /// NM_134050 // GO:0015031 // protein transport // inferred from electronic annotation /// ENSMUST00000021459 // GO:0006810 // transport // inferred from electronic annotation /// ENSMUST00000021459 // GO:00072…	NM_134050 // GO:0000166 // nucleotide binding // inferred from electronic annotation /// NM_134050 // GO:0005515 // protein binding // inferred from physical interaction /// NM_134050 // GO:0005525 // GTP binding // inferred from electronic annotation /// ENSMUST00000021459 // GO:0000166 // nucleotide binding // inferred from electronic annotation /// ENSMUST00000021459 // GO:0005515 // protein b…	NM_134050 // GO:0016020 // membrane // inferred from electronic annotation /// ENSMUST00000021459 // GO:0016020 // membrane // inferred from electronic annotation /// BC027769 // GO:0016020 // membrane // inferred from electronic annotation
6988220	2.52488	down	-0.612599	0.723618	Esam1	endothelial cell-specific adhesion molecule	BC019460	NM_027102	NM_027102 // GO:0007155 // cell adhesion // inferred from electronic annotation /// NM_027102 // GO:0007156 // homophilic cell adhesion // inferred from direct assay /// NM_027102 // GO:0016337 // cell-cell adhesion // inferred from direct assay /// NM_027102 // GO:0016338 // calcium-independent cell-cell adhesion // traceable author statement /// ENSMUST00000002011 // GO:0007155 // cell adhesion…	NM_027102 // GO:0005515 // protein binding // inferred from electronic annotation /// ENSMUST00000002011 // GO:0005515 // protein binding // inferred from electronic annotation /// BC019460 // GO:0005515 // protein binding // inferred from electronic annotation	NM_027102 // GO:0005615 // extracellular space // inferred from reviewed computational analysis /// NM_027102 // GO:0005886 // plasma membrane // inferred from direct assay /// NM_027102 // GO:0005912 // adherens junction // inferred from direct assay /// NM_027102 // GO:0005923 // tight junction // inferred from direct assay /// NM_027102 // GO:0016020 // membrane // inferred from electronic ann…
6846029	2.53934	down	-0.691479	0.652976	Pvrl3	poliovirus receptor-related 3	AF195833	NM_021496|NM_021495|NM_021497	NM_021496 // GO:0007155 // cell adhesion // inferred from direct assay /// NM_021496 // GO:0007156 // homophilic cell adhesion // inferred from direct assay /// NM_021496 // GO:0016337 // cell-cell adhesion // inferred from direct assay /// NM_021495 // GO:0007155 // cell adhesion // inferred from direct assay /// NM_021495 // GO:0007156 // homophilic cell adhesion // inferred from direct assay /…	NM_021496 // GO:0004872 // receptor activity // inferred from electronic annotation /// NM_021496 // GO:0005515 // protein binding // inferred from physical interaction /// NM_021496 // GO:0042803 // protein homodimerization activity // inferred from direct assay /// NM_021495 // GO:0004872 // receptor activity // inferred from electronic annotation /// NM_021495 // GO:0005515 // protein binding …	NM_021496 // GO:0005615 // extracellular space // inferred from reviewed computational analysis /// NM_021496 // GO:0005886 // plasma membrane // inferred from direct assay /// NM_021496 // GO:0005911 // intercellular junction // inferred from direct assay /// NM_021496 // GO:0005913 // cell-cell adherens junction // inferred from direct assay /// NM_021496 // GO:0016020 // membrane // inferred f…
6764049	2.56177	down	-0.627089	0.730053	Fcer1g	Fc receptor, IgE, high affinity I, gamma polypeptide	J05020	NM_010185	NM_010185 // GO:0001798 // positive regulation of type IIa hypersensitivity // inferred from mutant phenotype /// NM_010185 // GO:0001805 // positive regulation of type III hypersensitivity // inferred from mutant phenotype /// NM_010185 // GO:0001812 // positive regulation of type I hypersensitivity // inferred from mutant phenotype /// NM_010185 // GO:0002431 // Fc receptor mediated stimulatory…	NM_010185 // GO:0004872 // receptor activity // inferred from electronic annotation /// NM_010185 // GO:0004888 // transmembrane receptor activity // inferred from electronic annotation /// NM_010185 // GO:0005515 // protein binding // inferred from physical interaction /// NM_010185 // GO:0019767 // IgE receptor activity // inferred from direct assay /// NM_010185 // GO:0019767 // IgE receptor a…	NM_010185 // GO:0005887 // integral to plasma membrane // inferred from direct assay /// NM_010185 // GO:0009897 // external side of plasma membrane // inferred from direct assay /// NM_010185 // GO:0016020 // membrane // inferred from electronic annotation /// NM_010185 // GO:0016021 // integral to membrane // inferred from electronic annotation /// NM_010185 // GO:0032998 // Fc-epsilon receptor…
6963049	2.56188	down	-0.670745	0.686461	Rrm1	ribonucleotide reductase M1	BC016450	NM_009103	NM_009103 // GO:0006260 // DNA replication // inferred from electronic annotation /// NM_009103 // GO:0009263 // deoxyribonucleotide biosynthetic process // inferred from direct assay /// NM_009103 // GO:0051259 // protein oligomerization // inferred from physical interaction /// ENSMUST00000033283 // GO:0006260 // DNA replication // inferred from electronic annotation /// ENSMUST00000033283 // G…	NM_009103 // GO:0000166 // nucleotide binding // inferred from electronic annotation /// NM_009103 // GO:0003824 // catalytic activity // inferred from electronic annotation /// NM_009103 // GO:0004748 // ribonucleoside-diphosphate reductase activity // inferred from direct assay /// NM_009103 // GO:0004748 // ribonucleoside-diphosphate reductase activity // inferred from physical interaction ///…	NM_009103 // GO:0005737 // cytoplasm // inferred from electronic annotation /// NM_009103 // GO:0005971 // ribonucleoside-diphosphate reductase complex // inferred from electronic annotation /// ENSMUST00000033283 // GO:0005737 // cytoplasm // inferred from electronic annotation /// ENSMUST00000033283 // GO:0005971 // ribonucleoside-diphosphate reductase complex // inferred from electronic annota…
6778055	2.56491	down	-0.726803	0.632105	Cdk2	cyclin-dependent kinase 2	BC005654	NM_183417|NM_016756	NM_183417 // GO:0006468 // protein amino acid phosphorylation // inferred from direct assay /// NM_183417 // GO:0006813 // potassium ion transport // inferred from genetic interaction /// NM_183417 // GO:0007049 // cell cycle // inferred from direct assay /// NM_183417 // GO:0007067 // mitosis // inferred from electronic annotation /// NM_183417 // GO:0045941 // positive regulation of transcripti…	NM_183417 // GO:0000166 // nucleotide binding // inferred from electronic annotation /// NM_183417 // GO:0004672 // protein kinase activity // inferred from electronic annotation /// NM_183417 // GO:0004674 // protein serine/threonine kinase activity // inferred from electronic annotation /// NM_183417 // GO:0004693 // cyclin-dependent protein kinase activity // inferred from direct assay /// NM_…	NM_183417 // GO:0000307 // cyclin-dependent protein kinase holoenzyme complex // inferred from physical interaction /// NM_183417 // GO:0000781 // chromosome, telomeric region // inferred from direct assay /// NM_183417 // GO:0000793 // condensed chromosome // inferred from direct assay /// NM_183417 // GO:0000805 // X chromosome // inferred from direct assay /// NM_183417 // GO:0000806 // Y chro…
6870498	2.57743	down	-0.590271	0.775663	Adra2a	adrenergic receptor, alpha 2a		NM_007417	NM_007417 // GO:0007165 // signal transduction // inferred from electronic annotation /// NM_007417 // GO:0007186 // G-protein coupled receptor protein signaling pathway // inferred from direct assay /// NM_007417 // GO:0042596 // fear response // inferred from mutant phenotype /// ENSMUST00000036700 // GO:0007165 // signal transduction // inferred from electronic annotation /// ENSMUST0000003670…	NM_007417 // GO:0001584 // rhodopsin-like receptor activity // inferred from electronic annotation /// NM_007417 // GO:0004871 // signal transducer activity // inferred from electronic annotation /// NM_007417 // GO:0004872 // receptor activity // inferred from electronic annotation /// NM_007417 // GO:0004930 // G-protein coupled receptor activity // inferred from electronic annotation /// NM_00…	NM_007417 // GO:0016020 // membrane // inferred from electronic annotation /// NM_007417 // GO:0016021 // integral to membrane // inferred from electronic annotation /// ENSMUST00000036700 // GO:0016020 // membrane // inferred from electronic annotation /// ENSMUST00000036700 // GO:0016021 // integral to membrane // inferred from electronic annotation
6867830	2.58852	down	-0.661818	0.710309	Cdca5	cell division cycle associated 5	BC052904	NM_026410	NM_026410 // GO:0007049 // cell cycle // inferred from electronic annotation /// NM_026410 // GO:0007067 // mitosis // inferred from direct assay /// NM_026410 // GO:0051301 // cell division // inferred from electronic annotation /// ENSMUST00000025704 // GO:0007049 // cell cycle // inferred from electronic annotation /// ENSMUST00000025704 // GO:0007067 // mitosis // inferred from direct assay /…	NM_026410 // GO:0005515 // protein binding // inferred from physical interaction /// ENSMUST00000025704 // GO:0005515 // protein binding // inferred from physical interaction /// BC052904 // GO:0005515 // protein binding // inferred from physical interaction /// ENSMUST00000113538 // GO:0005515 // protein binding // inferred from physical interaction	NM_026410 // GO:0005634 // nucleus // inferred from direct assay /// NM_026410 // GO:0005737 // cytoplasm // inferred from direct assay /// ENSMUST00000025704 // GO:0005634 // nucleus // inferred from direct assay /// ENSMUST00000025704 // GO:0005737 // cytoplasm // inferred from direct assay /// BC052904 // GO:0005634 // nucleus // inferred from direct assay /// BC052904 // GO:0005737 // cytopla…
6830927	2.59446	down	-0.634902	0.740535	Myc	myelocytomatosis oncogene	BC006728	NM_010849	NM_010849 // GO:0001783 // B cell apoptosis // inferred from mutant phenotype /// NM_010849 // GO:0001836 // release of cytochrome c from mitochondria // inferred from direct assay /// NM_010849 // GO:0006309 // DNA fragmentation during apoptosis // inferred from direct assay /// NM_010849 // GO:0006350 // transcription // inferred from electronic annotation /// NM_010849 // GO:0006355 // regulat…	NM_010849 // GO:0003677 // DNA binding // inferred from direct assay /// NM_010849 // GO:0003700 // transcription factor activity // inferred from electronic annotation /// NM_010849 // GO:0005515 // protein binding // inferred from physical interaction /// NM_010849 // GO:0005515 // protein binding // inferred from sequence or structural similarity /// NM_010849 // GO:0030528 // transcription re…	NM_010849 // GO:0005634 // nucleus // inferred from direct assay /// NM_010849 // GO:0005634 // nucleus // inferred from sequence or structural similarity /// NM_010849 // GO:0005819 // spindle // inferred from direct assay /// NM_010849 // GO:0016604 // nuclear body // inferred from direct assay /// ENSMUST00000022971 // GO:0005634 // nucleus // inferred from direct assay /// ENSMUST00000022971 …
6900090	2.59597	down	-0.691167	0.685109	Nras	neuroblastoma ras oncogene	BC051443	NM_010937	NM_010937 // GO:0007264 // small GTPase mediated signal transduction // inferred from electronic annotation /// NM_010937 // GO:0007265 // Ras protein signal transduction // traceable author statement /// NM_010937 // GO:0009987 // cellular process // inferred from electronic annotation /// NM_010937 // GO:0051726 // regulation of cell cycle // traceable author statement /// ENSMUST00000029445 //…	NM_010937 // GO:0000166 // nucleotide binding // inferred from electronic annotation /// NM_010937 // GO:0003924 // GTPase activity // traceable author statement /// NM_010937 // GO:0005515 // protein binding // inferred from physical interaction /// NM_010937 // GO:0005525 // GTP binding // inferred from electronic annotation /// ENSMUST00000029445 // GO:0000166 // nucleotide binding // inferred…	NM_010937 // GO:0005622 // intracellular // inferred from electronic annotation /// NM_010937 // GO:0005624 // membrane fraction // inferred from direct assay /// NM_010937 // GO:0005794 // Golgi apparatus // inferred from electronic annotation /// NM_010937 // GO:0016020 // membrane // inferred from electronic annotation /// ENSMUST00000029445 // GO:0005622 // intracellular // inferred from elec…
[truncated: 146 more rows]
